# Supplementary material for: The E3 ubiquitin ligase activity of RING1B is not essential for early mouse development
Source: Genes Dev. 2015 Sep 15;29(18):1897–902. doi: 10.1101/gad.268151.115 (PMC4579347; doi:10.1101/gad.268151.115)
Supplement: Supplemental Material [file supp_29.18.1897_SuppTable_1.xlsx]

## Sheet: differentially_expressed_probes
ProbeName	ensGene	Associated.Gene.Name	sequence	transcript	ens.chr	ens.TSS.mm10	SystematicName	ko.logFC	ko.pval	ko.padj	i53a.logFC	i53a.pval	i53a.padj	e14	e14.1	e14.2	KO_G6	KO_G6.1	KO_G6.2	I53A	I53A.1	I53A.2	e14.mean	ko.mean	i53a.mean	ko.up	i53a.up	ko.down	i53a.down
A_30_P01026972	ENSMUSG00000000031	H19	TGGTGCTACCCAGCTCATGTCTGGGCCTTTGAATCCGGGGACTTCTTTAAGTCCGTCTCG	ENSMUST00000136359,ENSMUST00000152754,ENSMUST00000140716	chr7,chr7,chr7	1.42578e+26	H19	3.27671	7.87038e-05	0.00651527	0.501792	0.35938	0.834615	2.52527	2.61912	2.9142	5.00703	6.81317	6.06851	4.14121	2.17928	3.24347	2.6862	5.96291	3.18799	TRUE	FALSE	FALSE	FALSE
A_30_P01021588	ENSMUSG00000000031	H19	ATTTACCCCCTTTTGAATTTGCACTAAGTCGATTGCACTGGTTTGGAGTCCCGGAGATAG	ENSMUST00000136359,ENSMUST00000152754,ENSMUST00000140716	chr7,chr7,chr7	1.42578e+26	H19	3.672	8.42743e-08	7.55672e-05	0.457113	0.132676	0.704087	3.5735	3.92577	4.55619	7.69283	7.59694	7.78169	4.72904	4.37137	4.32638	4.01849	7.69048	4.4756	TRUE	FALSE	FALSE	FALSE
A_55_P1961127	ENSMUSG00000000031	H19	TAGTCTGGAAGCAGTTCCATCATAAAGTGTTCAACATGCCCTACTTCATCCTTTGCCCCT	ENSMUST00000136359,ENSMUST00000152754	chr7,chr7	1.42578e+17	NR_001592	3.01941	3.68988e-05	0.0039617	1.16263	0.024199	0.470654	3.833	5.03522	3.20318	6.60493	7.61837	6.90632	5.49857	5.07029	4.99044	4.0238	7.04321	5.18643	TRUE	FALSE	FALSE	FALSE
A_30_P01028007	ENSMUSG00000000031	H19	AAGCTGAAAGAACAGATGGTGTCAACATTTTGAAAGAGCAGACTCATAGCACCCACCCAC	ENSMUST00000136359,ENSMUST00000152754,ENSMUST00000140716	chr7,chr7,chr7	1.42578e+26	H19	1.90667	6.92635e-05	0.00600482	0.364629	0.25095	0.780543	6.16972	5.51308	5.79219	8.0437	7.70506	7.44624	6.49076	6.39684	5.68128	5.825	7.73167	6.18963	TRUE	FALSE	FALSE	FALSE
A_30_P01025068	ENSMUSG00000000031	H19	GTTTCTTTCCTTTTGTTCCTTCCTTGCTTGAGAGACTCAAAGCACCCGTGACTCTGTTTC	ENSMUST00000136359,ENSMUST00000152754,ENSMUST00000140716	chr7,chr7,chr7	1.42578e+26	H19	3.46481	5.45586e-06	0.00127599	0.379863	0.37392	0.842755	2.13973	2.40611	2.02215	4.99251	6.08967	5.88023	1.95702	2.29388	3.45669	2.18933	5.65414	2.56919	TRUE	FALSE	FALSE	FALSE
A_30_P01028827	ENSMUSG00000000031	H19	TTCTGAATCAAGAAGATGCTGCAATCAGAACCACTACACTACCTGCCTCAGGAATCTGCT	ENSMUST00000136359,ENSMUST00000152754,ENSMUST00000140716	chr7,chr7,chr7	1.42578e+26	H19	2.86388	0.000475893	0.0219536	0.0655456	0.91106	0.986578	4.3436	5.92674	3.55576	6.72331	7.66283	8.03159	5.3451	4.30102	4.37661	4.6087	7.47258	4.67424	TRUE	FALSE	FALSE	FALSE
A_55_P2050019	ENSMUSG00000000037	Scml2	AAAGAGAAGCCTCAAACGATTGTCTCTGCATCCTCATCGTTCTGCTCCTGTCTCATCTAA	ENSMUST00000101113,ENSMUST00000087090,ENSMUST00000074802,ENSMUST00000019101,ENSMUST00000112345,ENSMUST00000077375	chrX,chrX,chrX,chrX,chrX,chrX	1.61117e+53	NM_001290651	2.70486	5.40318e-05	0.0051424	0.229553	0.590275	0.925566	4.12593	5.26593	4.06177	7.14249	6.87864	7.54709	3.94397	5.01103	5.18729	4.48455	7.18941	4.7141	TRUE	FALSE	FALSE	FALSE
A_52_P236448	ENSMUSG00000000120	Ngfr	TCCAGCTGGCGACTATGAGATCCAGACCTCTTCATGTTCCCTGACACTTCCCCTTTGCAT	ENSMUST00000000122	chr11	95587735	NM_033217	1.18339	0.00113972	0.0362331	-0.0607119	0.82425	0.973521	6.52463	6.83687	6.22922	7.50372	7.7339	7.90328	6.20408	6.35427	6.85023	6.53024	7.71363	6.46953	TRUE	FALSE	FALSE	FALSE
A_66_P105965	ENSMUSG00000000223	Drp2	TTCCTCCCGTGTCTTTGATTTATCCTGCCACAGTACATACCAGAGCTTCTCTGGTGAAGG	ENSMUST00000153424,ENSMUST00000113224,ENSMUST00000000228	chrX,chrX,chrX	1.34405e+26	NM_010078	1.49153	0.00108446	0.0352597	0.287787	0.407805	0.859398	2.66335	2.65636	2.32525	3.97687	4.35321	3.78949	3.27336	2.07168	3.16329	2.54832	4.03985	2.83611	TRUE	FALSE	FALSE	FALSE
A_51_P257419	ENSMUSG00000000247	Lhx2	AGAGCTTCCGTATTTTCAAAGACTGCCACGTGCCTTAGGAATACTGTTTTATCTTCATAC	ENSMUST00000000253	chr2	38350758	NM_010710	3.00379	8.5671e-06	0.00165685	1.55319	0.00175863	0.166849	2.96269	2.85389	2.81917	5.49918	5.31708	6.83086	4.10814	4.5065	4.68066	2.87858	5.88237	4.43177	TRUE	FALSE	FALSE	FALSE
A_55_P1967295	ENSMUSG00000000301	Pemt	TTAGAAACCAGTCATGGGGGCCTCAGGCATTATGCTGTGTGACTGCTGAGACCCCCATCC	ENSMUST00000102693,ENSMUST00000102692,ENSMUST00000000310,ENSMUST00000150954	chr11,chr11,chr11,chr11	6.00465e+31	NM_008819	1.33496	0.00014605	0.00996908	-0.17018	0.475256	0.887666	7.42358	7.46361	7.63814	8.65316	8.80039	9.07665	7.1409	7.56284	7.31104	7.50844	8.8434	7.33826	TRUE	FALSE	FALSE	FALSE
A_55_P1970846	ENSMUSG00000000301	Pemt	TTCCCTTCAGCGTGCTGGATAACCCCATGTACTGGGGCAGTACAGCCAACTACCTAGGCT	ENSMUST00000102693,ENSMUST00000102692,ENSMUST00000000310,ENSMUST00000136660	chr11,chr11,chr11,chr11	6.00465e+31	NM_008819	1.72732	8.47355e-05	0.0068636	0.251763	0.386138	0.848432	6.42583	6.5042	6.53804	7.63673	8.36519	8.64813	6.57683	6.79144	6.85509	6.48936	8.21668	6.74112	TRUE	FALSE	FALSE	FALSE
A_52_P181943	ENSMUSG00000000305	Cdh4	AGAATCCTATTGACCTGTACATCTACGTCATTGACATGAACGACAACCGTCCCGAGTTCA	ENSMUST00000000314,ENSMUST00000108911	chr2,chr2	1.79442e+17	NM_009867	1.50313	0.000551299	0.0240357	0.295747	0.356488	0.832667	3.44285	2.78343	3.0777	4.95585	4.18155	4.67596	3.81683	3.36194	3.01245	3.10133	4.60446	3.39708	TRUE	FALSE	FALSE	FALSE
A_55_P2045055	ENSMUSG00000000318	Clec10a	CTGAAATCTGTGATATTTTGTACAGTGTGCAGCTTATTGTAGGCAACTTTTGAATGTAAC	ENSMUST00000102571,ENSMUST00000178945,ENSMUST00000000327,ENSMUST00000153959	chr11,chr11,chr11,chr11	7.01666e+31	NM_001204252	1.574	0.000559842	0.0243028	-0.189537	0.568218	0.920453	3.11215	3.04213	3.23345	4.07661	5.42969	4.60341	3.11114	2.79916	2.90881	3.12924	4.70324	2.9397	TRUE	FALSE	FALSE	FALSE
A_52_P386459	ENSMUSG00000000544	Gpa33	ATGAGAATCGAGTGAGAGTATCTAACGATGCTGAGTTGTCAAATGCCTCTATCACCATCG	ENSMUST00000060833,ENSMUST00000166159,ENSMUST00000027847,ENSMUST00000166860	chr1,chr1,chr1,chr1	1.6613e+35	NM_021610	1.51148	0.000190242	0.0118099	0.909236	0.00659462	0.294117	5.41417	5.71973	5.91313	7.0368	7.10901	7.43566	6.65331	6.18017	6.94127	5.68235	7.19382	6.59158	TRUE	FALSE	FALSE	FALSE
A_52_P353417	ENSMUSG00000000594	Gm2a	TGCAAGTTCCATGTAAGGAATGTTGCCAGATATTTGCAACATTTTTCTTCCTTAGGCCCC	ENSMUST00000000608	chr11	55098114	NM_010299	2.13749	0.000759604	0.0289918	0.241573	0.606704	0.930094	3.64763	2.48515	3.14272	4.50485	5.58057	5.60253	4.16476	3.15638	2.67908	3.09183	5.22932	3.33341	TRUE	FALSE	FALSE	FALSE
A_51_P223458	ENSMUSG00000000776	Polr3d	CTCATCTCTGGGAACGTGACCCTGCTATTTATTTTTTATTTATGTCTTAATCCTCAACTG	ENSMUST00000000793,ENSMUST00000180358	chr14,chr14	7044347170443220	NM_025945	1.85677	0.000396664	0.0197156	0.701957	0.0804658	0.651399	4.75835	6.01027	4.98825	7.4125	6.75077	7.1639	5.53657	6.34055	5.98561	5.25229	7.10906	5.95425	TRUE	FALSE	FALSE	FALSE
A_52_P354390	ENSMUSG00000000948	Gm38393	CAAGATGGGAGAATCTTCATTGGCACCTTCAAGGCTTTTGACAAGCATATGAATTTGATC	ENSMUST00000098402,ENSMUST00000059305	chr7,chr7	6014021960005110	NM_013670	-1.02119	0.000566561	0.0244312	-0.291558	0.192059	0.745177	10.3051	10.5093	10.4063	9.50552	9.36371	9.28788	10.0269	10.2282	10.0908	10.4069	9.3857	10.1153	FALSE	FALSE	TRUE	FALSE
A_51_P281089	ENSMUSG00000001025	S100a6	TAACAAGGATCAGGAAGTAAACTTCCAGGAGTATGTCGCCTTCCTGGGGGCCTTGGCTTT	ENSMUST00000001051	chr3	90612893	NM_011313	-1.69293	2.56037e-05	0.00317887	-0.321292	0.204338	0.751853	12.3995	11.9872	12.0322	10.4165	10.5278	10.3958	11.9703	11.9834	11.5013	12.1396	10.4467	11.8183	FALSE	FALSE	TRUE	FALSE
A_51_P244969	ENSMUSG00000001054	Rmnd5b	GGGAAACGCATCATATTCTGATTCCAAGGAACATTCTAGAAGGTGTAATCCACCCATGGG	ENSMUST00000136020,ENSMUST00000001081,ENSMUST00000147009	chr11,chr11,chr11	5.16356e+23	NM_025346	-1.30469	0.00167629	0.0461017	-1.24434	0.00230527	0.192127	8.55513	9.04809	9.4816	8.03665	7.65431	7.4798	7.35156	8.09614	7.9041	9.02827	7.72359	7.78393	FALSE	FALSE	TRUE	FALSE
A_55_P2070079	ENSMUSG00000001123	Lgals9	ATATTACCACCGCCTGAAGAACTTGCAGGATATCAACACTCTAGAAGTGGCGGGTGATAT	ENSMUST00000108268,ENSMUST00000108269,ENSMUST00000073001	chr11,chr11,chr11	7.89849e+23	NM_010708	1.45917	0.000700901	0.0277919	0.357591	0.270562	0.790553	5.60461	5.2016	5.81504	6.58016	7.56735	6.85126	6.20551	5.77789	5.71061	5.54041	6.99959	5.89801	TRUE	FALSE	FALSE	FALSE
A_51_P363763	ENSMUSG00000001150	Mcm3ap	TATGTGTGTATTTTTTCAAAAACCTTTTAAGAAAATACCACGTTCCCTCGTCATGGGAAC	ENSMUST00000170795	chr10	76468970	NM_019434	2.11805	7.33714e-05	0.00628868	1.44969	0.00137696	0.151066	3.59536	2.7634	3.01057	4.86048	5.79075	5.07227	4.12867	4.84366	4.74606	3.12311	5.24117	4.5728	TRUE	FALSE	FALSE	FALSE
A_55_P1973583	ENSMUSG00000001249	Hpn	GGGGCGCTCTAGGGAGCCCCTTGTGCAGATGCTCTTTAAATAATAAAGGTGGTTTTGATT	ENSMUST00000108102,ENSMUST00000168884,ENSMUST00000165124,ENSMUST00000039435,ENSMUST00000171259	chr7,chr7,chr7,chr7,chr7	3.11153e+39	NM_001110252	1.50238	0.00165878	0.0458895	0.936105	0.0247923	0.474933	5.64021	6.80173	5.95972	7.98311	7.44803	7.47766	6.60707	7.02454	7.57837	6.13389	7.63627	7.06999	TRUE	FALSE	FALSE	FALSE
A_51_P404377	ENSMUSG00000001313	Rnd2	TGGCCACACTGAGGGAGCTATCCAAGCAGAGACTCATCCCTGTCACACATGAGCAGGGTA	ENSMUST00000153185,ENSMUST00000134980,ENSMUST00000001347	chr11,chr11,chr11	1.01465e+26	NM_009708	1.37386	0.000314383	0.0169072	0.924071	0.00495645	0.259633	6.82616	6.94373	6.85856	8.56161	8.05454	8.13389	7.37382	7.9312	8.09564	6.87615	8.25001	7.80022	TRUE	FALSE	FALSE	FALSE
A_55_P2037608	ENSMUSG00000001348	Acp5	CTTTCTTGGGAACGGGCTTTCCTTTCAGTCAAGTCTTACTGTCACTGCTATTCAATAAAA	ENSMUST00000165735,ENSMUST00000069330,ENSMUST00000115315	chr9,chr9,chr9	2.21357e+23	NM_001102405	1.95557	2.92572e-05	0.00342128	0.597715	0.0562157	0.590175	6.04198	6.89918	6.35375	8.57362	8.15148	8.43653	6.74772	7.22037	7.11997	6.43164	8.38721	7.02935	TRUE	FALSE	FALSE	FALSE
A_55_P1997766	ENSMUSG00000001348	Acp5	GCTTTCCTTTCAGTCAAGTCTTACTGTCACTGCTATTCAATAAAACAATGCTTTGTCTCC	ENSMUST00000165735,ENSMUST00000069330,ENSMUST00000115315	chr9,chr9,chr9	2.21357e+23	NM_001102405	1.72916	4.25998e-05	0.00438647	0.325354	0.233022	0.772692	4.7173	4.9531	4.97573	6.5062	6.84068	6.48672	4.77981	5.52291	5.31947	4.88204	6.6112	5.2074	TRUE	FALSE	FALSE	FALSE
A_51_P312846	ENSMUSG00000001366	Fbxo9	GTTGAAATCATGTTTTCAAGCAGGTTTCTGAGCAGATCTGTCACATCCACTGCCTTGTGC	ENSMUST00000085311,ENSMUST00000001402	chr9,chr9	7810865678109060	NM_023605	1.22701	0.000921369	0.0323229	-0.0124612	0.963833	0.994723	5.5604	5.33296	5.12715	6.51295	6.92276	6.26584	5.65346	5.03276	5.29691	5.34017	6.56718	5.32771	TRUE	FALSE	FALSE	FALSE
A_55_P2124791	ENSMUSG00000001435	Col18a1	GGGATACAATCCTGTATAGTTCCCATTTTTATGTAATCCTCAAGAAATAAAAGGAAGCCA	ENSMUST00000081654,ENSMUST00000072755,ENSMUST00000105409	chr10,chr10,chr10	7.71665e+23	NM_001109991	-1.18811	0.000756724	0.0289726	-0.153354	0.557172	0.917389	8.63807	8.47288	8.7901	7.33123	7.70571	7.29978	8.41526	8.17832	8.84741	8.63368	7.44557	8.48033	FALSE	FALSE	TRUE	FALSE
A_55_P2036480	ENSMUSG00000001558	Klhl10	CAAGTACCCTACCTGTATGAGCCTCTTCATTTAGCTAATAAAAAGTCTAAGCAATAAGAA	ENSMUST00000001599	chr11	100441916	NM_025727	2.22233	5.17027e-05	0.00498361	1.29182	0.00311503	0.213168	3.76331	3.73809	4.27263	6.11776	6.57982	5.74344	5.35626	4.59753	5.6957	3.92468	6.14701	5.2165	TRUE	FALSE	FALSE	FALSE
A_52_P97192	ENSMUSG00000001576	Ergic1	TTAGCAAAACTTCCCTTTTTATATGAGTTGATTCTTATTGTGTATGTAAACTGCCCCTGG	ENSMUST00000167662	chr17	26561488	NM_026170	-2.11686	0.000906073	0.0321603	-0.564394	0.248594	0.780332	4.92051	5.16395	5.29225	2.99996	2.90397	3.1222	4.77635	3.32477	5.58241	5.12557	3.00871	4.56117	FALSE	FALSE	TRUE	FALSE
A_51_P475580	ENSMUSG00000001891	Ugp2	GATATCATGTCATTAGAAGTTACCTCTCATTACAGCTTCAGTTCTTAACACTCTGTTGCC	ENSMUST00000102875	chr11	21370477	NM_139297	1.09602	0.000941338	0.0325919	0.0490648	0.84219	0.975575	3.19376	3.26307	2.93675	4.12688	4.52991	4.02485	3.19742	2.96644	3.37692	3.13119	4.22721	3.18026	TRUE	FALSE	FALSE	FALSE
A_55_P2083879	ENSMUSG00000001943	Vsig2	ACTTCTGATCGCTGAGGGTGGTGAGCGTCCATGTTAATAATTAAAGCCTAAACCATGCCA	ENSMUST00000002008	chr9	37539254	NM_020518	1.37904	0.00015404	0.0102366	1.09701	0.000895032	0.121501	6.41765	5.96444	6.26028	7.71858	7.45728	7.60364	7.0519	7.57213	7.30935	6.21412	7.59317	7.31113	TRUE	FALSE	FALSE	FALSE
A_52_P68221	ENSMUSG00000001986	Gria3	GCGCATATTTGCTCTCGTCTTTAGAAAAGAAAGGAAGAGGTCTCGTTCCAATGAAACATT	ENSMUST00000076349,ENSMUST00000139965	chrX,chrX	4140130341401430	NM_016886	-1.45687	0.000690682	0.0276163	-0.280701	0.380061	0.844331	4.78631	4.64128	5.20218	3.40253	3.96927	2.88733	4.347	4.71541	4.72524	4.87659	3.41971	4.59589	FALSE	FALSE	TRUE	FALSE
A_51_P146149	ENSMUSG00000002204	Napsa	GGATATCCCTTCCTGAATGGGCAGTACTTCATTCAGTGTTCCAAGACGCCAACGCTTCCC	ENSMUST00000002274	chr7	44572431	NM_008437	-4.63072	1.8686e-09	8.86045e-06	-2.95274	1.67159e-07	0.00126079	10.1101	10.5001	10.6639	5.87226	5.92585	5.58374	7.39	7.68027	7.34551	10.4247	5.79395	7.47193	FALSE	FALSE	TRUE	TRUE
A_51_P282508	ENSMUSG00000002233	Rhoc	GTTTCTGCTTTGGGTAGTAGCCTTGTTATTTGACTTAACTTGGTGGGGACATGAATAAAG	ENSMUST00000002303	chr3	104789010	NM_007484	-1.43157	0.000103549	0.00787678	-0.460623	0.0786901	0.646732	10.1011	9.93202	9.99477	8.90737	8.57692	8.24888	9.59193	9.42247	9.63161	10.0093	8.57772	9.54867	FALSE	FALSE	TRUE	FALSE
A_51_P314907	ENSMUSG00000002297	Dbf4	ACATGGAGAATTTGCCCTGTGGTAAAATCCAGCGGAAAGTGAGAATGCTATTAGGGCAAC	ENSMUST00000002368,ENSMUST00000171808,ENSMUST00000168500	chr5,chr5,chr5	8.42268e+20	NM_013726	-1.19275	0.000208641	0.0126349	-0.328039	0.156101	0.716934	10.049	9.88251	10.0116	8.64393	8.95131	8.76956	9.80244	9.63612	9.52036	9.98101	8.78826	9.65297	FALSE	FALSE	TRUE	FALSE
A_51_P246677	ENSMUSG00000002324	Rec8	GGGCCCCTCCTGATTCGTCCTGGACCCAAATTCCCCTGAGCAAGTTCATTAAACCATATC	ENSMUST00000002395,ENSMUST00000155193	chr14,chr14	5561803655624910	NM_020002	1.14889	0.000802928	0.0297231	1.09813	0.00111144	0.135078	8.65585	9.10452	8.39831	9.84835	10.0169	9.74006	9.94666	9.83583	9.67058	8.71956	9.86845	9.81769	TRUE	FALSE	FALSE	FALSE
A_51_P383218	ENSMUSG00000002342	Tmem161a	ATGCAAGAACTAGAAGCCAGCATGGATTATATTTCTCAGATATTAAATAAATCCGAGCCA	ENSMUST00000182715,ENSMUST00000002413	chr8,chr8	7017240470172400	NM_145597	1.0726	0.00173467	0.0470216	0.78581	0.0114943	0.371287	2.64652	2.53662	2.85428	3.48879	4.2029	3.56353	3.3842	3.65194	3.35871	2.67914	3.75174	3.46495	TRUE	FALSE	FALSE	FALSE
A_55_P1978962	ENSMUSG00000002504	Slc9a3r2	TGCAGTCTGCCTCATAAGCCATAGCGCACGCGCGCCCTCAAATTAAACAGGCCTTGCCTT	ENSMUST00000002572,ENSMUST00000019684	chr17,chr17	2465030524644950	NM_023055	2.00313	2.25713e-05	0.00293524	1.06606	0.00297439	0.210898	4.87277	4.2049	4.5609	6.32963	6.7678	6.55052	5.22928	5.66124	5.94624	4.54619	6.54932	5.61225	TRUE	FALSE	FALSE	FALSE
A_51_P171999	ENSMUSG00000002985	Apoe	AAGATACAGGCCTCTGTGGCTACCAACCCCATCATCACCCCAGTGGCCCAGGAGAATCAA	ENSMUST00000174064,ENSMUST00000173739,ENSMUST00000174355,ENSMUST00000003066	chr7,chr7,chr7,chr7	1.96992e+31	NM_009696	-1.73331	5.93246e-06	0.0013258	-0.68208	0.00754913	0.310456	15.0559	15.0124	15.0417	13.1985	13.3476	13.364	14.3897	14.4601	14.2139	15.0367	13.3034	14.3546	FALSE	FALSE	TRUE	FALSE
A_55_P2066230	ENSMUSG00000003283	Hck	GCCTGGAATGACTGAATTCAATCTATAGCTGTGATTTAAGTGGAAACTGTTAGAATAGTA	ENSMUST00000003370,ENSMUST00000109799	chr2,chr2	1.53108e+17	NM_001172117	-3.62484	5.59006e-07	0.00027202	-1.49747	0.00110558	0.135078	8.4091	8.06277	8.4171	4.83324	5.28098	3.90022	7.01659	6.69171	6.68827	8.29632	4.67148	6.79886	FALSE	FALSE	TRUE	FALSE
A_52_P74576	ENSMUSG00000003354	Ccdc65	CTCTAAACCTTAATAAGATTAACACGCAGTGGAGAACCATCCTCAGGGAGGTGAAGACCA	ENSMUST00000003444	chr15	98708206	NM_153518	1.50791	0.000116774	0.00846893	0.439937	0.110916	0.6839	4.92421	4.22784	4.91062	6.13681	6.34958	6.10001	5.00877	5.13439	5.23932	4.68756	6.19547	5.12749	TRUE	FALSE	FALSE	FALSE
A_66_P120987	ENSMUSG00000003379	Cd79a	TAGAAAACAACATATTAAAACGCTCCTGTGGTACTTACCTCCGCGTGCGCAATCCAGTCC	ENSMUST00000003469	chr7	24897380	NM_007655	1.57041	0.000927804	0.032398	0.677795	0.0757665	0.641323	3.72657	3.21586	2.80014	5.12636	4.91408	4.41337	3.3429	4.11382	4.31924	3.24752	4.81794	3.92532	TRUE	FALSE	FALSE	FALSE
A_55_P2125311	ENSMUSG00000003411	Rab3b	AGTGTGTAAAGTGAGGCCCACCTGCACAGCTAATACTATTAAAGAAAATGTCTCAAAGTA	ENSMUST00000106650,ENSMUST00000003502	chr4,chr4	1.08879e+17	NM_023537	1.46122	0.000356315	0.0182513	0.700553	0.0311606	0.510919	5.92724	6.43258	6.07298	7.77501	7.63249	7.40896	6.34801	7.24619	6.94026	6.14427	7.60549	6.84482	TRUE	FALSE	FALSE	FALSE
A_55_P2045208	ENSMUSG00000003436	Dll3	TGAAGATGGAGACTCTAGATCCATTTATGTCATACCAGCCCCTTCCATTTATGCACGAGA	ENSMUST00000108315,ENSMUST00000138721	chr7,chr7	2830223828294480	NM_007866	2.05704	3.08258e-05	0.00352278	1.97475	4.39038e-05	0.0270322	6.13169	6.74772	5.8957	8.40746	8.3091	8.22967	7.78833	8.59401	8.31703	6.25837	8.31541	8.23312	TRUE	TRUE	FALSE	FALSE
A_52_P488427	ENSMUSG00000003585	Sec14l2	CAATAAAAAGCTCTTGACCCCACACAACTTGAGAGCCAGGTTACAGGCTGCCCAGAATTC	ENSMUST00000003681	chr11	4118831	NM_144520	1.151	0.000943033	0.0325919	0.51067	0.0695745	0.629385	6.94854	7.27515	6.98193	8.07343	8.49226	8.09294	7.89881	7.57774	7.26109	7.06854	8.21954	7.57921	TRUE	FALSE	FALSE	FALSE
A_51_P115159	ENSMUSG00000003955	Fam162a	AGACTAGAAGTATTTGGAAAACCCAGGAGTAAGGCTGCAACAAGAAACCTGCTTTACAAA	ENSMUST00000004057	chr16	36071515	NM_027342	-1.00087	0.000557279	0.0242264	-0.0972496	0.644038	0.936291	12.3075	12.3467	12.229	11.332	11.3078	11.2407	12.1013	12.3201	12.1701	12.2944	11.2935	12.1971	FALSE	FALSE	TRUE	FALSE
A_51_P260169	ENSMUSG00000004032	Gstm5	TCTCACCTATGATGTCTTGGATCAGAACCGTATATTTGAGCCCAAGTGTCTGGATGAGTT	ENSMUST00000004134,ENSMUST00000167523,ENSMUST00000170058,ENSMUST00000172247,ENSMUST00000167387,ENSMUST00000169365	chr3,chr3,chr3,chr3,chr3,chr3	1.07896e+53	NM_010360	1.61334	0.000231749	0.0136222	0.831	0.0173369	0.424913	6.18584	5.20178	5.74377	6.97321	7.51021	7.48799	6.63848	6.33501	6.6509	5.71046	7.32381	6.54147	TRUE	FALSE	FALSE	FALSE
A_55_P2015541	ENSMUSG00000004328	Hif3a	CAGAAACCCACAAATGTCTCCAAAACCACCATAAAGACCTCTCCTTGTTAGGCACCAGAG	ENSMUST00000108492	chr7	17062427	NM_016868	-1.13127	0.000733436	0.0283436	-0.543964	0.0456652	0.562552	8.78051	9.36122	9.26565	7.85424	8.15091	8.00843	8.5367	8.75932	8.47946	9.13579	8.00453	8.59183	FALSE	FALSE	TRUE	FALSE
A_51_P299149	ENSMUSG00000004341	Gpx6	CAATCTACAGAGATCCTAATCTATCATTCAAAGCACTGGCCGGTTAAAAGAAGTGGGGAT	ENSMUST00000004453	chr13	21312216	NM_145451	2.01592	5.42775e-06	0.00127599	1.69584	2.57033e-05	0.0211524	3.53059	3.9256	3.4359	5.75199	5.63131	5.55656	5.09482	5.31566	5.56914	3.6307	5.64662	5.32654	TRUE	TRUE	FALSE	FALSE
A_51_P389885	ENSMUSG00000004359	Spic	GAGCCAGAATGTCTTCAGAAAAATGTGGGGGAGACCAGCATAGGGCCACTTAGTAATTTT	ENSMUST00000004473,ENSMUST00000133724	chr10,chr10	8868302388683020	NM_011461	2.19524	4.69144e-05	0.00465595	0.409353	0.241873	0.775874	6.78014	6.64259	6.92727	9.14331	8.50762	9.28477	6.69479	7.84663	7.03663	6.78333	8.97857	7.19268	TRUE	FALSE	FALSE	FALSE
A_55_P1954271	ENSMUSG00000004415	Col26a1	TCTCCACCAGGAGGTGATCAGAGACCTGTGATGTTATTTCAAATAAAGGTGCTCTCTCCA	ENSMUST00000057497,ENSMUST00000111103	chr5,chr5	1.36883e+17	NM_024474	1.90832	0.000798663	0.0296857	1.28995	0.00980746	0.34934	2.6403	1.80435	1.40176	3.68615	3.52679	4.35841	2.60058	3.24287	3.87279	1.9488	3.85712	3.23875	TRUE	FALSE	FALSE	FALSE
A_55_P2010931	ENSMUSG00000004665	Cnn2	TGCCAGCTCCCCCACTGCATCAGCAGCCCTGTGTGGGCTTTGGGGTTTTCATTGTGTTTT	ENSMUST00000004784,ENSMUST00000105374	chr10,chr10	7998858379988620	NM_007725	-1.01379	0.00124226	0.0380883	-0.186493	0.437863	0.873814	9.96397	10.1221	9.69035	9.00305	8.95727	8.7747	9.5071	9.93716	9.77264	9.92546	8.91167	9.73897	FALSE	FALSE	TRUE	FALSE
A_55_P2059432	ENSMUSG00000004885	Crabp2	CTGTCTCTCTGGCCTCTACTCCTTATCCTTGTAGTCTGTGTGATTTAGAATATTTATTGG	ENSMUST00000005019	chr3	87948665	NM_007759	1.43411	0.0010485	0.0346856	0.623426	0.0782718	0.645653	5.62685	6.28365	6.00739	6.88438	7.95962	7.37621	6.81865	6.25623	6.71329	5.97263	7.40674	6.59606	TRUE	FALSE	FALSE	FALSE
A_30_P01018307	ENSMUSG00000004885	Crabp2	ATCTTACAAACTAGCTCTCCCCTTACTCCTGAGGGTTACTGCTTCCTCCAAGGCCTTTTG	ENSMUST00000005019	chr3	87948665	chr3:87757295-87774970_F	2.09688	2.57302e-05	0.00318148	1.56365	0.00029619	0.0734792	7.06266	6.89739	6.32423	8.49412	9.0824	8.9984	8.44217	8.59107	7.94199	6.76143	8.85831	8.32507	TRUE	FALSE	FALSE	FALSE
A_30_P01020627	ENSMUSG00000004885	Crabp2	CTGTCTCTCTGGCCTCTACTCCTTATCCTTGTAGTCTGTGTGATTTAGAATATTTATTGG	ENSMUST00000005019	chr3	87948665	chr3:87757295-87774970_F	1.29178	0.00189039	0.0496041	0.498942	0.14088	0.705645	6.13606	6.7447	6.03392	7.02454	7.71976	8.04574	6.75833	7.01601	6.63716	6.30489	7.59668	6.80384	TRUE	FALSE	FALSE	FALSE
A_30_P01018420	ENSMUSG00000004885	Crabp2	GGTCCAAGAACTGCCTGAGACGACTTCCGTGCCCGCTACAGGACACAAACCTCCCTCCCA	ENSMUST00000005019	chr3	87948665	chr3:87757295-87774970_F	1.43117	0.000110562	0.00817042	0.890359	0.00359426	0.22843	10.1901	10.14	9.9226	11.271	11.7695	11.5058	11.1686	11.0329	10.7223	10.0842	11.5154	10.9746	TRUE	FALSE	FALSE	FALSE
A_30_P01033229	ENSMUSG00000004885	Crabp2	TTCTTTGCCTTCTCTAAGCCAGAGAGGGGCAGAAGCTCAGAACCCTCCCACCGCCATTTG	ENSMUST00000005019	chr3	87948665	chr3:87757295-87774970_F	1.30557	0.000176144	0.0112352	0.74577	0.00838984	0.324431	8.92623	9.34347	9.19886	10.2185	10.5699	10.5969	9.95736	9.98943	9.75909	9.15619	10.4618	9.90196	TRUE	FALSE	FALSE	FALSE
A_55_P1953728	ENSMUSG00000004891	Nes	TCATCATCTCAGCCTGCTGAGATCTTGTTTCTCTCTTCCTCCCTTGAATAAAGCTGTATC	ENSMUST00000090973,ENSMUST00000160694	chr3,chr3	8797109287971120	NM_016701	2.76226	8.46317e-06	0.0016494	2.81595	7.1019e-06	0.00931584	2.78757	3.99749	2.9711	5.98215	5.97908	6.08171	5.60651	6.42876	6.16875	3.25205	6.01431	6.068	TRUE	TRUE	FALSE	FALSE
A_52_P42762	ENSMUSG00000004948	Zp3	GCTGATGTCACTGTAGGGCCCCTGATATTCCTTGGAAAGGCCAACGACCAGACTGTGGAA	ENSMUST00000005073	chr5	135980098	NM_011776	1.19088	0.000206428	0.0125563	0.258802	0.253156	0.781356	7.22654	6.83772	7.09977	8.33165	8.15811	8.24691	7.26917	7.37047	7.3008	7.05468	8.24556	7.31348	TRUE	FALSE	FALSE	FALSE
A_55_P2033864	ENSMUSG00000005225	Plekha8	AGGTGGTGTGACAGCCACAGGACAGCACCTCCTAACTTCAGGGAATAAAGTCTGCTAAAG	ENSMUST00000119706,ENSMUST00000101385	chr6,chr6	5459511054603140	NM_001164361	1.27616	0.000744048	0.0286076	0.327042	0.254157	0.782157	7.91222	8.31527	7.37362	9.33273	9.10763	8.98924	8.14148	8.12252	8.31824	7.86704	9.1432	8.19408	TRUE	FALSE	FALSE	FALSE
A_55_P2023572	ENSMUSG00000005354	Txn2	CGTACATTGCAGTGTGATCCTCGGCCGCTGACACAAAATCAGAAGAAAGTTCTGGAGTGA	ENSMUST00000100486	chr15	77928997	AK160591	1.50778	0.00164749	0.0457451	0.721978	0.0703281	0.631676	6.93721	7.19987	6.05027	7.67126	8.63444	8.40498	7.73608	7.43566	7.18155	6.72912	8.23689	7.4511	TRUE	FALSE	FALSE	FALSE
A_52_P184149	ENSMUSG00000005667	Mthfd2	TTCTGTCGAAATGGTTTAAAATGTTTGTATTTATTGAAAGCTTAAACGGGTGGCTGTGTG	ENSMUST00000005810	chr6	83317606	NM_008638	-0.902595	0.0164896	0.166385	-1.91796	0.000102565	0.0448463	7.1338	7.6426	6.98582	5.92179	6.39362	6.73903	4.87711	5.39948	5.73177	7.25407	6.35148	5.33612	FALSE	FALSE	FALSE	TRUE
A_66_P128434	ENSMUSG00000005672	Kit	GTCAGGTACTTAAGGGGCCACACCATTGAGAATTTTGTCTTGGATATTCTTGAAAGTTTA	ENSMUST00000144270,ENSMUST00000005815	chr5,chr5	7557491575574950	NM_001122733	1.44565	0.000165883	0.0107628	0.193118	0.461784	0.882443	6.26763	6.50061	6.57358	7.60443	7.96161	8.11273	6.46526	6.45557	7.00033	6.44727	7.89292	6.64039	TRUE	FALSE	FALSE	FALSE
A_51_P185135	ENSMUSG00000005823	Gpr108	CATTGCTCTGGAGAGCCCGGGCTTCATAAAACCTTGATTAGTAAACAAATAAAGAAAAAG	ENSMUST00000005975	chr17	57247641	NM_030084	1.27648	0.00106333	0.0349463	0.470336	0.128393	0.701525	4.8784	4.71785	4.10159	5.96496	5.9036	5.65874	4.78507	4.87319	5.4506	4.56595	5.84243	5.03629	TRUE	FALSE	FALSE	FALSE
A_51_P411917	ENSMUSG00000005836	Gata6	GTTCATCGTAACGTGGGCTGATCTGAGGTCACTTGGAATTTGTAAACAGGGTAGCAAACA	ENSMUST00000047762	chr18	11052509	NM_010258	2.08166	8.76804e-05	0.00705418	0.247118	0.479295	0.888227	4.36307	4.56201	5.48484	6.56225	7.01581	7.07684	4.78703	5.47905	4.88519	4.80331	6.88497	5.05042	TRUE	FALSE	FALSE	FALSE
A_55_P2071349	ENSMUSG00000005892	Trh	GGGGTCACATCTTGTATATAACCCTGCTCTTGTTAATCTCAATGACAATAAAATATATCC	ENSMUST00000006046	chr6	92244650	NM_009426	-2.04352	6.17771e-06	0.00134347	-0.850308	0.00559659	0.272874	11.9452	12.0296	12.279	10.1774	10.1586	9.78723	11.4407	10.9116	11.3505	12.0846	10.0411	11.2343	FALSE	FALSE	TRUE	FALSE
A_51_P324529	ENSMUSG00000006056	Calcoco2	CTGGGAGGTAGAGAAGGCCCCCTGGAAGGAAGTGAAGGCCTATTGGTGGAATGATCTGCA	ENSMUST00000068686,ENSMUST00000097162	chr11,chr11	9611196496111960	NM_001271018	4.33575	1.33408e-09	8.86045e-06	1.27558	0.000142201	0.049886	8.96889	8.97281	9.24858	13.3115	13.5415	13.3445	10.5014	10.1868	10.3289	9.06343	13.3992	10.339	TRUE	TRUE	FALSE	FALSE
A_55_P2096699	ENSMUSG00000006056	Calcoco2	AAGACCTTAGAACACAAAGTGGAAGAGAAGGCCTCCTGGGAGAAAGAGAAGGCCTCCTGG	ENSMUST00000068686,ENSMUST00000097162	chr11,chr11	9611196496111960	NM_001271018	4.32267	1.27182e-08	2.61371e-05	1.23917	0.000966291	0.126752	9.96916	10.0891	10.2797	14.5851	13.925	14.7959	11.117	11.4923	11.4462	10.1127	14.4353	11.3518	TRUE	FALSE	FALSE	FALSE
A_51_P272250	ENSMUSG00000006058	Snf8	CTGCAGCTGGCCGAGAAAAACGGGTATGTGACTGTCAGTGAAATCAAAACCAGTCTTAAA	ENSMUST00000006217,ENSMUST00000145749,ENSMUST00000156394	chr11,chr11,chr11	9.60349e+23	NM_033568	1.05296	0.000714531	0.0280037	0.171235	0.458334	0.882187	9.63004	9.38932	9.23426	10.3304	10.4631	10.6189	9.58087	9.46108	9.72537	9.41787	10.4708	9.58911	TRUE	FALSE	FALSE	FALSE
A_51_P487048	ENSMUSG00000006200	Rhox6	AGGATGGCTTCTTCTGAGCCACCCATGATGGCCATGACAACCTTTTCTTCTCTACAATTA	ENSMUST00000006362	chrX	37826909	NM_008955	2.72634	9.43873e-06	0.00172806	0.797287	0.0408524	0.550476	5.84239	6.05466	5.90127	8.23287	9.17417	8.57031	6.94783	6.04822	7.19413	5.93277	8.65911	6.73006	TRUE	FALSE	FALSE	FALSE
A_51_P225224	ENSMUSG00000006205	Htra1	TTCTGAGATGACCAAAAATGCCTCTTAGGAATCCTGGAACCCGGAGTACAGTGACTTTGA	ENSMUST00000006367,ENSMUST00000153290	chr7,chr7	1.30936e+17	NM_019564	1.26545	9.46891e-05	0.00745893	0.361265	0.109784	0.683888	8.9119	8.80811	8.98256	10.1873	10.2008	10.1108	9.37854	9.27684	9.13098	8.90086	10.1663	9.26212	TRUE	FALSE	FALSE	FALSE
A_55_P1997509	ENSMUSG00000006310	Zbtb32	GTGAAGATTAACTGGGGACTGTCAATTTCATCACTATAATAAAGTTTCCTGTGCTCCAGT	ENSMUST00000108151,ENSMUST00000108150	chr7,chr7	3059294230598860	NM_021397	1.15901	0.000317795	0.0169697	0.538206	0.0335452	0.521578	6.07062	5.90919	5.92936	6.98658	7.31916	7.08046	6.46652	6.35158	6.70569	5.96972	7.12874	6.50793	TRUE	FALSE	FALSE	FALSE
A_51_P468073	ENSMUSG00000006345	Ggt1	AAAGACATTGATCAGGTGGTGACTGCAGGCCTGAAGATTCGGCACCACCATACAGAAGTC	ENSMUST00000134503,ENSMUST00000006508,ENSMUST00000155186,ENSMUST00000156487	chr10,chr10,chr10,chr10	7.55687e+31	NM_008116	1.44321	5.90479e-05	0.00541482	0.532896	0.0369299	0.529803	5.93286	5.68784	5.74742	7.42463	7.18155	7.09157	6.27877	6.16441	6.52363	5.78937	7.23258	6.32227	TRUE	FALSE	FALSE	FALSE
A_55_P1996742	ENSMUSG00000006456	Rbm14	TATGGGGCTCAAGCATCTATTGGCCTGTCAGGCTCATATGGAGCTCAGTCTGCTGCTGCG	ENSMUST00000006625,ENSMUST00000113793	chr19,chr19	48116344811585	NM_019869	1.9952	4.41241e-05	0.0044672	0.988081	0.00735687	0.305726	3.19293	3.45565	3.1078	4.67596	5.23785	5.82816	4.11382	4.38759	4.21922	3.25213	5.24732	4.24021	TRUE	FALSE	FALSE	FALSE
A_52_P656699	ENSMUSG00000006457	Actn3	CGACGACTTCCGAGCTTGTCTCATCTCCATGGGTTACGATCTGGGAGAAGTGGAGTTTGC	ENSMUST00000138811,ENSMUST00000006626	chr19,chr19	48635584877909	NM_013456	-1.16264	0.00125553	0.0383782	-0.71682	0.0216059	0.453371	7.09641	7.54376	7.1017	5.65803	6.46817	6.12775	6.65182	6.47773	6.46185	7.24729	6.08465	6.53047	FALSE	FALSE	TRUE	FALSE
A_51_P406429	ENSMUSG00000006494	Pdk1	AGCCAAATCATGTGACATGGCACAAAATAGAACTTTGGTGCCAGTGATAGGAACATGCAG	ENSMUST00000006669,ENSMUST00000156036	chr2,chr2	7187322371873340	NM_172665	-1.09569	0.00119742	0.0371286	-0.405968	0.132243	0.704087	8.31134	8.12467	8.46564	7.33218	7.20252	7.07989	7.76794	7.61536	8.30045	8.30055	7.20486	7.89459	FALSE	FALSE	TRUE	FALSE
A_51_P502422	ENSMUSG00000006717	Acot13	CGGGAAGACCCGAAGAAGCCCAACAATGCCAAGTATGGTTTGTGAACAACTTTCTGAAAT	ENSMUST00000006900	chr13	24831517	NM_025790	-1.17676	0.000982438	0.0333715	-0.645689	0.0313019	0.510919	10.563	10.848	10.748	9.16302	9.5435	9.92212	10.1208	10.2779	9.8231	10.7196	9.54288	10.074	FALSE	FALSE	TRUE	FALSE
A_55_P2088237	ENSMUSG00000006724	Cyp27b1	TTGCCTAATTTACAGCGTTTTTAAGCCTCCGCTACCTTGGTTCTTCAGCCACTCTCAAGT	ENSMUST00000165764,ENSMUST00000172069	chr10,chr10	1.27048e+17	NM_010009	0.943297	0.00664343	0.102026	1.92003	3.53446e-05	0.0233862	2.27977	2.38998	2.24363	2.70802	3.55413	3.48112	4.09422	4.03991	4.53932	2.30446	3.24776	4.22448	FALSE	TRUE	FALSE	FALSE
A_51_P232901	ENSMUSG00000006782	Cnp	TTTGGTCATTCCTAAGTTCCTATCTCCTTCACACTGTACCTAGGGTGATGGTTTCGGTCA	ENSMUST00000103120,ENSMUST00000150414	chr11,chr11	1.00575e+17	NM_009923	2.27283	0.00181577	0.0483085	1.09229	0.0729034	0.636179	3.67918	3.04208	3.02835	4.25547	5.72621	6.58643	3.52238	4.77113	4.73297	3.24987	5.52271	4.34216	TRUE	FALSE	FALSE	FALSE
A_55_P2082869	ENSMUSG00000006920	Ezh1	TTCTTGCACTTTAAAGTCCTGTGGCTTGTGACCTCTTATCTAATAAAGTGTTAAGACTCC	ENSMUST00000107284,ENSMUST00000107285	chr11,chr11	1.01226e+17	NM_007970	1.10202	0.00112456	0.0359406	0.00853234	0.973181	0.996533	9.14331	9.17768	9.26174	10.6816	10.2846	9.9226	9.37939	9.09985	9.12909	9.19424	10.2963	9.20278	TRUE	FALSE	FALSE	FALSE
A_52_P99502	ENSMUSG00000008226	Scrn3	TTTGTACCACACATTTCACCACTGTTGGATACAAAATCACCAACATTTGAACCTGAAAGG	ENSMUST00000090811,ENSMUST00000123621	chr2,chr2	7331260073319390	NM_029022	2.53084	4.49678e-05	0.00452226	1.12598	0.0133555	0.395605	2.52028	2.3877	3.01872	4.27854	5.68749	5.55321	3.92993	3.41347	3.96124	2.64223	5.17308	3.76821	TRUE	FALSE	FALSE	FALSE
A_55_P2143431	ENSMUSG00000008575	Nfib	CTCATACTGCAGTCAATTACTGGAAGCGGATATATTTCCTATGCAAAAACTGTTTAAAAC	ENSMUST00000107245,ENSMUST00000050872,ENSMUST00000064770	chr4,chr4,chr4	8.25058e+23	NM_001113209	1.0961	0.00160413	0.0449783	0.384874	0.16739	0.727238	2.73375	2.73626	3.35946	3.95983	4.1743	3.98364	3.06745	3.30878	3.60787	2.94316	4.03926	3.32803	TRUE	FALSE	FALSE	FALSE
A_52_P149577	ENSMUSG00000008601	Rab25	CTCCACCAATGTTGAGCTAGCCTTCCAGACTGTCCTCAAAGAGATCTTTGCAAAGGTGTC	ENSMUST00000008745,ENSMUST00000131775	chr3,chr3	8854830088548240	NM_016899	-1.36829	0.000596257	0.0254083	0.0733355	0.799862	0.969829	7.09049	6.3792	6.44592	5.04416	5.31892	5.44765	6.47956	7.10279	6.55327	6.63854	5.27024	6.71187	FALSE	FALSE	TRUE	FALSE
A_55_P2423646	ENSMUSG00000009073	Nf2	AACTGCTCTCTGACTTTCTTCCTCTCTGTACACTTGATTTAACAATGGCTGTGGGACACG	ENSMUST00000109910	chr11	4849536	NM_001252250	-1.18601	0.000609966	0.0258102	-1.55233	7.15697e-05	0.0358481	7.19343	7.51723	7.15105	6.04334	6.29623	5.96409	5.54722	5.57441	6.08308	7.28724	6.10122	5.7349	FALSE	FALSE	TRUE	TRUE
A_55_P2033725	ENSMUSG00000009248	Ascl2	GGCCAGTGTGGGAACCCTGCTGTTGCAAAGTGTACTATTCTATAAAAGTTGTTTTTCATT	ENSMUST00000009392,ENSMUST00000121862	chr7,chr7	1.42969e+17	NM_008554	1.96634	0.000270886	0.015196	1.21444	0.00732121	0.305084	5.48484	6.17013	5.55705	7.25921	7.39202	8.45982	6.51243	7.29597	7.04693	5.73734	7.70368	6.95178	TRUE	FALSE	FALSE	FALSE
A_55_P2168168	ENSMUSG00000009670	Tex11	GTGTCATATGTTCCCTGGAACTTTTGTTTTCTTAAGCCTTGTTGACTGAAATTTTCTCAA	ENSMUST00000113718,ENSMUST00000009814	chrX,chrX	1.0106e+17	NM_031384	3.33192	3.69649e-06	0.000953188	0.334646	0.394744	0.852285	3.3012	3.60237	2.9602	6.69844	6.79626	6.36485	3.37236	2.97306	4.5223	3.28793	6.61985	3.62257	TRUE	FALSE	FALSE	FALSE
A_52_P384690	ENSMUSG00000009670	Tex11	CCACAAGCTTTTCATATGCCAGAATCTGAATATAAAAAGAAAGAAATGGGTAGACTTTGG	ENSMUST00000113718,ENSMUST00000009814,ENSMUST00000113716	chrX,chrX,chrX	1.0106e+26	NM_031384	2.08897	0.000599577	0.0254778	1.15157	0.0226308	0.460399	2.82178	4.33592	3.41021	5.4141	5.85121	5.56951	4.78846	3.91064	5.32351	3.52264	5.61161	4.6742	TRUE	FALSE	FALSE	FALSE
A_51_P414889	ENSMUSG00000010358	Ifi35	GTTGGACAAGCTGGAGATCTTCTTTGGCAAGGCCAAGAATGGAGGTGGGGATGTAGAGAC	ENSMUST00000010502,ENSMUST00000125958,ENSMUST00000131024	chr11,chr11,chr11	1.01448e+26	NM_027320	2.85875	1.1156e-07	9.02183e-05	0.797656	0.00492251	0.259633	6.82532	7.14514	7.13485	9.92782	9.93813	9.81561	7.62115	8.05803	7.8191	7.0351	9.89385	7.83276	TRUE	FALSE	FALSE	FALSE
A_52_P271166	ENSMUSG00000010592	Dazl	GTACCATTCTGTGACTAAATATCCAACTTACTATGAATGATAACCTAAATTCTGAGGCAC	ENSMUST00000010736	chr17	50293599	NM_010021	3.32205	5.83741e-06	0.00131429	0.857504	0.0540225	0.583389	2.43725	2.40084	2.81273	5.97027	5.58369	6.06302	3.11855	4.40691	2.69787	2.55027	5.87233	3.40778	TRUE	FALSE	FALSE	FALSE
A_55_P1968898	ENSMUSG00000010608	Rbm25	CTTCACAGGTTGGACTTTGGGACTGGAAAAAATGTATGTAAAATGCTCACTAAAATTTTG	ENSMUST00000183323	chr12	83632425	ENSMUST00000183323	2.84516	2.39895e-07	0.000147707	1.02161	0.0015989	0.15818	3.71216	4.39957	4.23892	6.88046	6.92744	7.07822	5.0367	5.19202	5.18674	4.11688	6.96204	5.13849	TRUE	FALSE	FALSE	FALSE
A_52_P346225	ENSMUSG00000010796	Asz1	ACCTGAAGTGACAAAGTTGGAAATCAGTGGTGATGAGTTCCTCAACTTTCTTTTGAAATT	ENSMUST00000010940,ENSMUST00000136626	chr6,chr6	1810905718109040	NM_023729	2.40331	1.73763e-06	0.000579254	0.129331	0.616906	0.932048	3.23384	3.07827	2.86921	5.55968	5.39307	5.43849	3.54702	3.22735	2.79494	3.06044	5.46375	3.18977	TRUE	FALSE	FALSE	FALSE
A_55_P1997872	ENSMUSG00000010911	Apip	GTGTAAGCCAAGTGGATGCCTAAGCATCTCCAACAATAAAACAAACTCAATTATGCCTTA	ENSMUST00000011055,ENSMUST00000124540,ENSMUST00000147131	chr2,chr2,chr2	1.03074e+26	NM_019735	1.10938	0.000883174	0.0317207	0.220613	0.380993	0.8449	8.40432	8.56914	8.17126	9.76362	9.53393	9.17533	8.46396	8.73449	8.60811	8.38157	9.49096	8.60219	TRUE	FALSE	FALSE	FALSE
A_55_P2021555	ENSMUSG00000011114	Tbrg1	GTGGGTGTTCCCAGGGTAAACCTCAGTTGCTTGTACTTTCAGTAATAAATATATCCTGGC	ENSMUST00000142736,ENSMUST00000117654	chr9,chr9	3765721337657310	NM_025289	1.28519	0.000701014	0.0277919	0.994386	0.00401592	0.234353	10.4184	10.3805	10.5129	12.0918	11.5776	11.4979	10.9762	11.6578	11.6608	10.4372	11.7224	11.4316	TRUE	FALSE	FALSE	FALSE
A_55_P1982818	ENSMUSG00000011179	Odc1	AAAGTATCTTGAAATAACTGGGCATCGGGGAATGTTTGCAAGTATCCTTAAAGAAGGCAC	ENSMUST00000171737	chr12	17544872	NM_013614	1.02987	0.00149183	0.0430703	0.318865	0.214288	0.758589	8.16468	8.40784	8.6233	9.51657	9.38822	9.38063	8.65254	8.45961	9.04026	8.3986	9.42847	8.71747	TRUE	FALSE	FALSE	FALSE
A_55_P2015782	ENSMUSG00000013523	Bcas1	TAATGTGCTCTGATAAAAACCCTCCCCTAACCCAGTTAATAAAAATTGACAGATTATGCG	ENSMUST00000154650,ENSMUST00000109152,ENSMUST00000068137,ENSMUST00000013667	chr2,chr2,chr2,chr2	1.70407e+35	NM_029815	2.16698	8.76745e-07	0.000372555	1.2468	0.000124526	0.0472767	7.38837	7.65916	7.69037	9.75991	9.69035	9.78855	8.73158	8.83996	8.90676	7.5793	9.74627	8.8261	TRUE	TRUE	FALSE	FALSE
A_55_P2083889	ENSMUSG00000013698	Pea15a	GCTAACTGTGTGTACATATATATTCTACATATATGTATATTAAACCCGCACTGCCATGTC	ENSMUST00000013842,ENSMUST00000111247	chr1,chr1	1.72207e+17	NM_011063	-2.02452	0.00159894	0.0449162	-0.719716	0.162456	0.722313	5.47599	5.59425	5.02246	2.49997	3.46237	4.05681	4.13456	4.13958	5.65942	5.36423	3.33972	4.64452	FALSE	FALSE	TRUE	FALSE
A_51_P491635	ENSMUSG00000013766	Ly6g6e	TACCCGAGGGTCTCAAGAACAGAGGGCTACCTTGGGGAACCATAAAGAGTGTATTTAATA	ENSMUST00000013910	chr17	35076936	NM_027366	1.20777	0.00154146	0.0439148	-0.206721	0.482847	0.890326	9.49926	9.90691	10.1837	11.0697	11.4261	10.7174	9.58158	9.9657	9.42247	9.8633	11.0711	9.65658	TRUE	FALSE	FALSE	FALSE
A_52_P235358	ENSMUSG00000014245	Pigl	TCTTTACCACAAATGTGTGTAAATGTGCCATAGAACTAGTTCACAGGTGTGATGTTTACA	ENSMUST00000014389	chr11	62458459	NM_001039536	1.9236	0.000889568	0.0318263	0.222604	0.606008	0.930043	4.54149	3.29569	4.75231	5.80142	6.66909	5.88977	3.99836	4.34818	4.91076	4.1965	6.12009	4.4191	TRUE	FALSE	FALSE	FALSE
A_55_P2017911	ENSMUSG00000014599	Csf1	TTCTGATGGTTCAGGACACTCTCTTGAGAGTCACTGTGACTTGTAACAATGTGTCTGCTG	ENSMUST00000120654	chr3	107750979	CF914744	1.84447	0.00013132	0.00919239	-0.301934	0.357104	0.832921	2.50384	2.12101	1.71683	4.41235	3.95346	3.50927	1.62191	2.17661	1.63736	2.11389	3.95836	1.81196	TRUE	FALSE	FALSE	FALSE
A_52_P49378	ENSMUSG00000014602	Kif1a	TGTGTCATAACCACCTGACGTAATGACTAGTATCCTGCTGTTTACACCCGAGTGTTAGCT	ENSMUST00000171796,ENSMUST00000171556	chr1,chr1	9310186593101860	NM_008440	-2.47568	0.00129244	0.0392284	-0.152545	0.793411	0.969079	7.18017	6.65147	6.0318	4.50953	4.43428	3.49257	7.81723	5.35607	6.2325	6.62115	4.14546	6.4686	FALSE	FALSE	TRUE	FALSE
A_66_P133450	ENSMUSG00000014905	Dnajb9	TTTTACCAATGGCAAAGGACAAAGAGGCAATGGGAGTCCTTTTGAACAGTCATTTAACTT	ENSMUST00000015049	chr12	44210068	NM_013760	1.40071	0.000342204	0.0179241	0.357155	0.211585	0.756874	5.43642	5.90675	5.53892	7.04499	6.79683	7.24239	5.59729	6.00286	6.35341	5.62737	7.02807	5.98452	TRUE	FALSE	FALSE	FALSE
A_55_P1993493	ENSMUSG00000015002	Efr3a	TTTAGAACTCATTTTCCTTTAGAGTAATACCACCCTTAACCAGCAGTTTAACTCCCCGCT	ENSMUST00000015146	chr15	65787039	NM_133766	1.00752	0.00130637	0.039487	0.557761	0.035764	0.524211	8.29986	8.59936	8.45034	9.45459	9.53838	9.37913	8.68559	9.10819	9.22906	8.44985	9.45737	9.00761	TRUE	FALSE	FALSE	FALSE
A_51_P418357	ENSMUSG00000015365	Mov10l1	TCAAAAAGATTTAATGTTGCAATCACAAGACCCAAAGCACTGCTGATCATTCTGGGAAAC	ENSMUST00000146993,ENSMUST00000015509,ENSMUST00000143030	chr15,chr15,chr15	8.89829e+23	NM_031260	2.2209	5.08665e-05	0.00493455	1.44922	0.00142145	0.152616	3.10965	3.99332	3.95991	5.58638	5.77925	6.35994	5.37376	4.6676	5.36919	3.68763	5.90852	5.13685	TRUE	FALSE	FALSE	FALSE
A_52_P257812	ENSMUSG00000015568	Lpl	CGAGGTTTCCACAAATAAAACCTACTCCTTCTTGATTTACACGGAGGTGGACATCGGAGA	ENSMUST00000015712,ENSMUST00000168401	chr8,chr8	6888049068880550	NM_008509	1.38577	0.000264685	0.0149542	0.257771	0.338385	0.824397	7.06145	6.95172	6.98855	8.59871	8.03897	8.52136	6.87291	7.42358	7.47854	7.00057	8.38635	7.25834	TRUE	FALSE	FALSE	FALSE
A_51_P259296	ENSMUSG00000015568	Lpl	GAACACCAACCCACATGCAAAACCCCACAAGTGTAGTCGTCATTCAATGTGATTCAGAAA	ENSMUST00000015712	chr8	68880490	NM_008509	1.64113	3.36097e-05	0.00376302	0.949115	0.00232645	0.192299	8.6206	8.78884	8.72289	9.97806	10.5029	10.5748	9.52036	9.79114	9.66818	8.71078	10.3519	9.65989	TRUE	FALSE	FALSE	FALSE
A_51_P173285	ENSMUSG00000015579	Nkx2-5	ACCCGTATTTATGTTTTTACCTGTTGTAAGAAATGAGAACCCTCTTCCCATTAAAGTGAG	ENSMUST00000015723	chr17	26841565	NM_008700	1.95441	0.000941921	0.0325919	0.653989	0.156886	0.717486	2.69992	2.92887	3.19606	4.7411	5.08743	4.85955	2.85338	3.17902	4.75442	2.94162	4.89603	3.59561	TRUE	FALSE	FALSE	FALSE
A_51_P332602	ENSMUSG00000015790	Surf1	AGAACAGCCCAGAAAGGAATCACTGGTATTATCGAGACCTGGAAGCTATGGCCAAGATAA	ENSMUST00000015934,ENSMUST00000150776,ENSMUST00000167661,ENSMUST00000147110,ENSMUST00000129822	chr2,chr2,chr2,chr2,chr2	2.69165e+39	NM_013677	-1.23496	0.000134063	0.00934104	-0.611117	0.015085	0.409334	9.1422	9.0941	9.11631	7.7977	7.83126	8.01876	8.61001	8.33313	8.57612	9.11754	7.88257	8.50642	FALSE	FALSE	TRUE	FALSE
A_52_P141583	ENSMUSG00000015937	H2afy	GCAGACAAATGTGAAGAACTTCTAGAAAAGACGGTGAAAAACTGCTTGGCTCTAGCTGAT	ENSMUST00000016081,ENSMUST00000045788,ENSMUST00000137835,ENSMUST00000141589	chr13,chr13,chr13,chr13	5.61356e+31	NM_012015	-1.26379	0.000156243	0.0103601	-0.666366	0.0119691	0.379314	9.55549	9.69152	9.67732	8.62722	8.3243	8.18143	9.08619	8.88689	8.95214	9.64144	8.37765	8.97508	FALSE	FALSE	TRUE	FALSE
A_51_P479818	ENSMUSG00000016239	Lonrf3	AGAGATACTAATGTTACTGCATTCTTTCACTGACTTGAGGTCTCATTTCAAATGGTTCAG	ENSMUST00000016383	chrX	36328352	NM_028894	1.78515	0.00114172	0.0362587	0.755555	0.0885952	0.667062	2.70549	2.71171	3.03597	4.46828	4.82169	4.51864	2.69567	3.45983	4.56433	2.81772	4.60287	3.57328	TRUE	FALSE	FALSE	FALSE
A_55_P2079746	ENSMUSG00000016382	Pls3	CTAAATCTGAAAAGTGATGTAATCTGGTAGCATCATAGTAGTCCAAATAAAGGCATTTGC	ENSMUST00000114059,ENSMUST00000033547,ENSMUST00000114058,ENSMUST00000114057	chrX,chrX,chrX,chrX	7.58752e+31	NM_145629	-1.34415	0.000487882	0.0223021	-0.502183	0.0910342	0.670435	7.86344	7.49993	8.02357	6.33684	6.88983	6.12783	7.19508	7.18249	7.50282	7.79565	6.4515	7.29346	FALSE	FALSE	TRUE	FALSE
A_55_P2141851	ENSMUSG00000016382	Pls3	TCTGAAAAGTGGTGTAATCTGGTAGCATCATAGTAGTCCAAATAAAGGCATTTGCATAAT	ENSMUST00000114059,ENSMUST00000033547,ENSMUST00000114058	chrX,chrX,chrX	7.58752e+23	NM_145629	-1.38843	0.000430919	0.0206668	-0.651322	0.0379256	0.53443	7.75614	7.78109	8.23773	6.4906	6.80225	6.31682	6.87668	7.31004	7.63429	7.92499	6.53656	7.27367	FALSE	FALSE	TRUE	FALSE
A_55_P1953143	ENSMUSG00000016458	Wt1	GGTATTAGCTGCATCACTGTGTGGATGTCAATCTTACAGTGTATTGATGATAATACTAAA	ENSMUST00000143043,ENSMUST00000111098,ENSMUST00000111099	chr2,chr2,chr2	1.05127e+26	NM_144783	2.0736	0.000305946	0.0166014	1.89503	0.000608255	0.101712	4.97561	3.29651	3.9113	5.70065	6.48925	6.21433	5.8657	6.02812	5.9747	4.06114	6.13474	5.95617	TRUE	FALSE	FALSE	FALSE
A_51_P204740	ENSMUSG00000016494	Cd34	CCAGAGATGAGAGGATTGGGTGTATTCTCTTCTGAATAAACGTGATGAGTGAAAATGATG	ENSMUST00000110815,ENSMUST00000016638	chr1,chr1	1.94939e+17	NM_133654	2.26323	5.52609e-06	0.00128248	1.78787	4.51403e-05	0.0272376	7.12596	6.46432	6.95808	9.00404	9.44122	8.89279	8.38594	8.73374	8.7923	6.84945	9.11268	8.63732	TRUE	TRUE	FALSE	FALSE
A_55_P2009225	ENSMUSG00000016494	Cd34	TAAACAAGATATCGGGAGCCACCAGAGCTATTCCCGAAAGACTCTTATTGCATTGGTCAC	ENSMUST00000110815,ENSMUST00000016638	chr1,chr1	1.94939e+17	NM_133654	1.0141	0.00140971	0.0414385	0.963518	0.00199983	0.180644	4.92263	4.50968	4.47201	5.55577	5.65828	5.73258	5.68749	5.33306	5.77431	4.63477	5.64887	5.59829	TRUE	FALSE	FALSE	FALSE
A_52_P93467	ENSMUSG00000017009	Sdc4	TTGTTCCAAATTTCCAGAATAGAATATAGGACCAGTTTAGATCCTGTAGTAAACATGTCC	ENSMUST00000017153	chr2	164443186	NM_011521	2.02869	0.000464353	0.0216197	1.6561	0.00198883	0.180189	3.65077	3.17829	5.04397	6.01128	6.07175	5.87608	5.6642	5.46309	5.71405	3.95768	5.98637	5.61378	TRUE	FALSE	FALSE	FALSE
A_51_P382805	ENSMUSG00000017195	Zpbp2	CATTTATCTCTGTGCCTCCGGTGTACGAGAGGAAGTTCAAGTGCTACTGGATGCTTTAAA	ENSMUST00000081033,ENSMUST00000107511,ENSMUST00000107509,ENSMUST00000017339	chr11,chr11,chr11,chr11	9.85511e+31	NM_027061	1.26627	0.000989973	0.0333715	0.243931	0.402742	0.856666	3.5578	2.71885	3.36682	4.2332	4.84411	4.36497	3.54668	3.40354	3.42504	3.21449	4.48076	3.45842	TRUE	FALSE	FALSE	FALSE
A_52_P366462	ENSMUSG00000017311	Pyy	GTATGGAAAAAGAGATGTCCCCGCAGCTCTGTTCTCCAAACTGCTCTTCACAGACGACAG	ENSMUST00000177304,ENSMUST00000017455,ENSMUST00000127381,ENSMUST00000177149	chr11,chr11,chr11,chr11	1.02108e+35	NM_145435	1.89257	0.0015821	0.0446094	0.364173	0.433319	0.871424	3.50342	4.84661	3.82976	5.04448	6.18608	6.62695	4.74452	4.13836	4.38943	4.05993	5.9525	4.4241	TRUE	FALSE	FALSE	FALSE
A_51_P214796	ENSMUSG00000017548	Suz12	TGTCATTTCTTAAAGCAGTTATGCTCTTAATGCTTAAAAGAAGGCTAGCATTGTTTGCAC	ENSMUST00000017692,ENSMUST00000163272	chr11,chr11	7999310579993100	NM_199196	1.42674	0.000629318	0.0262607	-0.123108	0.686063	0.946261	6.94	6.95867	7.40331	9.08672	8.34974	8.14574	6.74804	6.93927	7.24535	7.10066	8.5274	6.97755	TRUE	FALSE	FALSE	FALSE
A_51_P430423	ENSMUSG00000017697	Ada	CCCAGGGGACTTGACAATCATGCACATGAATTGAAAACCTTCCTTCTAAAGCTAAAATTA	ENSMUST00000017841	chr2	163750239	NM_007398	1.29768	0.000220459	0.0131448	0.427267	0.0979725	0.678046	5.30552	5.47987	5.57371	6.72253	6.64357	6.88603	5.93519	5.55713	6.14858	5.45303	6.75071	5.8803	TRUE	FALSE	FALSE	FALSE
A_55_P1959521	ENSMUSG00000017724	Etv4	AGATCCAGTGTTCTATTCTGGGGACATACAGGGACTTCCCTTGTTTATTATGGCAACAGG	ENSMUST00000164750,ENSMUST00000107176,ENSMUST00000017868	chr11,chr11,chr11	1.01785e+26	NM_008815	1.45726	0.000168885	0.0108641	0.513459	0.0709585	0.632879	7.16167	7.67096	7.3938	8.7901	8.86207	8.94604	7.50642	8.1116	8.14879	7.40881	8.86607	7.92227	TRUE	FALSE	FALSE	FALSE
A_51_P192847	ENSMUSG00000017747	Ghdc	CACTCTTTCCTCTGGAACATCTCTGGATGTTGAGTCCTGGACCAGATGTCACATAACAGT	ENSMUST00000017891	chr11	100770957	NM_031871	2.00397	0.000865448	0.031333	0.682427	0.146073	0.706932	3.98798	3.04615	2.76009	4.92449	5.55346	5.32818	4.55701	3.03252	4.25196	3.26474	5.26871	3.94717	TRUE	FALSE	FALSE	FALSE
A_55_P1993955	ENSMUSG00000017754	Pltp	GAAGCTATACCCGATTTAATTCCAGAATTAGTCAACCATCAATTAGAATCCATCCACCCC	ENSMUST00000109316,ENSMUST00000109317,ENSMUST00000059954	chr2,chr2,chr2	1.64858e+26	NM_011125	-1.32666	0.000947382	0.0326606	-1.09491	0.00347249	0.224684	8.02821	8.20421	8.50707	7.15105	7.05674	6.55172	6.74197	7.09993	7.61284	8.2465	6.91984	7.15158	FALSE	FALSE	TRUE	FALSE
A_55_P1955841	ENSMUSG00000017760	Ctsa	GGGTGGATGGATTCTAATTGATGGTTGACTAATTCTGGAATTAAATCGGGTATAGCTTCC	ENSMUST00000103093,ENSMUST00000017904,ENSMUST00000103092	chr2,chr2,chr2	1.64833e+26	NM_001038492	-1.13364	0.000762671	0.0289987	-0.558978	0.0422257	0.553329	8.81481	8.54518	8.90312	7.70392	7.80979	7.34849	8.46171	8.09656	8.0279	8.75437	7.62073	8.19539	FALSE	FALSE	TRUE	FALSE
A_55_P2043554	ENSMUSG00000017765	Slc12a4	TGGAATGGAGCCGGCCAAGCTGAGCCTGACTTTTTTCAATAAAACATTGTGTACTTCTGG	ENSMUST00000116429,ENSMUST00000034370	chr8,chr8	1.05966e+17	NM_001253804	-1.60931	8.84208e-05	0.00709483	-0.892439	0.00614222	0.286415	8.64849	9.14378	9.09362	7.31209	7.47829	7.26758	7.7598	8.47704	7.97174	8.96196	7.35265	8.06953	FALSE	FALSE	TRUE	FALSE
A_51_P261443	ENSMUSG00000017801	Mlx	CTACGAGAGATTGTGATCGGTGTCCTTCATCAGTTGAAAAACCAACTCTACTGATTGCCC	ENSMUST00000107302,ENSMUST00000107303,ENSMUST00000017945,ENSMUST00000143344	chr11,chr11,chr11,chr11	1.01087e+35	NM_011550	1.69373	0.000537161	0.0235213	0.374997	0.30051	0.805743	7.69894	7.91659	7.35467	10.1154	8.76261	9.17344	7.7639	8.20802	8.12326	7.65673	9.35047	8.03173	TRUE	FALSE	FALSE	FALSE
A_51_P220682	ENSMUSG00000017802	Fam134c	TTCCTTAGAGCCAGGTAGATGTCTTACAGGTGAACTCGATGATGTGGAAAAGAACAAAAA	ENSMUST00000154513,ENSMUST00000107295,ENSMUST00000017946	chr11,chr11,chr11	1.0112e+26	NM_026501	1.12665	0.00192667	0.0498643	0.403237	0.170423	0.729591	8.33974	8.73922	9.05353	10.1459	9.96112	9.40541	9.13678	9.08008	9.12534	8.71083	9.83749	9.11407	TRUE	FALSE	FALSE	FALSE
A_55_P2158483	ENSMUSG00000017837	Nkiras2	CTGGCCCAGGCCAGTGCCACCTTTGTCCTCTCTTAACTCCAAGAAGTGCAAGTGAACTTG	ENSMUST00000107376,ENSMUST00000051947,ENSMUST00000017981,ENSMUST00000155840	chr11,chr11,chr11,chr11	1.00619e+35	NM_028024	1.65627	0.00136692	0.0407913	0.650979	0.118726	0.691298	5.51572	5.06693	3.94545	6.30961	6.33334	6.85397	5.8349	5.30852	5.33762	4.8427	6.49897	5.49368	TRUE	FALSE	FALSE	FALSE
A_55_P2042923	ENSMUSG00000017868	Sgk2	TGAGGTTGCTCTATGTGGACGGTGTCTTTGTTTCAGGTAATATTAAATGCACTGGATATT	ENSMUST00000018012,ENSMUST00000117123	chr2,chr2	1.62987e+17	NM_001291154	1.52567	9.70598e-05	0.00754715	0.86631	0.00570657	0.275187	4.7371	4.56708	4.6377	5.9978	6.62332	5.89778	5.3642	5.55825	5.61836	4.64729	6.17297	5.5136	TRUE	FALSE	FALSE	FALSE
A_51_P292008	ENSMUSG00000018339	Gpx3	TTTTTTCAGCTTTCTGTTCCAAATGAGCCCAAAGGAAACACAAGTTCTAGGTCCAATGGT	ENSMUST00000082430	chr11	54902771	NM_008161	2.74306	1.83418e-05	0.00256191	2.16045	0.000140813	0.049886	5.31592	4.51113	4.70213	7.20123	7.40865	8.14847	6.35056	7.19884	7.46112	4.84306	7.58612	7.00351	TRUE	TRUE	FALSE	FALSE
A_55_P1954486	ENSMUSG00000018411	Mapt	ATGGTGGACTCACCACAGCTTGCCACACTAGCCGATGAAGTGTCTGCTTCCTTGGCCAAG	ENSMUST00000106992,ENSMUST00000106993,ENSMUST00000100347,ENSMUST00000106988,ENSMUST00000106989,ENSMUST00000144836,ENSMUST00000126820	chr11,chr11,chr11,chr11,chr11,chr11,chr11	1.04231e+62	NM_001285454	1.07078	0.00107291	0.0351462	-0.190662	0.443131	0.875926	7.00069	6.77019	6.70354	7.94785	8.17562	7.56329	6.50684	6.61742	6.77818	6.82481	7.89559	6.63415	TRUE	FALSE	FALSE	FALSE
A_55_P2100149	ENSMUSG00000018411	Mapt	TTGTGATCAGGCTCCCAGGGCAGTCAATAATCATGGAGAGAAGAGAGAGTGAGAGTGTGG	ENSMUST00000106992,ENSMUST00000106993,ENSMUST00000144836	chr11,chr11,chr11	1.04231e+26	NM_001285455	1.26831	0.000197657	0.0121993	0.101103	0.664632	0.942215	7.75858	7.65324	7.83861	9.14508	9.04529	8.865	8.09157	7.87605	7.58614	7.75015	9.01845	7.85125	TRUE	FALSE	FALSE	FALSE
A_55_P2100155	ENSMUSG00000018411	Mapt	ATGATTTCTTTGGTGATTTTGAGGGTGGGGGGAGGGACACAAATCAGCTTAGCTTAGCTT	ENSMUST00000106992	chr11	104231389	NM_001285455	1.33593	0.000789539	0.0296497	0.386867	0.204755	0.751853	4.23811	4.44324	4.26787	5.70144	5.91861	5.33699	4.18036	4.80114	5.12832	4.31641	5.65234	4.70328	TRUE	FALSE	FALSE	FALSE
A_55_P2030080	ENSMUSG00000018476	Kdm6b	GGGACACCCTGGGGTGATTTTCTCTGGGGCTTTATTTTCATTTTCTTAGTTCGGTTTTTT	ENSMUST00000094077	chr11	69413675	NM_001017426	1.36288	0.000335518	0.0176659	0.685419	0.0243152	0.470654	5.18234	5.97981	5.83975	7.04568	6.88518	7.15968	6.25723	6.28042	6.52051	5.6673	7.03018	6.35272	TRUE	FALSE	FALSE	FALSE
A_55_P2111459	ENSMUSG00000018507	Trpv2	AGGGAATTTTGCCAGCCACACCCGAGGCTACTGAATTTTGGTGGAAATATAAATATTTTT	ENSMUST00000151195,ENSMUST00000018651,ENSMUST00000102643,ENSMUST00000153486	chr11,chr11,chr11,chr11	6.25745e+31	NM_011706	1.55644	5.57105e-05	0.00523609	0.352002	0.169788	0.729164	6.47414	6.97556	6.88291	8.29986	8.38624	8.31584	7.29682	7.25197	6.83984	6.77754	8.33398	7.12954	TRUE	FALSE	FALSE	FALSE
A_55_P1991906	ENSMUSG00000018574	Acadvl	CTGGCAAGGTCATGTGCCTTCTCTGATGCCAAAACCCTTTATGGGGGTGATGGAGTACTT	ENSMUST00000102574,ENSMUST00000134516	chr11,chr11	7001540870010910	NM_017366	1.60715	0.000104468	0.00787952	0.0189038	0.944597	0.992046	8.2085	8.68677	7.89319	9.57013	10.0209	10.0189	8.14114	8.32469	8.37934	8.26282	9.86997	8.28172	TRUE	FALSE	FALSE	FALSE
A_55_P2046812	ENSMUSG00000018593	Sparc	GGCTGTTCCGCCTGGGGATAAGGTGCTAACATAGATTTAACTGAATACATTAACGGTGCT	ENSMUST00000018737,ENSMUST00000108858,ENSMUST00000123775	chr11,chr11,chr11	5.54201e+23	NM_009242	1.16474	0.00171558	0.0466739	0.787245	0.0172365	0.423474	11.3355	11.2556	10.607	12.4132	12.4132	11.8659	12.0758	11.7412	11.7429	11.0661	12.2308	11.8533	TRUE	FALSE	FALSE	FALSE
A_55_P2046807	ENSMUSG00000018593	Sparc	ACAGCAATGTGAAGAGCTTGACAAGTCTTTCAAAATAAAAAGTAACAACTTAGAAACGGC	ENSMUST00000018737,ENSMUST00000108858	chr11,chr11	5542008055419890	NM_009242	1.54172	0.00151765	0.0435241	0.808578	0.04844	0.569971	5.28163	5.58374	6.11797	7.78499	6.94875	6.87476	5.88398	6.90996	6.61513	5.66111	7.20283	6.46969	TRUE	FALSE	FALSE	FALSE
A_55_P1969002	ENSMUSG00000018604	Tbx3	CTTTATGGTGTTTTGGATTGGTGTACTGAGAGGGACTTGGTTCAAACGACCATGAAAGGC	ENSMUST00000079719,ENSMUST00000121021,ENSMUST00000018748	chr5,chr5,chr5	1.19671e+26	NM_198052	1.8486	6.90162e-05	0.00600063	0.263171	0.385739	0.848064	8.24775	7.66141	8.02514	9.63506	10.1788	9.6662	8.67453	7.85121	8.19808	7.9781	9.8267	8.24127	TRUE	FALSE	FALSE	FALSE
A_55_P2185397	ENSMUSG00000018672	Copz2	TCTCTACACCATCAAGGCTGTCTTCATCTTAGATAATGACGGGCGAAGGCTGCTGGCCAA	ENSMUST00000155696,ENSMUST00000018816,ENSMUST00000145633	chr11,chr11,chr11	9.68499e+23	NM_019877	1.30045	0.00135928	0.0406035	-0.603795	0.0710494	0.632879	5.62166	6.382	5.75643	7.65087	6.74015	7.2704	5.46573	5.16487	5.31811	5.92003	7.22047	5.31623	TRUE	FALSE	FALSE	FALSE
A_55_P2016014	ENSMUSG00000018727	Cpsf4l	TTGACAGCTGTTTGCCTGTACAGCTTATTTATACTCGAGAATATACTGTGTGTTCTGTGT	ENSMUST00000106617,ENSMUST00000173655,ENSMUST00000018871,ENSMUST00000100248	chr11,chr11,chr11,chr11	1.13709e+35	NM_001164532	-1.67674	0.000716552	0.0280037	-3.51293	1.25302e-06	0.00343668	6.53197	6.59821	6.59203	4.19867	5.6307	4.86262	3.05843	2.66694	3.45804	6.57407	4.89733	3.06114	FALSE	FALSE	TRUE	TRUE
A_55_P2020203	ENSMUSG00000018822	Sfrp5	ATTATTGCTACTGCTGTGGGGCCGCTGATTCTAGACAACAGATTTGGTCCTTAATTTTTT	ENSMUST00000018966	chr19	42202252	NM_018780	1.83714	0.000760109	0.0289918	0.832887	0.0580664	0.593992	2.92607	3.96273	4.1279	4.93948	5.80046	5.78816	4.74101	4.80784	3.96651	3.67223	5.50937	4.50512	TRUE	FALSE	FALSE	FALSE
A_55_P2000062	ENSMUSG00000018899	Irf1	CTGCTAAATGGTGTTTGGTCATGTGGTGGACCTGTGTAAATATGTATATTTGTCTTTTTA	ENSMUST00000108920,ENSMUST00000019043	chr11,chr11	5377001353770490	NM_008390	1.75652	0.000889163	0.0318263	0.987118	0.026496	0.48636	7.43539	7.50987	7.83223	9.06652	10.1701	8.81038	9.14378	8.46171	8.13334	7.5925	9.34901	8.57961	TRUE	FALSE	FALSE	FALSE
A_52_P663413	ENSMUSG00000018906	P4ha2	CAGATATTTCAGGTAGAAGATGTCTCAGTGAAACCAAAGTTCTGATGCTGTTTACATGTG	ENSMUST00000093107,ENSMUST00000019050,ENSMUST00000174616,ENSMUST00000139315	chr11,chr11,chr11,chr11	5.41009e+31	NM_011031	2.03884	2.41658e-05	0.00305055	0.0894798	0.758816	0.962032	5.1627	5.77675	5.94645	7.82611	7.4365	7.73981	5.38856	5.71614	6.04964	5.62864	7.66747	5.71812	TRUE	FALSE	FALSE	FALSE
A_51_P471659	ENSMUSG00000018907	Alox12e	CAACTCTATGATATGTGCTTGTTTAGTCTTGAATCCCTAGTACCCACTTCTCTTCCCCAA	ENSMUST00000019051	chr11	70322628	NM_145684	3.30467	1.49374e-05	0.00233382	0.669156	0.15449	0.71542	3.28162	4.05419	3.34302	6.43895	6.8684	7.2855	3.73084	3.68717	5.26828	3.55961	6.86428	4.22876	TRUE	FALSE	FALSE	FALSE
A_51_P235440	ENSMUSG00000018921	Pelp1	TCCAGCAACATTGTGTTTCTTGGCTTCGGAGCATCCAGCAGGTGCTGCAGGTTCTTCTGA	ENSMUST00000135148	chr11	70410031	AK016197	2.3465	2.19455e-05	0.00291028	0.00662999	0.984018	0.998308	3.75968	4.9336	4.21097	6.59094	6.68153	6.67127	3.86526	4.44542	4.61346	4.30142	6.64791	4.30805	TRUE	FALSE	FALSE	FALSE
A_55_P2046519	ENSMUSG00000019235	Rps6kl1	TTTGAAAACAGAATAAAGCGCTTTATTCTCTGGCTGGCTCTCCTGTGTCAGAAGAGCTCG	ENSMUST00000019379	chr12	85151264	NM_146244	2.13694	0.000389916	0.0195088	0.957942	0.0432286	0.555454	2.72576	2.94262	2.78673	4.07752	5.60632	5.18209	3.8855	3.0887	4.35475	2.81837	4.95531	3.77632	TRUE	FALSE	FALSE	FALSE
A_51_P451516	ENSMUSG00000019467	Arhgef25	AGGATGAGGGCAGGGACCAGATAGAAATTATTGGCCTGGGTTGTGATTTTGTTTTCGAGT	ENSMUST00000019611,ENSMUST00000167353	chr10,chr10	1.2719e+17	NM_028027	-1.12808	0.000702001	0.0277945	-0.48849	0.0657828	0.616463	9.01875	9.454	9.46268	8.33974	8.11896	8.09251	8.94857	8.95665	8.56475	9.31181	8.18374	8.82332	FALSE	FALSE	TRUE	FALSE
A_55_P2182358	ENSMUSG00000019564	Arid3a	TATTTAACGGGCTTGTAACCCTGTAAATCAGTGATATTAAAGAGTTGAGACACTTCTGTG	ENSMUST00000019708	chr10	79927042	NM_007880	-2.12708	1.66928e-05	0.00245669	-0.833897	0.0143027	0.404797	5.48613	4.97788	5.02555	2.74549	3.60035	2.76247	4.25771	4.34536	4.38479	5.16318	3.03611	4.32929	FALSE	FALSE	TRUE	FALSE
A_55_P1961968	ENSMUSG00000019817	Plagl1	ATCTCCTAACCTTTGATGACTCTGTACTTTGTTTTTGAGACTGTATTCCCCAGCATATAT	ENSMUST00000121646,ENSMUST00000121325,ENSMUST00000121766	chr10,chr10,chr10	1.30908e+23	NM_009538	2.28994	2.83816e-05	0.00338012	-0.356686	0.296764	0.803511	3.84465	3.00843	2.86455	5.23226	5.83191	5.52328	2.94598	2.47374	3.22785	3.23921	5.52915	2.88252	TRUE	FALSE	FALSE	FALSE
A_52_P532456	ENSMUSG00000019817	Plagl1	TGCCCAGTATATATCTCCTAACCTTTGATGACTCTGTATTTCGTTTTTGAGACTGTATTC	ENSMUST00000121646	chr10	13090787	NM_009538	2.27551	0.000258983	0.0147147	0.341101	0.435565	0.873032	3.12471	3.22967	3.1384	5.62269	6.11141	4.5852	4.27567	2.98804	3.25238	3.16426	5.43977	3.50536	TRUE	FALSE	FALSE	FALSE
A_51_P317941	ENSMUSG00000019851	Perp	GAAAATTTGGGAATGCGTGTCTCTGAATACATACCGGAAGGGCTACTATTACCTTTTCCT	ENSMUST00000019998	chr10	18845070	NM_022032	-1.34336	8.58799e-05	0.0069278	1.16434	0.00027416	0.0710881	9.91425	9.5076	9.63808	8.30069	8.34791	8.38126	10.9417	10.8963	10.715	9.68664	8.34329	10.851	FALSE	FALSE	TRUE	FALSE
A_51_P485756	ENSMUSG00000019890	Nts	AGCTGTATGAGAATAAACCCAGAAGGCCCTACATTCTCAAGAGGGGTTCCTACTACTACT	ENSMUST00000020040	chr10	102490418	NM_024435	-1.41197	0.000157668	0.0104317	0.326375	0.211785	0.756874	6.68243	7.11309	6.87291	5.63339	5.16087	5.63823	7.16627	7.4365	7.04477	6.88947	5.4775	7.21585	FALSE	FALSE	TRUE	FALSE
A_55_P1967905	ENSMUSG00000019891	Dcbld1	GACTTTTCTCATTTGTCTTAACTGTGATGCTGTGCTGTAAAATGTGCAATTTGTACAGTT	ENSMUST00000069004,ENSMUST00000105476	chr10,chr10	5223361852233630	NM_025705	1.90501	4.92186e-05	0.00483689	0.111107	0.707294	0.952212	4.70661	3.70763	4.56201	6.1708	6.17203	6.34844	4.37618	4.28121	4.65218	4.32542	6.23043	4.43652	TRUE	FALSE	FALSE	FALSE
A_55_P2188464	ENSMUSG00000019951	Uhrf1bp1l	AGTTAGTGGGAAGTTTTCCTTTACATGAAATAAAGCGAGTGGTGAAGTGGCGGCTGTTCC	ENSMUST00000020112	chr10	89744990	NM_029166	-1.09549	0.000478639	0.0220354	-0.672391	0.0113883	0.369446	8.78483	8.73683	8.94997	7.5961	7.61786	7.97119	8.17936	8.03736	8.23773	8.82388	7.72838	8.15148	FALSE	FALSE	TRUE	FALSE
A_52_P387564	ENSMUSG00000019961	Tmpo	GTCTGTGTCTGTTTTATTCCACTAGAGTAAATGTGTCCTTGATGTAAATGCAAAGCATTT	ENSMUST00000072239,ENSMUST00000092219,ENSMUST00000099355,ENSMUST00000105293	chr10,chr10,chr10,chr10	9.11716e+31	NM_001080129	-1.24166	0.00039862	0.0197802	-0.582304	0.0364029	0.526246	9.23426	8.9967	9.5179	7.80334	8.30356	7.917	8.80639	8.61529	8.58027	9.24962	8.00796	8.66732	FALSE	FALSE	TRUE	FALSE
A_51_P172155	ENSMUSG00000020017	Hal	GAGAGAGTCTCAGGAACTGCCTGTAATGTGTAAAACTCATCTCTTTTCAAACATACTCTG	ENSMUST00000129421,ENSMUST00000016031,ENSMUST00000152883	chr10,chr10,chr10	9.34888e+23	NM_010401	2.25276	1.71896e-05	0.00249332	0.361174	0.25795	0.784513	4.02151	4.27133	4.02171	6.48783	6.38294	6.20206	4.14455	5.15962	4.0939	4.10485	6.35761	4.46602	TRUE	FALSE	FALSE	FALSE
A_55_P2072586	ENSMUSG00000020027	Socs2	GCCAATGCTGACACAAAGACAATCTCTTAAGGTGGCAGATTTTCTAGAAAGAATTTTATT	ENSMUST00000139210	chr10	95413109	ENSMUST00000139210	-1.51016	0.000239923	0.0140281	-0.978275	0.00505291	0.262615	4.92675	4.18545	4.40465	3.19284	2.60915	3.18439	3.33627	3.69006	3.5557	4.50562	2.99546	3.52734	FALSE	FALSE	TRUE	FALSE
A_51_P107362	ENSMUSG00000020027	Socs2	AGGTGTGAAGATGTAGCTAGGTATTTTAAAGTTCCCCTTAGGTAGTTTTAGCTGAATGAT	ENSMUST00000020215,ENSMUST00000170690,ENSMUST00000172070,ENSMUST00000134918	chr10,chr10,chr10,chr10	9.54169e+31	NM_007706	-1.87121	7.49864e-06	0.00152861	-0.522919	0.0442629	0.558413	9.90785	9.66114	9.83083	7.88538	8.10119	7.79963	9.41622	8.99375	9.4211	9.79994	7.92873	9.27702	FALSE	FALSE	TRUE	FALSE
A_55_P1992834	ENSMUSG00000020027	Socs2	AAACACATGCCTCATATAGACTATCTCCGAATGCAGCTATGTGAAAGAGAACCCAGAGGC	ENSMUST00000020215,ENSMUST00000170690,ENSMUST00000172070,ENSMUST00000134918	chr10,chr10,chr10,chr10	9.54169e+31	NM_007706	-1.73922	3.6646e-05	0.00394861	-0.334219	0.216429	0.76067	11.069	10.8614	10.928	8.83463	9.60729	9.19886	10.424	10.7975	10.6343	10.9528	9.21359	10.6186	FALSE	FALSE	TRUE	FALSE
A_55_P2097309	ENSMUSG00000020029	Nudt4	TTGAAAGATCTAAAGGAAATTGAATCTAGTAGAGCTCATGTCTACCAGCCCAGCCGCCTG	ENSMUST00000020217	chr10	95564167	NM_027722	1.18762	0.000985492	0.0333715	0.0184595	0.945191	0.992072	8.94778	9.50658	8.82222	10.5559	9.97806	10.3055	8.98924	9.19928	9.14345	9.09219	10.2798	9.11065	TRUE	FALSE	FALSE	FALSE
A_55_P2018407	ENSMUSG00000020059	Sycp3	GAAAGTCTCTTCAATCCATGTTATTCTGATGAGTCTTTGAAGAAAGAACTTGAACCTATG	ENSMUST00000020252,ENSMUST00000123244,ENSMUST00000125612	chr10,chr10,chr10	8.84596e+23	NM_011517	-1.56278	4.36515e-05	0.00444921	-0.981908	0.0016319	0.159992	7.63249	7.54417	7.86608	5.9823	6.40686	5.96522	6.69435	6.54232	6.86035	7.68091	6.11813	6.699	FALSE	FALSE	TRUE	FALSE
A_55_P2165299	ENSMUSG00000020061	Mybpc1	CCAGGCCCCCAAGTGTGGTCACTTTCTTTCTTTCCTCCTAACTTTGAAGAAAGTAAAAAA	ENSMUST00000121629,ENSMUST00000124144	chr10,chr10	8860515288523270	NM_001252372	1.72157	0.000791683	0.0296497	-0.58141	0.144643	0.70644	4.30483	3.24515	4.62013	5.56549	5.91357	5.85575	3.18542	3.98936	3.2511	4.0567	5.77827	3.47529	TRUE	FALSE	FALSE	FALSE
A_55_P2094925	ENSMUSG00000020077	Srgn	AAGACTCTTGAATCCTGTTACCCCTTTCCTCATTAACTCGTAAGGAATTATGCTTTAATG	ENSMUST00000160987,ENSMUST00000020271,ENSMUST00000162161	chr10,chr10,chr10	6.25275e+23	NM_011157	4.11202	8.83713e-06	0.00166635	0.484218	0.36533	0.838201	4.83236	2.91587	2.93452	7.49755	7.24535	8.2759	3.54372	4.08362	4.50806	3.56092	7.67293	4.04513	TRUE	FALSE	FALSE	FALSE
A_55_P2002854	ENSMUSG00000020085	Aifm2	ACTTCTCTATCCAAGTAGGGAGTAGCCACTTGTGCATGGCCTAAGTTCAATGTCTATAGC	ENSMUST00000099706	chr10	61715322	NM_001039194	1.32514	0.00192412	0.0498643	0.602323	0.0897529	0.667772	3.77564	3.15327	3.60578	4.67887	4.84477	4.98647	4.23571	3.45039	4.65556	3.51156	4.8367	4.11388	TRUE	FALSE	FALSE	FALSE
A_51_P215475	ENSMUSG00000020154	Ptprb	CAATCTACTCGAGACATTAAGAATTCACCTGAAGATCCCCTGGATAAAAGCGTTTCACTG	ENSMUST00000092167	chr10	116301373	NM_029928	1.79854	0.0011502	0.0363822	0.470294	0.272229	0.791401	3.25023	4.92493	3.59872	5.73723	5.55545	5.87683	4.09524	4.22466	4.86486	3.92463	5.72317	4.39492	TRUE	FALSE	FALSE	FALSE
A_55_P1995572	ENSMUSG00000020160	Meis1	GTCATGTGTGTATTTTTCCATAGTCCCACCTTGGAGCATTTATGTAGACATTGTAAATAA	ENSMUST00000068264,ENSMUST00000118661	chr11,chr11	1901895819012000	NM_001193271	2.84784	1.90342e-05	0.0026222	2.44012	7.24805e-05	0.0358481	4.08519	4.87071	4.85521	6.80604	7.64423	7.90435	6.47124	7.05152	7.60871	4.6037	7.45154	7.04382	TRUE	TRUE	FALSE	FALSE
A_55_P2110497	ENSMUSG00000020182	Ddc	TGGCTGTTAACTTATCCTCTGTGTGGCTAAATACTAAATAAACAACCTATGTGCAATACT	ENSMUST00000066237,ENSMUST00000178704,ENSMUST00000136810,ENSMUST00000109659	chr11,chr11,chr11,chr11	1.1898e+31	NM_001190448	1.7395	0.000169894	0.0109058	0.208677	0.508825	0.901054	6.95735	7.37929	7.0652	8.44555	8.76072	9.41407	6.98698	7.34314	7.69775	7.13395	8.87345	7.34262	TRUE	FALSE	FALSE	FALSE
A_51_P304397	ENSMUSG00000020183	Cpm	AACAGGAAATAAATGGATGGGGAAGTGTCTCAGCTACCGCTACAGACCTTTCCAGAACGC	ENSMUST00000020399,ENSMUST00000141991	chr10,chr10	1.17629e+17	NM_027468	1.12312	0.00105687	0.0348858	0.9737	0.00279399	0.205568	6.60179	6.38264	5.99317	7.31079	7.45042	7.58574	7.03455	7.31065	7.5535	6.32587	7.44898	7.29957	TRUE	FALSE	FALSE	FALSE
A_55_P2056986	ENSMUSG00000020268	Lyrm7	CACACACTGCCAAGGGAGGCACTAGTGTTGCCACAGTAATGGTAATAAAGTGCTTGACTG	ENSMUST00000148070	chr11	54860916	ENSMUST00000148070	-1.47671	0.00130975	0.0395151	-0.840551	0.0318331	0.51292	5.06823	4.71473	5.40074	3.62809	3.01953	4.10593	4.53077	4.38872	3.74256	5.06123	3.58452	4.22068	FALSE	FALSE	TRUE	FALSE
A_55_P2102240	ENSMUSG00000020289	Nprl3	AAATTCCGCAGTGTGCTGGTGGTGACCACCCATGAGGACCCTGTTATTGCCGTCTTCCAG	ENSMUST00000109390,ENSMUST00000141859,ENSMUST00000020530,ENSMUST00000136903,ENSMUST00000137950,ENSMUST00000109389,ENSMUST00000148636	chr11,chr11,chr11,chr11,chr11,chr11,chr11	3.22564e+55	NM_001284359	1.07556	0.00108636	0.0352597	0.186004	0.456757	0.881081	7.71706	8.01499	7.43919	8.6233	8.93719	8.83742	8.0664	7.70012	7.96273	7.72375	8.7993	7.90975	TRUE	FALSE	FALSE	FALSE
A_66_P111666	ENSMUSG00000020289	Nprl3	CATGCCTGTGTGTGGATGGAAACAACCTCCCTTCTGCCGCAGAGTTCCTGACTGGCCTTA	ENSMUST00000109390,ENSMUST00000141859,ENSMUST00000020530,ENSMUST00000136903	chr11,chr11,chr11,chr11	3.22564e+31	NM_001284359	1.17904	0.00115725	0.0364829	0.0595467	0.827302	0.974127	8.14216	8.70545	8.12754	9.15912	9.75346	9.59968	8.2698	8.61969	8.26431	8.32505	9.50409	8.3846	TRUE	FALSE	FALSE	FALSE
A_55_P2084716	ENSMUSG00000020305	Asb3	CTGCCTTTACTTCTTGTGTGTTGAGGTTACAAGTATATGTTACCTGGTGATTGATATTTA	ENSMUST00000117883	chr11	30954418	AK038086	-1.14996	0.00119013	0.0370931	-1.23083	0.000729441	0.110223	4.09789	3.49472	4.2929	2.63163	2.76856	3.03544	2.7682	2.79045	2.63437	3.96184	2.81187	2.73101	FALSE	FALSE	TRUE	FALSE
A_52_P647298	ENSMUSG00000020305	Asb3	CCTCGAGTCAAGAAAAATCAAACATGATCAAATCAGTTATTTAGGGAATTGGAAACTAGC	ENSMUST00000020551,ENSMUST00000137306	chr11,chr11	3095439430954400	NM_023906	-1.4677	0.00115427	0.0364272	-0.934632	0.0174553	0.425386	5.3127	4.52771	4.20026	3.19583	3.55023	2.89152	4.08786	3.73275	3.41616	4.68022	3.21253	3.74559	FALSE	FALSE	TRUE	FALSE
A_55_P2154252	ENSMUSG00000020363	Gfpt2	CCCTGCTCTATTTAAAAGCGTGCACAATCAATGTACTATGCAATTTTACAATAAAGACAG	ENSMUST00000020629	chr11	49794186	NM_013529	-1.37049	0.000654628	0.0268344	-0.859489	0.0126741	0.38585	6.96825	7.11831	6.926	5.19892	5.91623	5.78593	5.7541	6.09518	6.58481	7.00419	5.63369	6.1447	FALSE	FALSE	TRUE	FALSE
A_55_P1991770	ENSMUSG00000020388	Pdlim4	CATGGCCAGTGTAAATATATGTCCTCCTGGCCTTTCTAATAAAGTCCTTCTGCTTGCTCT	ENSMUST00000018755	chr11	54069014	NM_019417	2.17795	0.00118582	0.0370738	1.11762	0.0459646	0.563038	5.92644	5.03699	3.80277	6.3667	7.26413	7.66922	6.07547	6.11784	5.92576	4.92207	7.10002	6.03969	TRUE	FALSE	FALSE	FALSE
A_51_P506312	ENSMUSG00000020392	Cdkn2aipnl	TGCACTTTGCATGGATTGTTGATTTTACTTTCTGTCTACAACCCCCAATAAAACAGCTTT	ENSMUST00000102763	chr11	51967660	NM_029976	1.37999	0.000886313	0.0317955	0.74891	0.0308593	0.509618	11.0003	10.1788	10.9367	12.3581	11.9481	11.9497	11.332	11.1698	11.8609	10.7053	12.0853	11.4542	TRUE	FALSE	FALSE	FALSE
A_55_P2053181	ENSMUSG00000020396	Nefh	TCCACTGAAGTCCACTTTCAATTGCTTCCATGCAATAAAACCAAGTGCTTCTGAAATAAA	ENSMUST00000093369	chr11	4948064	NM_010904	2.89193	9.17726e-07	0.000384553	1.1897	0.00163333	0.159992	6.65343	6.71878	6.46573	9.16396	9.31539	10.0344	7.50625	8.07096	7.82982	6.61265	9.50458	7.80234	TRUE	FALSE	FALSE	FALSE
A_55_P2099790	ENSMUSG00000020396	Nefh	AGCAAACCCAAGACAGAAAAGGCTGAAAAATCCTCTAGCACAGACCAGAAAGAAAGCCAG	ENSMUST00000093369	chr11	4948064	NM_010904	1.78988	1.58705e-05	0.00241475	0.915206	0.00298015	0.210898	7.77269	7.43797	7.56284	9.49978	9.43737	9.20599	8.28092	8.41324	8.82496	7.59117	9.38105	8.50637	TRUE	FALSE	FALSE	FALSE
A_51_P302738	ENSMUSG00000020407	Upp1	CTTGGGTAGCCATACAGCGACTTCCAGATCTTTTCTTCGACAGTGGAACAGAGATAGCAG	ENSMUST00000020677	chr11	9118102	NM_009477	2.95432	1.28182e-06	0.000479464	0.84954	0.0167589	0.42086	4.64566	4.54398	4.95053	7.66646	7.35001	7.98665	6.00046	5.03043	5.65789	4.71339	7.66771	5.56293	TRUE	FALSE	FALSE	FALSE
A_55_P1988368	ENSMUSG00000020407	Upp1	TTTCCGCCCCGGAGAAGCCTCTGCAACTCCTGGGCAATAAATCTATTTTTTCATAACACA	ENSMUST00000101525	chr11	9118106	NM_009477	2.31313	1.4381e-06	0.000520563	1.09329	0.000856098	0.119002	10.9164	11.1925	10.9229	13.4243	13.2555	13.2914	12.0958	12.4186	11.7971	11.0106	13.3237	12.1039	TRUE	FALSE	FALSE	FALSE
A_55_P2132694	ENSMUSG00000020412	Ascc2	ACACATACGATGGCAACCAGGTGGGCGCCAACGATGCAGACTCTGATGACGAGCTCATCA	ENSMUST00000070257,ENSMUST00000109930	chr11,chr11	46377464637746	NM_029291	1.08921	0.00133782	0.0400814	0.356033	0.185317	0.740826	7.32993	6.97458	6.85995	7.91945	8.03233	8.48031	7.54833	7.48985	7.19438	7.05482	8.14403	7.41085	TRUE	FALSE	FALSE	FALSE
A_55_P2055142	ENSMUSG00000020419	Hormad2	ATGAAGTGCTGTAACAGGATAATGACCAAGCCTTCTTTCTTCCTACGGCTTTGCTCCACT	ENSMUST00000109948,ENSMUST00000020689,ENSMUST00000109949	chr11,chr11,chr11	4.44075e+20	NM_029458	2.20931	5.56037e-05	0.00523609	0.888048	0.0247334	0.474889	3.03489	3.75115	2.61836	5.30735	5.56626	5.15872	4.25108	3.48746	4.33	3.1348	5.34411	4.02285	TRUE	FALSE	FALSE	FALSE
A_51_P517051	ENSMUSG00000020424	Gatsl3	TCCCTCATCGAGGGGTACATCTCCATTGTCATGGATGCAGAGATCCAGAGAAAGTTCCCC	ENSMUST00000020699	chr11	4218224	NM_028022	1.39113	0.000654318	0.0268344	0.691467	0.0375596	0.532257	7.87876	8.08451	8.18474	9.35813	9.61553	9.34774	8.25398	8.63097	9.33746	8.04934	9.44047	8.7408	TRUE	FALSE	FALSE	FALSE
A_55_P1955015	ENSMUSG00000020437	Myo1g	AAGGCCAGGACTTGTCTACCCTTACATGGAACATTGCAAAATAAAGATGTTATATTTGTT	ENSMUST00000003459	chr11	6520958	NM_178440	1.17721	0.000565035	0.0244228	-0.319921	0.212457	0.756874	4.98783	4.83722	5.33186	6.10085	6.42516	6.16254	4.7371	4.50407	4.95599	5.0523	6.22952	4.73238	TRUE	FALSE	FALSE	FALSE
A_55_P1988488	ENSMUSG00000020447	Npc1l1	TTTATCCCTGAAATTAATGCTGCTAGCAGCTCTCTGCCCAAAAGTGACCAAAAGTTCTAA	ENSMUST00000004505	chr11	6230143	NM_207242	2.4426	1.47256e-05	0.00231392	0.443518	0.196776	0.749216	2.33736	2.46393	2.7337	4.29178	5.11598	5.45502	2.64012	3.27445	2.95098	2.51166	4.95426	2.95518	TRUE	FALSE	FALSE	FALSE
A_55_P2087876	ENSMUSG00000020453	Patz1	TGGAGGTCGTCCCATTCAGTTCCTGATACCGCCTTTTCCCTTTCTCTAAAAAAGTCCTTT	ENSMUST00000144396,ENSMUST00000094471,ENSMUST00000153603,ENSMUST00000136285	chr11,chr11,chr11,chr11	3.2892e+27	ENSMUST00000153603	1.98013	0.000349079	0.0181269	-0.0988068	0.800068	0.969829	4.90765	6.08811	5.20965	7.44645	7.29132	7.40802	4.68447	5.22309	6.00143	5.4018	7.38193	5.303	TRUE	FALSE	FALSE	FALSE
A_55_P2025173	ENSMUSG00000020460	Rps27a	AAAGAAACCGAGCGAACGAGCAAATCTGGCACTGCGTTAGACAGCCGCGATTCCGCTGCA	ENSMUST00000102845	chr11	29548109	NM_024277	1.42009	7.14504e-05	0.00614148	0.734738	0.00791351	0.316226	7.56111	7.67474	7.29503	9.13441	8.80811	8.84863	8.18731	8.38594	8.16184	7.51029	8.93039	8.24503	TRUE	FALSE	FALSE	FALSE
A_55_P2058152	ENSMUSG00000020463	Smek2	CCAGTTATAAATGCCCTTTTGGATAATGGAACTCGGTACAATCTTTTAAATTCAGCTGTT	ENSMUST00000020755,ENSMUST00000102856,ENSMUST00000127621	chr11,chr11,chr11	2.91729e+23	NM_134034	1.31603	0.00119247	0.0371032	0.516839	0.1127	0.68573	5.13018	5.0716	5.70507	6.22836	6.77166	6.85493	5.79772	5.44466	6.21499	5.30228	6.61832	5.81912	TRUE	FALSE	FALSE	FALSE
A_52_P507310	ENSMUSG00000020477	Mrps24	CCTCCAAGGTCGTGTACAAGTACATATAAAAAGTGCACTTTTCTCCAGTAGAGCCTACAA	ENSMUST00000154330,ENSMUST00000020770	chr11,chr11	57076875707667	NM_026080	1.02025	0.000944583	0.0326065	0.23142	0.324656	0.815394	9.23734	9.24219	9.24805	10.447	10.1459	10.1954	9.22625	9.70409	9.49151	9.24253	10.2628	9.47395	TRUE	FALSE	FALSE	FALSE
A_51_P286034	ENSMUSG00000020482	Ccdc117	AGGAATTAACAGGTCTTTTCATCTTGTATAGTTTTTACAGTGTGAATCCAACATTGGCTC	ENSMUST00000020776	chr11	5542187	NM_134033	2.74124	8.30619e-05	0.00677291	0.692359	0.145998	0.706795	2.56025	2.59109	3.7318	5.96862	5.61574	5.5225	2.79952	3.68089	4.47981	2.96105	5.70229	3.65341	TRUE	FALSE	FALSE	FALSE
A_51_P203878	ENSMUSG00000020483	Dynll2	TATCGTGGGCCGGAATTTTGGCAGCTATGTCACACACGAGACAAAGCACTTCATCTATTT	ENSMUST00000020775,ENSMUST00000107923,ENSMUST00000178105	chr11,chr11,chr11	8.79875e+23	NM_026556	1.85044	0.000151657	0.0102088	0.791509	0.0320351	0.51397	7.53451	7.5381	7.34113	8.72816	9.95645	9.28045	8.04443	8.11825	8.62559	7.47125	9.32169	8.26276	TRUE	FALSE	FALSE	FALSE
A_55_P1994032	ENSMUSG00000020484	Xbp1	TTCTTGCTAGTGTAGCTTCTAGAAGGTGCTTTCTCCATTTATTTAAAACTACCCTTGCAA	ENSMUST00000063084	chr11	5520658	NM_013842	1.20827	0.00164986	0.0457502	-0.138021	0.64055	0.936291	8.92294	8.5574	8.58027	9.48051	9.74656	10.4583	8.69423	8.62405	8.32827	8.68687	9.89514	8.54885	TRUE	FALSE	FALSE	FALSE
A_55_P2103884	ENSMUSG00000020485	Supt4a	CGGGAGCTGAAAAGTCGAGGAGTGGCCTACAAATCCAGAGACACAGCAATAAAGACCTAG	ENSMUST00000093955,ENSMUST00000152700,ENSMUST00000141169	chr11,chr11,chr11	8.77376e+23	NM_011509	1.04498	0.00142999	0.0417315	0.703622	0.0153918	0.411553	11.4475	11.2607	10.9479	12.1765	12.4148	12.1998	11.9207	12.1927	11.6535	11.2187	12.2637	11.9223	TRUE	FALSE	FALSE	FALSE
A_55_P2033906	ENSMUSG00000020514	Mrpl22	GGTCATCCTGGCTCCACGGTGTATATAGCTTATGTTTATTTTAAAAAGTAAAAACAAGTG	ENSMUST00000020820	chr11	58171660	NM_175001	1.49361	0.000111185	0.00818158	0.535747	0.0555863	0.588229	10.1889	10.2198	9.99801	12.0163	11.3345	11.5367	10.4512	10.8192	10.7436	10.1356	11.6292	10.6713	TRUE	FALSE	FALSE	FALSE
A_52_P654618	ENSMUSG00000020526	Znhit3	CCTGAGGCAGTTGATGATTAGCCTCGATCAGGGTGACAACAAAGCAAAGCTGATGCGAGC	ENSMUST00000103195,ENSMUST00000144552,ENSMUST00000136656,ENSMUST00000127838	chr11,chr11,chr11,chr11	8.49164e+31	NM_001005223	1.21265	0.000494403	0.0225319	0.872342	0.0047143	0.254437	8.5239	7.99743	8.12574	9.13634	9.60259	9.54609	8.97709	9.2247	9.0623	8.21569	9.42834	9.08803	TRUE	FALSE	FALSE	FALSE
A_55_P2174967	ENSMUSG00000020549	Elac2	AAGCCATCCTGGACTGTAGGCTGTTCTCTGCCCTGTGTGGAAGCCACATCTGTCACCTTG	ENSMUST00000108697,ENSMUST00000101049,ENSMUST00000140369	chr11,chr11,chr11	6.49791e+23	ENSMUST00000101049	1.91788	0.00192633	0.0498643	0.541305	0.271432	0.79082	7.8501	8.50007	6.77436	9.84773	9.38578	9.64466	8.30317	8.97915	7.46612	7.70818	9.62605	8.24948	TRUE	FALSE	FALSE	FALSE
A_55_P1964225	ENSMUSG00000020549	Elac2	CTTCACCGAAACAAGACCATGTGCCAAGCTCAGGGTTAATAAATCTATTTTAATAACATT	ENSMUST00000071891	chr11	64979037	NM_023479	1.75833	0.00135171	0.0404173	0.762931	0.0883652	0.666627	6.18572	7.18902	5.68128	8.36764	7.93745	8.02593	6.45014	7.52085	7.37382	6.35201	8.11034	7.11494	TRUE	FALSE	FALSE	FALSE
A_51_P256093	ENSMUSG00000020623	Map2k6	CCGACTGTCAACTCAACCGTGGCTGATCATCGCATCGTTTGAATGAACTGTCAAAGTTAA	ENSMUST00000020949,ENSMUST00000146084	chr11,chr11	1.10399e+17	NM_011943	1.36384	0.000978022	0.0333166	0.223902	0.47298	0.886765	5.3884	5.29822	5.03888	6.05527	6.69421	7.06755	5.26904	5.2921	5.83606	5.24183	6.60568	5.46574	TRUE	FALSE	FALSE	FALSE
A_52_P240542	ENSMUSG00000020644	Id2	TGAGTGAACCTTGTGGACTCTTTAATTAGAGTTTTCTTGTATAGTGGCAGAAATAACCTA	ENSMUST00000020974	chr12	25096092	NM_010496	-1.45565	6.18508e-05	0.00557026	0.162861	0.486896	0.892446	8.75618	8.42074	8.77993	7.21923	7.38689	6.98379	8.92373	8.78386	8.73784	8.65228	7.19663	8.81515	FALSE	FALSE	TRUE	FALSE
A_51_P400659	ENSMUSG00000020650	Bcap29	GCGAAAACTACGGCCTTAGGGCTCTTCAAGCCTCATGATTGTACAACCTACTCGAAATAT	ENSMUST00000177962,ENSMUST00000020979	chr12,chr12	3163465831634590	NM_007530	1.86567	0.000190225	0.0118099	0.608347	0.0954231	0.678046	7.20526	7.40934	6.79421	9.30566	8.68773	9.0124	7.09721	8.27628	7.86035	7.13627	9.00193	7.74461	TRUE	FALSE	FALSE	FALSE
A_55_P2050273	ENSMUSG00000020698	Cct6b	GTGTCATACCCAGCAGCGTCACATGGCCTTAACTGTTAGAAAATAAAGGTAGTGCATGTC	ENSMUST00000021040,ENSMUST00000100722	chr11,chr11	8276430682764320	NM_001291242	1.38218	0.000360407	0.0184296	-0.245332	0.378204	0.844321	5.78454	5.33477	5.15598	6.57889	7.0686	6.77436	5.06502	5.50413	4.97015	5.4251	6.80728	5.17977	TRUE	FALSE	FALSE	FALSE
A_51_P367285	ENSMUSG00000020707	Rnf135	GAGCTGGTCTGGAGTGTCTCCTCACAGTGACCTCTGAGGCCTCAGAATAGCCTGCCTAAT	ENSMUST00000017839	chr11	80183850	NM_028019	1.92145	4.96959e-05	0.00486794	0.216264	0.473341	0.886765	5.32351	5.40274	5.21953	6.89459	7.01742	7.79814	5.17105	5.6364	5.78713	5.31526	7.23672	5.53153	TRUE	FALSE	FALSE	FALSE
A_51_P502150	ENSMUSG00000020733	Slc9a3r1	CAACTACGTGTGATGACCAAGTCCAAGGTTGACCAGGGACTGTCTACAGCAGCCACAGCC	ENSMUST00000021077	chr11	115163340	NM_012030	1.28494	0.000508959	0.0228501	0.598536	0.0426515	0.55432	7.76326	7.2708	7.43518	8.81646	9.08363	8.42399	8.05803	8.31134	7.89549	7.48975	8.77469	8.08829	TRUE	FALSE	FALSE	FALSE
A_51_P354272	ENSMUSG00000020741	Cluh	AGCCTCTGCTTGGGGCTTTTCTGGAGCTGCTGATGGATAGTATCTGTCCAGGGACCTTGT	ENSMUST00000092915,ENSMUST00000155558	chr11,chr11	7464951474649530	NM_001081158	1.27384	0.000171195	0.0109427	0.144091	0.533205	0.909527	8.1317	8.60518	8.42265	9.67219	9.68692	9.62194	8.49732	8.70027	8.3942	8.38651	9.66035	8.5306	TRUE	FALSE	FALSE	FALSE
A_55_P1994564	ENSMUSG00000020755	Sap30bp	TATTTGTGTGACCTGGGGACTGACACGCTGCCCATGAAATCTCTAAAATGAAAACCCAGT	ENSMUST00000140991,ENSMUST00000021101	chr11,chr11	1.15933e+17	NM_020483	1.07489	0.000578436	0.0247187	0.50562	0.0438956	0.557613	6.79534	6.99797	6.59889	7.78735	7.86739	7.96215	7.48409	7.20526	7.21972	6.7974	7.8723	7.30302	TRUE	FALSE	FALSE	FALSE
A_55_P2171091	ENSMUSG00000020755	Sap30bp	ACTGGACAGGGTTTGTCCAGACACCTCTTGGGTTTCACCCAATTAAAAGTACTGCTTCTT	ENSMUST00000140991,ENSMUST00000021101	chr11,chr11	1.15933e+17	NM_020483	2.52096	4.04817e-05	0.00423109	0.904872	0.0345734	0.522674	6.59506	7.65121	6.39684	9.87029	9.10537	9.23033	7.57123	8.23516	7.55134	6.88103	9.402	7.78591	TRUE	FALSE	FALSE	FALSE
A_51_P259975	ENSMUSG00000020774	Aspa	CTGGAGATCCTGTGTTTGTGTCTCTTGATGGAAAAGTTATTCCACTGGGTGGAGACTGTA	ENSMUST00000021119	chr11	73324634	NM_023113	3.02318	3.22702e-06	0.000854028	0.966375	0.016137	0.417184	2.87777	2.49523	3.62632	6.18112	6.19029	5.69747	4.44021	3.72264	3.7356	2.99977	6.02296	3.96615	TRUE	FALSE	FALSE	FALSE
A_55_P2198364	ENSMUSG00000020781	Tsen54	TGTGGCGACGTTCCGAAAAAACAGCCCTGGCAAACCCTATGTGCGAATGTGCATTAGTGG	ENSMUST00000021134,ENSMUST00000157061	chr11,chr11	1.15815e+17	NM_029557	1.34225	0.00152153	0.0435396	0.462556	0.171689	0.730895	8.41648	9.09457	8.48382	10.0317	9.88621	10.1037	8.49258	9.33073	9.55923	8.66496	10.0072	9.12751	TRUE	FALSE	FALSE	FALSE
A_55_P2132024	ENSMUSG00000020799	Tekt1	CATCCGCGCAGAGGCCATCTGCTGATAGGAGCCATTCAGAGCCTTATTAAACTGCATCGT	ENSMUST00000108502,ENSMUST00000108503,ENSMUST00000021155	chr11,chr11,chr11	7.23613e+23	NM_001282006	1.48385	0.000351841	0.0181579	0.366557	0.226666	0.767717	7.16627	7.12446	6.28749	8.29282	8.35342	8.38354	6.99049	7.53849	7.14891	6.85941	8.34326	7.22597	TRUE	FALSE	FALSE	FALSE
A_51_P255387	ENSMUSG00000020801	Med31	AGGTCAGGCTCTTAGGACGTGTATATAATGTATTGCTATTGTACAGTACAGAGAAAAAGA	ENSMUST00000021157	chr11	72215592	NM_026068	1.21936	0.000332077	0.0175495	0.547377	0.0395402	0.54298	6.412	6.43404	6.5851	7.39598	7.90981	7.78343	6.85091	7.21936	7.00301	6.47705	7.69641	7.02443	TRUE	FALSE	FALSE	FALSE
A_55_P1963508	ENSMUSG00000020805	Slc13a5	ATTTTGTACCTTGTGAAGGAGACAGAGGGAGGCAGATGAATAAACAGTTGCTCTCTGTCC	ENSMUST00000021161	chr11	72266602	NM_001004148	1.50607	0.000147749	0.0100527	-0.0521182	0.844737	0.97559	6.72815	7.01565	6.48191	8.20073	8.02043	8.52275	6.99378	6.6507	6.42488	6.7419	8.24797	6.68978	TRUE	FALSE	FALSE	FALSE
A_55_P2168301	ENSMUSG00000020829	Slc46a1	TCTACCCACCCTTGACCTCAGCCTTGGCAATTGTCACAGTAAATTGTTTGAATCAGTCTG	ENSMUST00000001126,ENSMUST00000180786	chr11,chr11	7846569678470220	NM_026740	1.98745	7.62779e-05	0.00644711	0.593558	0.0888196	0.667287	6.22342	6.29166	5.60881	7.72716	7.76575	8.59332	6.3457	6.95035	6.60852	6.0413	8.02874	6.63485	TRUE	FALSE	FALSE	FALSE
A_55_P2081805	ENSMUSG00000020829	Slc46a1	TGGCATTTCAGGGACCAAGCGTGAGACCGACCTCTCCTTCTAGCCCATGGTACTAGGTCT	ENSMUST00000001126,ENSMUST00000180786	chr11,chr11	7846569678470220	NM_026740	1.90048	0.000633331	0.0263173	0.58153	0.170352	0.729591	8.35598	7.66412	7.3022	9.2777	9.57401	10.172	8.5975	8.84353	7.62586	7.7741	9.67458	8.35563	TRUE	FALSE	FALSE	FALSE
A_55_P2022364	ENSMUSG00000020844	Nxn	TAAGGAACCTTGTGGGTGTTTGTTTTGGTGGGAAAATGAATAGCCGAGCTAACAGTTCAT	ENSMUST00000021204	chr11	76399140	NM_008750	1.36097	0.000117311	0.00848744	0.898991	0.00256148	0.201775	8.39904	8.31824	8.23593	9.54892	9.91908	9.56812	9.07935	9.46974	9.10109	8.31774	9.67871	9.21673	TRUE	FALSE	FALSE	FALSE
A_51_P384673	ENSMUSG00000020869	Lrrc59	AACCTAGAAACTTGACTTCATGGAAGCAGGTTTAGAGTTGATTCTGGACCTGTAACAGAA	ENSMUST00000021239	chr11	94629766	NM_133807	1.05015	0.000643258	0.0265487	0.119282	0.596823	0.927329	7.60309	7.66672	7.78759	8.53227	8.75574	8.91984	7.85145	7.65121	7.91259	7.6858	8.73595	7.80508	TRUE	FALSE	FALSE	FALSE
A_55_P1960972	ENSMUSG00000020869	Lrrc59	GCATTTGGATCTCCTCAACAACAGGCTGGTCACCCTGCCTGTCAGCTTTGCCCAGCTCAA	ENSMUST00000021239,ENSMUST00000138782	chr11,chr11	9462976694629810	NM_133807	1.60511	0.00016515	0.0107582	0.606984	0.0546806	0.585213	10.2589	10.4522	9.64583	11.3776	11.8949	11.8998	10.7115	10.9301	10.5362	10.119	11.7241	10.726	TRUE	FALSE	FALSE	FALSE
A_55_P2023523	ENSMUSG00000020892	Aloxe3	CATCCTATTGTCTGTCTTTGAGCCCAGTGACTTCAATAAAAGCTAACGTATTTGGCTCTC	ENSMUST00000021268	chr11	69125895	NM_011786	2.70441	8.03968e-05	0.00659123	0.232262	0.602974	0.929268	3.38134	4.46139	3.06375	6.23464	6.14208	6.643	4.34903	3.01545	4.23879	3.63549	6.33991	3.86776	TRUE	FALSE	FALSE	FALSE
A_55_P2083406	ENSMUSG00000020908	Myh3	TATCGCAGAATCGCAAGTCAATAAACTGCGGGCAAAGACCCGTGACTTCACCTCTAGCCG	ENSMUST00000108689,ENSMUST00000165221,ENSMUST00000007301	chr11,chr11,chr11	6.70783e+23	NM_001099635	2.6166	1.80699e-05	0.00256191	1.37699	0.00271864	0.204542	4.38366	5.08062	3.76319	6.57514	7.22786	7.27426	5.77958	5.51584	6.06302	4.40916	7.02575	5.78615	TRUE	FALSE	FALSE	FALSE
A_55_P2066440	ENSMUSG00000020908	Myh3	CTGACAATTCTACTTAATTTCCACGTATCACTTTTCCACATGCAATAAAGTTTGCCTTGT	ENSMUST00000108689,ENSMUST00000165221,ENSMUST00000007301	chr11,chr11,chr11	6.70783e+23	NM_001099635	2.64807	9.82162e-06	0.0017638	0.115506	0.735833	0.95695	2.94374	3.70729	3.06482	5.35401	5.88151	6.42456	3.62202	2.99537	3.44497	3.23862	5.88669	3.35412	TRUE	FALSE	FALSE	FALSE
A_51_P161463	ENSMUSG00000020930	Ccdc103	AGGAGCTGCTAGAACTGTATGGAGTCCATTGATAGGACTGTTTGCCCTCAGCATTCCTCA	ENSMUST00000021307,ENSMUST00000159834	chr11,chr11	1.02881e+17	NM_028492	1.31871	0.000315465	0.0169352	0.683248	0.0203799	0.445056	4.98737	5.09762	4.49981	6.11564	6.29835	6.12692	5.84415	5.42905	5.36135	4.8616	6.18031	5.54485	TRUE	FALSE	FALSE	FALSE
A_55_P2053127	ENSMUSG00000020950	Foxg1	GTGGTCATATGCCCGTGTTTGTCACTTACAAAAATGTTTACTATGAACACACAGAAATAA	ENSMUST00000156952,ENSMUST00000179669,ENSMUST00000021333	chr12,chr12,chr12	4.93829e+23	NM_001160112	2.58902	0.000734977	0.0283436	1.36469	0.0313251	0.510919	2.5705	4.67399	3.40495	5.62176	5.73949	7.05524	4.34928	4.97822	5.416	3.54981	6.13883	4.9145	TRUE	FALSE	FALSE	FALSE
A_51_P295192	ENSMUSG00000021025	Nfkbia	GAGGATGAGGAGAGCTATGACACGGAGTCAGAATTCACAGAGGATGAGCTGCCCTATGAT	ENSMUST00000021413	chr12	55492647	NM_010907	-1.27606	0.000308057	0.016656	-0.555621	0.0430026	0.554574	11.3863	11.3078	11.2863	9.89402	10.0955	10.1627	10.9322	11.0139	10.3675	11.3268	10.0508	10.7712	FALSE	FALSE	TRUE	FALSE
A_55_P2058903	ENSMUSG00000021054	Sgpp1	GTCCCCCACTTTGGGTCTGTTATGCTATTAATTTTTGTGTGTCACTTAAAAAGAATTAGA	ENSMUST00000021450	chr12	75735729	NM_030750	2.99025	3.44181e-05	0.00383171	1.69741	0.00267685	0.203459	2.85475	2.8952	4.16209	6.08846	6.38131	6.41303	4.93704	4.27785	5.78938	3.30402	6.29427	5.00143	TRUE	FALSE	FALSE	FALSE
A_55_P2056542	ENSMUSG00000021068	Nin	GATTCAGTCACAAACTTCTGCTTGCTACAAATCAGCTTATTTATATGGTTTAAAGAGTGG	ENSMUST00000095666,ENSMUST00000021468,ENSMUST00000169074	chr12,chr12,chr12	7.01029e+23	NM_008697	1.7802	0.00164288	0.0457247	0.208362	0.632227	0.935108	2.4647	2.41563	3.84221	4.0039	5.01126	5.04797	3.2961	3.26017	2.79135	2.90751	4.68771	3.11587	TRUE	FALSE	FALSE	FALSE
A_51_P393598	ENSMUSG00000021114	Atp6v1d	CTTTGCACGATATGTGTTTGTAATGGAAGCAGTTCTGCCCATTTAAATGTGACCTATGAA	ENSMUST00000021536	chr12	78861638	NM_023721	-1.03157	0.000716601	0.0280037	-0.716042	0.00779161	0.313802	9.51056	9.32153	9.75393	8.50628	8.59643	8.38858	8.88911	8.74839	8.80039	9.52867	8.4971	8.81263	FALSE	FALSE	TRUE	FALSE
A_52_P374897	ENSMUSG00000021125	Arg2	CACAGGAACCCCTGTTGTAGGGGGATTAACCTACAGAGAAGGAGTGTATATTACTGAAGA	ENSMUST00000021550	chr12	79130776	NM_009705	1.99607	9.7266e-06	0.0017601	0.626195	0.03087	0.509618	5.33956	4.86383	5.47498	7.31765	7.21388	7.13505	5.78938	5.62017	6.1474	5.22612	7.22219	5.85232	TRUE	FALSE	FALSE	FALSE
A_55_P2031999	ENSMUSG00000021185	9030617O03Rik	GGGCCTTCATTGTGAAAAAGGAACACATGGTATGGATTTTACACTCCAATAAAATATAAG	ENSMUST00000069782,ENSMUST00000110073,ENSMUST00000110069,ENSMUST00000167322	chr12,chr12,chr12,chr12	1.00779e+35	NM_145448	1.72873	3.52909e-05	0.0038577	0.785059	0.0103226	0.357558	4.16227	4.47438	4.25241	5.99418	6.19873	5.88235	4.70639	5.10059	5.43724	4.29635	6.02509	5.08141	TRUE	FALSE	FALSE	FALSE
A_51_P115715	ENSMUSG00000021200	Asb2	CCTGGACACACTGCCGCTTCCCGGCAGGCTAATCAGATACTTGAAATATGAGAATACACA	ENSMUST00000021617,ENSMUST00000127447,ENSMUST00000149431	chr12,chr12,chr12	1.03356e+26	NM_023049	1.54749	0.000744348	0.0286076	0.484816	0.16969	0.729164	3.19273	3.95462	3.18737	4.33704	5.25811	5.38202	4.05069	3.81308	3.92538	3.4449	4.99239	3.92972	TRUE	FALSE	FALSE	FALSE
A_51_P343350	ENSMUSG00000021278	Amn	TTTCCGAAATCCGATTTTCGACGCGATTGTCTTCAAGCAGCAGCCTTCGGTCGAGCTACC	ENSMUST00000021707	chr12	111271110	NM_033603	1.95408	0.000724351	0.0281983	0.918963	0.0494343	0.571611	2.96941	2.7863	3.81374	4.60899	4.87747	5.94523	3.64342	4.59362	4.08931	3.18982	5.1439	4.10878	TRUE	FALSE	FALSE	FALSE
A_55_P2030040	ENSMUSG00000021381	Barx1	TCATTTCATTACTACTTTGAATGCGGACAATTAAGGGCCAGACAAGGAAGGACACAGGCC	ENSMUST00000021813	chr13	48662997	NM_007526	1.85198	0.000437109	0.0207678	1.007	0.0198056	0.441964	4.6083	5.04627	5.48385	7.57468	6.65022	6.46946	5.54229	6.29214	6.325	5.04614	6.89812	6.05314	TRUE	FALSE	FALSE	FALSE
A_51_P315904	ENSMUSG00000021453	Gadd45g	ACTTAGCCGACTGCACTGCTCTTTCAAAAAACGGATCCCGGGCAATGCTTTCATTTTCTA	ENSMUST00000021903	chr13	51846677	NM_011817	1.97801	0.00024497	0.0140776	2.26471	8.12506e-05	0.0371414	8.06348	8.88556	7.75309	10.2853	10.1047	10.2462	9.79679	10.8407	10.8588	8.23405	10.2121	10.4988	TRUE	TRUE	FALSE	FALSE
A_51_P499020	ENSMUSG00000021456	Fbp2	CTCCATCGGAACTATATTTGCTATTTACAGAAAGACCACGGAGGACGAGCCTTCTGAGAA	ENSMUST00000021907	chr13	62858400	NM_007994	2.62234	2.94367e-07	0.000174138	1.94338	5.04294e-06	0.0085597	5.50534	5.99555	5.69594	8.24315	8.3168	8.50392	7.62179	7.58204	7.82314	5.73228	8.35462	7.67566	TRUE	TRUE	FALSE	FALSE
A_55_P2061874	ENSMUSG00000021486	Prelid1	CCCAAGTACCCTGAACAATATTTAGCAAATAACAGGCACTCAATAAACACATGATTTGAT	ENSMUST00000021942	chr13	55322054	NM_025596	-1.02409	0.00111497	0.0358179	-0.383761	0.124938	0.697382	10.5905	10.3182	10.6112	9.33875	9.70481	9.40414	10.3319	10.1047	9.93202	10.5067	9.48256	10.1229	FALSE	FALSE	TRUE	FALSE
A_55_P2161865	ENSMUSG00000021493	Pdlim7	TGAATATTGACGGTGAGAACGCGGGCAGCCTCACGCACATCGAAGCCCAGAACAAGATCC	ENSMUST00000155098,ENSMUST00000153230,ENSMUST00000128910,ENSMUST00000046246,ENSMUST00000069968,ENSMUST00000069929,ENSMUST00000131306,ENSMUST00000128911,ENSMUST00000144288,ENSMUST00000136583	chr13,chr13,chr13,chr13,chr13,chr13,chr13,chr13,chr13,chr13	5.55134e+79	NM_026131	-1.31054	0.000532362	0.0234472	-0.0471154	0.862808	0.979055	9.54193	9.51385	9.9963	8.791	8.30216	8.02731	9.51993	9.58905	9.80174	9.68403	8.37349	9.63691	FALSE	FALSE	TRUE	FALSE
A_51_P337523	ENSMUSG00000021536	Adcy2	ATCCTGCAGACGCTTGGCTACACGTGTACATGTCGAGGTATCATCAACGTGAAGGGGAAA	ENSMUST00000022013	chr13	68999541	NM_153534	1.87076	1.66611e-05	0.00245669	0.354961	0.184489	0.740826	5.03699	5.17987	5.20587	6.73225	7.31643	6.98632	5.81372	5.4331	5.2408	5.14091	7.01167	5.49587	TRUE	FALSE	FALSE	FALSE
A_51_P210395	ENSMUSG00000021591	Glrx	TGTTGCTGGTTTTCTGCTACTGTTCGTCAGCTGAAGTCATTTTGCAGAAGTCCACTTTCT	ENSMUST00000022082	chr13	75839867	NM_053108	1.33807	0.000417977	0.0203617	0.12318	0.649256	0.937912	7.57984	7.46797	7.65512	8.81916	9.33635	8.56161	7.98483	7.59894	7.48871	7.56764	8.90571	7.69082	TRUE	FALSE	FALSE	FALSE
A_51_P188772	ENSMUSG00000021662	Arhgef28	GATTGTGTGGCCATTTGTTTTCCCAAGCAAACAAACAAAAACCACTGGCACTTTGGGGAG	ENSMUST00000109426	chr13	98206165	NM_012026	-1.38035	0.000533929	0.0234782	-1.15293	0.00193054	0.177243	6.59947	7.09786	7.08162	5.26299	5.80717	5.56773	5.40361	5.73856	6.178	6.92632	5.54596	5.77339	FALSE	FALSE	TRUE	FALSE
A_51_P382849	ENSMUSG00000021728	Emb	ATACAGGAGGACTAGTGCACTATCTTTATGTTGCTGCGAATGCCTTAGACTTAACTTCAA	ENSMUST00000022242	chr13	117220624	NM_010330	-1.76911	2.84571e-05	0.00338012	-0.455164	0.0985982	0.678046	9.70409	9.07875	9.81921	7.62673	7.92103	7.74696	9.12261	9.01619	9.09776	9.53402	7.76491	9.07885	FALSE	FALSE	TRUE	FALSE
A_51_P223569	ENSMUSG00000021758	Ddx4	TTTAGATCATCAGACATGTAATGAAAATGGTTCAGTTTGCAATGTGAGCTTTGTACTTGG	ENSMUST00000099166,ENSMUST00000075748	chr13,chr13	1.12652e+17	NM_010029	2.66309	2.27554e-05	0.00293524	1.99658	0.000254403	0.0691471	3.98643	3.92272	4.69393	7.15346	6.66845	6.77044	5.40168	6.43171	6.75945	4.20103	6.86412	6.19761	TRUE	FALSE	FALSE	FALSE
A_55_P2394308	ENSMUSG00000021765	Fst	CACCAATGTTCAGTGTTGACATAGCCTTTGGGCAAAACGAAACACAACAAAATAAATAAT	ENSMUST00000022287	chr13	114458730	NM_008046	1.36957	0.00175026	0.0472319	0.381778	0.270652	0.790553	5.64211	5.64036	5.45309	6.60769	6.81392	7.42266	5.46677	5.80865	6.60549	5.57852	6.94809	5.9603	TRUE	FALSE	FALSE	FALSE
A_55_P1987730	ENSMUSG00000021792	Fam213a	TTGCTTCCTTGGGAAAAACTGTCACCTGGGAAACTGTCACCTCTAATAAAAATATTCACC	ENSMUST00000022317,ENSMUST00000118466	chr14,chr14	4101377541013780	NM_027464	1.71789	5.16565e-05	0.00498361	0.803958	0.0111405	0.367333	9.48373	9.62948	8.92294	10.9388	11.3891	10.8619	10.0786	10.1986	10.1708	9.34538	11.0633	10.1493	TRUE	FALSE	FALSE	FALSE
A_30_P01018424	ENSMUSG00000021866	Anxa11	TTAAACCTGAATGTCTGTAGCCAAAAGCTGTTTCCAAATAAAAGTCAGCCAGTTCTGGAA	ENSMUST00000022416,ENSMUST00000133547	chr14,chr14	2584218225842180	chr14:26834450-26847000_F	-1.17344	0.000197728	0.0121993	-0.670012	0.00911104	0.340198	7.93176	7.8419	7.9462	6.55583	6.73481	6.9089	7.24239	7.20123	7.26621	7.90662	6.73318	7.23661	FALSE	FALSE	TRUE	FALSE
A_66_P138137	ENSMUSG00000021871	Pnp	CTCTACTCTGTTTCCTTGATGAAGTCACTAGTCTCTGTTCTTAGATCCTAGCAGAAAGGA	ENSMUST00000048615,ENSMUST00000178092	chr14,chr14	5094430150944500	NM_013632	-1.06055	0.000769339	0.0291229	-0.769852	0.00636694	0.290167	9.70994	9.55636	10.1066	8.79042	8.78842	8.61237	8.99621	9.02071	9.04638	9.79095	8.7304	9.0211	FALSE	FALSE	TRUE	FALSE
A_55_P2028894	ENSMUSG00000021944	Gata4	TAGCTTCGAACCAAGATTCTGTTGTAATCATTTTCGCTGTTTCTCCCTCAAGGCCGCCTT	ENSMUST00000118022,ENSMUST00000067417,ENSMUST00000121312	chr14,chr14,chr14	6.32452e+23	NM_008092	2.21088	8.48565e-05	0.0068636	0.863616	0.0349367	0.522745	2.13733	2.24244	2.66046	4.20743	4.90295	4.56248	2.48181	3.279	3.87026	2.34674	4.55762	3.21036	TRUE	FALSE	FALSE	FALSE
A_51_P207591	ENSMUSG00000021950	Anxa8	ATCCTCTGATCGTGGTCTCCGAGCCTGAAGAACATGACAGAACTCTTCTCAATATTCGTT	ENSMUST00000022519	chr14	34085980	NM_013473	1.19228	0.000442466	0.0209424	1.09592	0.000828946	0.117414	5.0732	5.46361	4.95785	6.21897	6.36008	6.49247	6.18002	6.11757	6.48484	5.16489	6.35717	6.26081	TRUE	FALSE	FALSE	FALSE
A_52_P56751	ENSMUSG00000021998	Lcp1	TTTGAATAGCTCCCACTAGATAAGCAATTTCCACGAGAACCTACCAAAAGCTAAAAAGCC	ENSMUST00000145303,ENSMUST00000131802	chr14,chr14	7513633175190320	NM_008879	1.27914	0.000442865	0.0209424	-0.00862811	0.973481	0.99658	4.71863	4.36613	4.4903	5.49683	5.71336	6.20229	4.34941	4.69955	4.50023	4.52502	5.80416	4.51639	TRUE	FALSE	FALSE	FALSE
A_55_P2017929	ENSMUSG00000022037	Clu	CTCGGGAAGAACTGATTCCCCCACGCAACTAATCCAATAAAAGCCGCCTTGCGATACGTG	ENSMUST00000022616	chr14	65968482	NM_013492	1.31507	0.00110904	0.0356713	1.3586	0.00087805	0.120962	10.6706	10.1832	10.2862	11.1406	11.8569	12.0877	11.8163	11.46	11.9395	10.38	11.6951	11.7386	TRUE	FALSE	FALSE	FALSE
A_55_P2045642	ENSMUSG00000022044	Stmn4	GAGACCTGCCCTGCAGCGGGTGGGATAAGGTCTGTGTGCGTCTGTTCATTGTCATCTTTT	ENSMUST00000074523,ENSMUST00000118426,ENSMUST00000121955,ENSMUST00000120229	chr14,chr14,chr14,chr14	6.63443e+31	NM_019675	-1.4724	0.000709963	0.0279629	0.583556	0.0885781	0.667062	7.17302	7.89319	7.45835	6.03305	5.59506	6.47924	7.94905	8.48427	7.8419	7.50819	6.03578	8.09174	FALSE	FALSE	TRUE	FALSE
A_52_P591166	ENSMUSG00000022048	Dpysl2	AATACAAGTCTCGTGTTTATTATTCCTTAAGAAGTCTGTGTTATATTACCACGGAACACC	ENSMUST00000022629	chr14	66868688	NM_009955	-1.97377	0.000401263	0.0198461	-0.264131	0.50873	0.900982	5.27581	4.55154	5.94509	2.90692	3.74883	3.19538	4.56103	4.99494	5.42409	5.25748	3.28371	4.99335	FALSE	FALSE	TRUE	FALSE
A_51_P472726	ENSMUSG00000022090	Pdlim2	GGGTGAGGCCAAGGGTTGGGACTAATGTCAGGTTGCTAGTGCTAAGGACAGTTCCACTCT	ENSMUST00000022681,ENSMUST00000153735,ENSMUST00000129174	chr14,chr14,chr14	7.01777e+23	NM_145978	-1.36398	5.79945e-05	0.00535074	0.0712971	0.74111	0.957858	9.44879	9.25674	9.39908	8.05496	8.11609	7.8416	9.46305	9.50357	9.35189	9.3682	8.00422	9.4395	FALSE	FALSE	TRUE	FALSE
A_51_P274223	ENSMUSG00000022101	Fgf17	TCACCCGTCTCCTAATTTTAACCAGTACGTGAGGGACCAGGGCGCTATGACCGACCAGCT	ENSMUST00000022697	chr14	70642268	NM_008004	-1.19455	0.000334775	0.0176576	-0.559068	0.0333841	0.521578	8.07254	8.00489	7.93176	6.49793	6.92727	7.00033	7.58032	7.45395	7.29771	8.00306	6.80851	7.44399	FALSE	FALSE	TRUE	FALSE
A_55_P1952251	ENSMUSG00000022114	Spry2	TAGAGGGTTAGGGGATTTGTGGTTTGCAGTGAGAGGCTTTTCTTTCTCTTTTCCTTTTTT	ENSMUST00000022709	chr14	105896819	NM_011897	-1.02559	0.000522628	0.0232219	-0.0672495	0.752462	0.961166	7.92276	8.11041	7.83177	6.88279	6.96672	6.93866	7.94666	7.92336	7.79318	7.95498	6.92939	7.88773	FALSE	FALSE	TRUE	FALSE
A_51_P320888	ENSMUSG00000022125	Cln5	AAGGACAGAAGTTTGTCAAGGGCCTTTGTTAGCTTGCTATGTTGCTTTTAGGGGCATTAG	ENSMUST00000022721	chr14	103070215	NM_001033242	-1.61229	2.99903e-05	0.00348002	-1.18515	0.000379281	0.0811555	8.60135	8.54913	8.6701	6.66517	7.11731	7.20123	7.2644	7.49343	7.50731	8.60686	6.99457	7.42171	FALSE	FALSE	TRUE	FALSE
A_51_P189905	ENSMUSG00000022174	Dad1	CCCCTGGATCAGCATTCTTGAGCTGGCAGCTTGTTGCACATGGCTTCTTCAGATTCGTGC	ENSMUST00000022781	chr14	54254104	NM_001113358	1.57553	0.000371923	0.0188587	0.385015	0.234488	0.773297	9.4211	9.92694	9.03835	11.3826	10.7668	10.9635	9.61553	10.2473	9.6786	9.46213	11.0377	9.84714	TRUE	FALSE	FALSE	FALSE
A_51_P164630	ENSMUSG00000022215	Fitm1	TCACGTTAACTCTCGGACGATCTTCGCTAGCCACGGCAACTTCTTCAACATAAAGTTTGT	ENSMUST00000022826	chr14	55575616	NM_026808	1.78799	0.0014469	0.0420144	1.0541	0.0290734	0.503842	2.34725	2.63045	2.80543	3.38144	4.48045	5.28523	3.673	3.91959	3.35286	2.59438	4.38237	3.64848	TRUE	FALSE	FALSE	FALSE
A_51_P491987	ENSMUSG00000022221	Ripk3	TGAAGTGTGCCATTCAGCGTGGCAATAAAAAGCACGTTTTAAGCAACCTGGACTGGCTAA	ENSMUST00000022830,ENSMUST00000168716,ENSMUST00000178399	chr14,chr14,chr14	5.57889e+23	NM_019955	1.40567	0.00025975	0.0147306	0.749158	0.0157167	0.413673	6.01971	5.42188	5.55986	7.12495	6.88103	7.2125	6.76191	6.19257	6.29445	5.66715	7.07282	6.41631	TRUE	FALSE	FALSE	FALSE
A_52_P463235	ENSMUSG00000022237	Ankrd33b	CCTGAGCATTCTATACACTAAGAGGTCAGTTTACCTAGAAGTCACCCTTAAAGAACCCCA	ENSMUST00000110410,ENSMUST00000123325,ENSMUST00000156679,ENSMUST00000044324	chr15,chr15,chr15,chr15	3.13678e+31	NM_027496	2.6096	9.45077e-06	0.00172806	1.40193	0.00145708	0.154518	3.969	4.81456	4.01042	6.82172	6.84732	6.95373	5.88004	5.04911	6.07062	4.26466	6.87426	5.66659	TRUE	FALSE	FALSE	FALSE
A_55_P1979893	ENSMUSG00000022389	Tef	CGGAGTGATGTGTTATGGAGGGAAGTTGGGAATGTATCCTTTTCAAACAAAATTAAATAT	ENSMUST00000109553	chr15	81802420	NM_017376	-1.15752	0.000301447	0.0165357	-0.375108	0.115078	0.688053	9.02013	9.22506	9.09619	8.18923	7.89319	7.7864	8.74119	8.83463	8.64024	9.11379	7.95627	8.73869	FALSE	FALSE	TRUE	FALSE
A_51_P121466	ENSMUSG00000022414	Tab1	TCAGCTGGTGCACAAGGACATGGGACAAAGGAGGTCCTCCCCAAGGAATGTGGTGCTGTT	ENSMUST00000023050	chr15	80133153	NM_025609	-1.18891	0.000277699	0.0154011	-0.833548	0.0034766	0.224684	9.58425	9.9328	9.82075	8.39541	8.63414	8.74152	8.90498	9.07442	8.85775	9.77927	8.59036	8.94572	FALSE	FALSE	TRUE	FALSE
A_51_P244303	ENSMUSG00000022432	Smc1b	ACTCAGCTAAGGAGTGCTCAGTGTCATTCCAATGGAGGTTCCTATGGCATCAATGAATGA	ENSMUST00000023068	chr15	85131957	NM_080470	2.7281	7.60056e-07	0.000342252	0.198909	0.46293	0.882742	4.98285	4.99531	5.06873	7.31668	7.92828	7.98625	4.97739	5.12809	5.53814	5.01563	7.74373	5.21454	TRUE	FALSE	FALSE	FALSE
A_51_P485405	ENSMUSG00000022487	Gtsf1	TTTTCAAATGCCAGACTGTGGAAGACTCTTGCTTATTCCTGCTACCAAGGGTTCTTCTTT	ENSMUST00000023129,ENSMUST00000136480,ENSMUST00000123724,ENSMUST00000146736,ENSMUST00000153930,ENSMUST00000146675	chr15,chr15,chr15,chr15,chr15,chr15	1.0343e+53	NM_028797	2.46458	3.03231e-05	0.00348081	1.04314	0.0136626	0.398625	4.54193	3.20684	4.17515	6.094	6.40974	6.81392	4.87637	4.89084	5.28612	3.97464	6.43922	5.01778	TRUE	FALSE	FALSE	FALSE
A_55_P2161055	ENSMUSG00000022510	Trp63	ACACGATCGAAACGTACAGGCAGCAGCAGCAGCAGCAGCACCAGCACCTACTTCAGAAAC	ENSMUST00000115310,ENSMUST00000065523,ENSMUST00000115308,ENSMUST00000040231,ENSMUST00000115306,ENSMUST00000115305	chr16,chr16,chr16,chr16,chr16,chr16	2.56838e+47	NM_001127261	2.24645	3.03432e-05	0.00348081	0.917436	0.016386	0.41777	7.45464	7.29096	7.83321	10.2055	9.25868	9.85399	7.95196	8.59643	8.78273	7.52627	9.77271	8.4437	TRUE	FALSE	FALSE	FALSE
A_55_P2045026	ENSMUSG00000022517	Mgrn1	CACATGTACTATCATCTGATGTACTCTGATTGGCTAGTTTGGGTTCATTTTTACTGTATA	ENSMUST00000070658,ENSMUST00000023159	chr16,chr16	48860994886099	NM_001252437	-1.33204	0.00077351	0.0292075	-1.14655	0.00220542	0.189159	7.84268	7.58792	8.1541	6.12952	6.97674	6.48231	6.94091	6.44895	6.75518	7.86157	6.52952	6.71501	FALSE	FALSE	TRUE	FALSE
A_51_P210082	ENSMUSG00000022545	Ercc4	ACTGTGACTCGGTTGTGTTTTTCACAGAATTAATTGCTTACGGACAAGATTGGATGAGGT	ENSMUST00000023206,ENSMUST00000129049	chr16,chr16	1310968313111790	NM_015769	1.84147	7.84299e-06	0.00157749	0.608049	0.0220066	0.455866	3.96814	4.04364	3.81495	5.87567	5.80746	5.668	4.4694	4.3425	4.83898	3.94224	5.78371	4.55029	TRUE	FALSE	FALSE	FALSE
A_55_P2093286	ENSMUSG00000022548	Apod	AAACCCAACCTGACCCCACACTGTCACCTTGCTAGCCCAATAATAAACATTTTGCTGATC	ENSMUST00000130560	chr16	31314808	NM_007470	1.75096	1.59948e-05	0.00241475	0.210452	0.386203	0.848452	7.68163	7.92618	7.95321	9.41248	9.6898	9.71161	7.89036	8.35598	7.94603	7.85367	9.60463	8.06412	TRUE	FALSE	FALSE	FALSE
A_51_P414115	ENSMUSG00000022574	Naprt	TGGACAGTTTGAGTGCTCGAGGTCCCCTGTGAAAAAAGTCATAAATAACACGGCTCTGTT	ENSMUST00000023237	chr15	75894481	NM_172607	-1.28693	0.0016597	0.0458895	-0.598177	0.0779584	0.645285	10.0116	10.0497	10.0165	9.06274	8.23287	8.92139	9.40541	9.91329	8.96457	10.0259	8.739	9.42776	FALSE	FALSE	TRUE	FALSE
A_55_P2077027	ENSMUSG00000022580	Rhpn1	TTTTCAACCAAGAACCGATGGCAGTTGGTAGGGCCGGTGCACATGACTCGAGGAGAGGGA	ENSMUST00000121137,ENSMUST00000124749,ENSMUST00000143056,ENSMUST00000149407,ENSMUST00000023244	chr15,chr15,chr15,chr15,chr15	7.57043e+39	NM_001163465	1.02998	0.000801218	0.0297231	0.643244	0.0149218	0.406807	6.32375	6.41604	6.06783	7.27966	7.50438	7.1135	6.93062	6.8595	6.94723	6.2692	7.29918	6.91245	TRUE	FALSE	FALSE	FALSE
A_55_P2041843	ENSMUSG00000022678	Nde1	GAACCAAAAACAGAGATGGTGTTGACAGAAGGCCAGGCAGTACCAGTGTGGGCGATAAAG	ENSMUST00000023359,ENSMUST00000117958,ENSMUST00000132316,ENSMUST00000115795,ENSMUST00000127801,ENSMUST00000149232	chr16,chr16,chr16,chr16,chr16,chr16	1.41633e+47	NM_001114085	-1.07281	0.00156178	0.044119	-0.764727	0.012252	0.38186	10.2983	10.1981	10.02	8.78884	9.32184	9.18725	9.43737	9.08619	9.69862	10.1721	9.09931	9.40739	FALSE	FALSE	TRUE	FALSE
A_55_P2165334	ENSMUSG00000022678	Nde1	GCTGGCTATTTGTTCTCCTTAGACATAATAACCTGGGGAAAGATGGACTTTATTTTTTAT	ENSMUST00000023359,ENSMUST00000117958,ENSMUST00000132316,ENSMUST00000115795	chr16,chr16,chr16,chr16	1.41633e+31	NM_001285503	-1.26447	0.000793353	0.0296598	-0.983159	0.00432426	0.243864	10.3655	9.79424	9.73587	8.5036	9.0363	8.56231	9.25953	8.81646	8.87014	9.9652	8.70073	8.98204	FALSE	FALSE	TRUE	FALSE
A_52_P646979	ENSMUSG00000022864	D16Ertd472e	GGGACTATCCAGACCCAGAATCCACATTACAGCCGTGAAGAATTGAATTCGATGACTCTT	ENSMUST00000114220,ENSMUST00000114219,ENSMUST00000114218	chr16,chr16,chr16	7.85767e+23	NM_025967	1.30549	0.000167905	0.0108242	1.05767	0.000846716	0.118816	6.56451	6.99281	6.46279	8.03374	7.88092	8.02194	7.66026	7.66646	7.8664	6.67337	7.97886	7.73104	TRUE	FALSE	FALSE	FALSE
A_55_P2050902	ENSMUSG00000022871	Fetub	ATGGTCCCCAGCACTAAATGGGAGGTGGTGGGGATTGGGAAGGACACAGACAATGAAATG	ENSMUST00000170805,ENSMUST00000023587,ENSMUST00000116625,ENSMUST00000167399	chr16,chr16,chr16,chr16	2.29184e+31	NM_021564	1.54817	0.000166985	0.0108105	0.600759	0.049884	0.571765	7.75528	7.90785	7.65403	9.51186	9.54609	8.90372	8.72347	8.35931	8.03665	7.77239	9.32056	8.37314	TRUE	FALSE	FALSE	FALSE
A_55_P2012592	ENSMUSG00000022900	Ildr1	GGTTCCAACAATATTGATATTGTACAAGATCAGCAATATCTCTGTATGGTCATGACTTCA	ENSMUST00000023617,ENSMUST00000089618,ENSMUST00000119464	chr16,chr16,chr16	3.6694e+23	NM_001285788	1.51985	0.000707386	0.0278991	0.275246	0.409776	0.859752	2.58514	2.73011	2.81949	4.96513	3.99059	3.73856	2.75433	3.24372	2.96243	2.71158	4.23143	2.98683	TRUE	FALSE	FALSE	FALSE
A_55_P1994608	ENSMUSG00000022957	Itsn1	GTTGGGCTCTTCCCATCCAATTATGTAAAGCTGACCACAGACATGGACCCCAGCCAGCAA	ENSMUST00000114001,ENSMUST00000113999,ENSMUST00000064797,ENSMUST00000114002,ENSMUST00000056482,ENSMUST00000113996,ENSMUST00000113993,ENSMUST00000138117	chr16,chr16,chr16,chr16,chr16,chr16,chr16,chr16	9.17293e+63	NM_001110275	-1.08603	0.00118727	0.0370808	-0.993594	0.00218533	0.189159	8.24715	8.31492	8.45723	7.37589	7.13827	7.24705	6.91658	7.58877	7.53316	8.33977	7.25373	7.34617	FALSE	FALSE	TRUE	FALSE
A_52_P232637	ENSMUSG00000023000	Dhh	CCATGGGTGTTCCTTACAATCCGCCACACATTTGTGGCCAAAATAAAGATTCTAGAGTGA	ENSMUST00000023737	chr15	98898540	NM_007857	1.88618	0.002329	0.0561679	2.8199	0.00011546	0.0466142	4.04334	2.52262	2.04481	4.80889	4.76659	4.69382	5.35453	5.35694	6.35899	2.87025	4.75644	5.69015	FALSE	TRUE	FALSE	FALSE
A_55_P1961863	ENSMUSG00000023036	Pcdhga8	GTACTGACTTCTCTATAAAAAGCTTCTCTTCGCATAGTCACGTAGCTCCTGCCCATCCCC	ENSMUST00000073447,ENSMUST00000066149,ENSMUST00000091935,ENSMUST00000003599,ENSMUST00000061279,ENSMUST00000044851,ENSMUST00000076807,ENSMUST00000066140,ENSMUST00000055935	chr18,chr18,chr18,chr18,chr18,chr18,chr18,chr18,chr18	3.76743e+71	NM_033592	1.58403	0.000177705	0.0113109	1.0097	0.0044356	0.245997	6.86014	7.51526	6.82532	8.93033	8.39224	8.63024	7.78109	8.11534	8.33339	7.0669	8.65094	8.07661	TRUE	FALSE	FALSE	FALSE
A_51_P363947	ENSMUSG00000023067	Cdkn1a	CTAAGGGAGCTCACAGGACACTGAGCAATGGCTGATCCTTTCTCAGTGTTGAATACCGTG	ENSMUST00000023829	chr17	29093771	NM_007669	1.05027	0.000671562	0.0271555	1.11724	0.000421861	0.0854197	5.82212	6.0608	5.74167	6.70904	6.97697	7.0894	7.00875	7.04568	6.92189	5.87486	6.92513	6.9921	TRUE	FALSE	FALSE	FALSE
A_51_P329441	ENSMUSG00000023175	Bsg	CCAATAGCACTGAAGCCAATGGCAAGTATGTGGTGGTATCCACGCCTGAGAAGTCACAGC	ENSMUST00000179781,ENSMUST00000067036,ENSMUST00000179201,ENSMUST00000178383,ENSMUST00000105381,ENSMUST00000180235	chr10,chr10,chr10,chr10,chr10,chr10	7.97045e+47	NM_009768	1.4315	0.000271683	0.0152072	1.07287	0.00221527	0.189159	10.2156	10.4532	10.1029	11.9716	11.4889	11.6057	10.8829	11.564	11.5434	10.2572	11.6887	11.3301	TRUE	FALSE	FALSE	FALSE
A_51_P325318	ENSMUSG00000023232	Serinc2	TCACCCTATACACTAAGGCCTGTGGGGGTACCCACCCTATACACTAAGGCCTGTGCTCCA	ENSMUST00000122374,ENSMUST00000105996	chr4,chr4	1.30275e+17	NM_172702	1.81416	5.99361e-06	0.00132957	1.154	0.000288732	0.0727101	5.23273	5.39044	5.31465	6.99956	7.19884	7.18193	6.25399	6.64435	6.50149	5.31261	7.12677	6.46661	TRUE	FALSE	FALSE	FALSE
A_51_P122246	ENSMUSG00000023272	Creld2	ACAGCTGATGCTCACTTGGCCCTTTCAAAAGCTGCATTTCTTGGTGGTTCTTACACAGAT	ENSMUST00000024042	chr15	88819645	NM_029720	1.16712	0.00037459	0.018962	0.317358	0.189748	0.744249	8.61643	8.44455	8.25685	9.42157	9.73064	9.66698	8.95365	8.71791	8.59834	8.43928	9.6064	8.75663	TRUE	FALSE	FALSE	FALSE
A_52_P638794	ENSMUSG00000023403	Stk31	ACATAATTCATGGATCACTTCATCAGAACAATGTATTTGCCTTAAATCGTGAACAAGGGA	ENSMUST00000024171,ENSMUST00000163954,ENSMUST00000172459,ENSMUST00000167846	chr6,chr6,chr6,chr6	4.93956e+31	NM_029916	2.94301	2.19935e-05	0.00291028	2.13764	0.000316441	0.0763762	4.28063	3.24638	2.85925	6.32277	6.86742	6.0251	5.57958	5.10771	6.11188	3.46209	6.4051	5.59972	TRUE	FALSE	FALSE	FALSE
A_55_P1971094	ENSMUSG00000023443	Esx1	GCATTACCTGTCAAGAAGCTGTTAAACGAAATGTACAAAGTTAATGCCTTCTTTGTTTTG	ENSMUST00000113066,ENSMUST00000074698	chrX,chrX	1.3712e+17	NM_007957	2.08519	0.000118983	0.00856737	0.786169	0.0475063	0.568268	2.84412	2.82586	2.37966	4.58682	4.88605	4.83236	3.82734	2.61392	3.96689	2.68321	4.76841	3.46938	TRUE	FALSE	FALSE	FALSE
A_55_P2021011	ENSMUSG00000023764	Sfi1	AAAGTTCCTGTATTTGTGGATTCGAGTGACTTTTGGAAGAGTGACTCCCTCTAGAGCCAG	ENSMUST00000101655,ENSMUST00000081318,ENSMUST00000066391,ENSMUST00000153425,ENSMUST00000144778,ENSMUST00000144359,ENSMUST00000132893,ENSMUST00000138126,ENSMUST00000142315,ENSMUST00000155763,ENSMUST00000118627	chr11,chr11,chr11,chr11,chr11,chr11,chr11,chr11,chr11,chr11,chr11	3.18906e+76	NM_030207	1.29384	0.000628108	0.0262466	-0.0355331	0.897233	0.984793	4.87396	5.14034	4.61705	6.16671	6.40931	5.93686	4.42429	5.05188	5.04858	4.87712	6.17096	4.84159	TRUE	FALSE	FALSE	FALSE
A_51_P256066	ENSMUSG00000023800	Tiam2	GATTTAGTTGGTCAGAATCTGTAAAGTACTAGCACCTATCCCTTTGGAGCAGCAATCAAA	ENSMUST00000169838,ENSMUST00000072156	chr17,chr17	33265723397206	NM_011878	1.72594	0.000417181	0.0203617	0.851267	0.0301137	0.504954	4.24491	4.56657	3.41366	5.58804	5.65074	6.16416	4.86885	4.58883	5.32126	4.07505	5.80098	4.92631	TRUE	FALSE	FALSE	FALSE
A_51_P346165	ENSMUSG00000023827	Agpat4	CCGGAGACAGAGTGAAAAGTGCTTTGGGTAAGATGACTAAATTATGCCTCCAAATAAGAA	ENSMUST00000024594	chr17	12119283	NM_026644	-1.76533	0.00178812	0.0479107	-0.452063	0.310799	0.810907	8.84741	8.60664	10.4883	7.60523	7.47766	7.56343	8.75312	9.10592	8.72709	9.3141	7.54877	8.86204	FALSE	FALSE	TRUE	FALSE
A_51_P255329	ENSMUSG00000023846	NA	AAATCGAGTTTGGAAGCAGCCAGCTTTTGGGGAGACTAATAGATTTCTGATATGTATTAT	ENSMUST00000024620	chr17	17374331	NM_025934	1.00902	0.000960969	0.0329277	0.437287	0.0759609	0.642102	10.2701	10.5699	10.569	11.5206	11.6057	11.3097	10.7436	11.0484	10.9289	10.4697	11.4787	10.907	TRUE	FALSE	FALSE	FALSE
A_51_P500541	ENSMUSG00000023911	Flywch2	AGAACCTGGATTCAGATGGTCCAGAAGACAATGGAGGGTCAGGGGTGTCTTCTTCAAGTT	ENSMUST00000024704	chr17	23786081	NM_029798	-1.16589	0.00063894	0.0264066	-0.0652927	0.792992	0.969046	9.28273	9.38865	9.19329	8.30244	7.98504	8.07952	9.49926	9.32527	8.84427	9.28823	8.12234	9.22293	FALSE	FALSE	TRUE	FALSE
A_55_P2038737	ENSMUSG00000023942	Slc29a1	CATTTTACTGCCTTTTTTATACTGACAGAAACCAGGTGCCTTCAGAGGCCATCTGATTAA	ENSMUST00000163492,ENSMUST00000171847,ENSMUST00000167692,ENSMUST00000064889,ENSMUST00000097317,ENSMUST00000051574	chr17,chr17,chr17,chr17,chr17,chr17	4.55926e+47	NM_001199113	1.52489	0.000110762	0.00817042	0.334433	0.21578	0.760347	9.72355	9.96112	9.53393	11.5854	11.1216	11.0864	9.88043	10.379	9.96251	9.73953	11.2644	10.074	TRUE	FALSE	FALSE	FALSE
A_51_P207751	ENSMUSG00000023982	Guca1a	AATTGCGCTGGTATTTCAAGCTCTACGACGTCGACGGCAACGGGTGCATAGACAGGGACG	ENSMUST00000059348	chr17	47400584	NM_008189	3.18256	7.29175e-08	7.55672e-05	1.33321	0.000205138	0.0589246	5.94523	6.16994	6.39396	9.45619	9.57308	9.02753	7.57706	7.41737	7.51433	6.16971	9.35227	7.50292	TRUE	FALSE	FALSE	FALSE
A_51_P222467	ENSMUSG00000024030	Abcg1	TTGAAATGCATATTATGATGTAATTTTCGGTTTGCTTGTTCTATACAAACACGGCCTTGC	ENSMUST00000024829	chr17	31057697	NM_009593	-1.74237	0.000400504	0.0198411	-0.91524	0.0221013	0.455866	4.10437	4.38696	4.93543	2.6792	2.89968	2.62077	3.75062	2.85645	4.07397	4.47559	2.73322	3.56035	FALSE	FALSE	TRUE	FALSE
A_55_P2140118	ENSMUSG00000024084	Qpct	GAACTGTAGAATTCTATGATGCCTTCACTAATTTTCCTCTAGAGATGAGAAAGAAACATG	ENSMUST00000040789	chr17	79051905	NM_027455	1.39804	0.000757902	0.0289809	0.588558	0.075032	0.639546	4.98712	4.65333	4.20821	5.87881	6.23634	5.92762	5.1621	4.78818	5.66405	4.61622	6.01426	5.20478	TRUE	FALSE	FALSE	FALSE
A_51_P338317	ENSMUSG00000024143	Rhoq	CTTACAGCACTTACTTTGCTAATGTATGCCCTTATCTGTCCTTACAGGTACACGTAGCTT	ENSMUST00000024956	chr17	86963081	NM_145491	-1.1405	0.0011767	0.0368651	-0.467949	0.0986952	0.678046	6.16643	6.64492	6.68759	5.4567	5.29128	5.32948	5.79026	5.87468	6.43016	6.49965	5.35915	6.0317	FALSE	FALSE	TRUE	FALSE
A_55_P1953545	ENSMUSG00000024335	Brd2	TTTCAAAGATGGAGGCGGCGGCTCTCTGAAACCCCTTTTTGGTGCTCATCCGCCTCCATC	ENSMUST00000114242,ENSMUST00000025193,ENSMUST00000154232,ENSMUST00000151986	chr17,chr17,chr17,chr17	3.41217e+31	NM_001204973	1.27019	0.00129893	0.0393212	0.622039	0.0575719	0.592612	5.87598	5.97402	6.59174	7.53255	7.2185	7.50127	6.29025	6.95599	7.06161	6.14725	7.41744	6.76929	TRUE	FALSE	FALSE	FALSE
A_51_P345367	ENSMUSG00000024338	Psmb8	ACCTCAGTCCTGAAGAGGCCTACGACCTTGGCCGCAGAGCTATTGCTTATGCTACCCACA	ENSMUST00000173441,ENSMUST00000025196,ENSMUST00000172960	chr17,chr17,chr17	3.41977e+23	NM_010724	1.98845	0.000244211	0.0140608	0.952979	0.0251836	0.479093	7.08912	7.99967	6.83935	8.98151	9.20918	9.7028	7.72778	8.61871	8.44059	7.30938	9.29783	8.26236	TRUE	FALSE	FALSE	FALSE
A_51_P240801	ENSMUSG00000024349	Tmem173	GCTGTATACAATCACAGTGGGCTGGCCTGTCAACTGCCTTCTTAATAAACATATCTATTC	ENSMUST00000115728	chr18	35740554	NM_028261	2.57044	7.64144e-05	0.00644711	0.506943	0.242489	0.775874	2.94598	3.74256	3.18093	5.13262	6.30906	6.13911	3.1769	4.47868	3.73471	3.28982	5.86026	3.79676	TRUE	FALSE	FALSE	FALSE
A_51_P302358	ENSMUSG00000024399	Ltb	ATCTGTATTCATTCCTGGAGGATCGACTGACGGTGCGAATGTGTGAATCGTGATGTCCGG	ENSMUST00000025262,ENSMUST00000173510,ENSMUST00000173600	chr17,chr17,chr17	3.51944e+23	NM_008518	-1.45046	0.00174043	0.0471353	-0.733427	0.0597716	0.60055	6.73362	7.13608	6.97185	5.03429	6.35352	5.10235	6.13073	6.06667	6.44386	6.94718	5.49672	6.21376	FALSE	FALSE	TRUE	FALSE
A_51_P483220	ENSMUSG00000024423	Impact	AAGGAAGCACTGATACAGGACAGATAAAGCAGATACTGTTTACAGGGCAGGTGAGTGATA	ENSMUST00000025290	chr18	12972251	NM_008378	-1.38664	9.33498e-05	0.00739203	-0.335115	0.167814	0.727436	9.74397	9.48373	9.83946	8.39685	8.18044	8.32995	9.52699	9.41713	9.1177	9.68905	8.30241	9.35394	FALSE	FALSE	TRUE	FALSE
A_52_P254174	ENSMUSG00000024431	Nr3c1	AGTCCATGAGTATTGAATTCCCAGAGATGTTAGCTGAAATCATCACTAATCAGATACCAA	ENSMUST00000115567,ENSMUST00000115571,ENSMUST00000025300,ENSMUST00000097592	chr18,chr18,chr18,chr18	3.94907e+31	NM_008173	1.24506	0.000842069	0.0308058	1.04512	0.00280722	0.205568	3.08195	2.86082	3.55751	4.34928	4.43402	4.45215	4.36358	3.80509	4.46694	3.16676	4.41182	4.21187	TRUE	FALSE	FALSE	FALSE
A_55_P2112967	ENSMUSG00000024456	Diap1	AGGTGAAGGAGGACCGCTTTGAGAACAATGAACTTTTTGCCAAACTTACCCTTGCCTTCT	ENSMUST00000115634,ENSMUST00000025337,ENSMUST00000115631,ENSMUST00000115629,ENSMUST00000080033	chr18,chr18,chr18,chr18,chr18	3.79355e+39	NM_007858	1.09771	0.00181336	0.048287	1.14327	0.00137108	0.150969	4.96802	5.68567	5.53322	6.52672	6.42999	6.52335	6.87778	6.44566	6.29329	5.39564	6.49335	6.53891	TRUE	FALSE	FALSE	FALSE
A_51_P365516	ENSMUSG00000024503	Spink3	AAACGCATAGAGCCTGTCCTCATTCGAAAAGGTGGGCCTTGCTGAAAGTCAAGATTTGAA	ENSMUST00000025381	chr18	43737237	NM_009258	-2.04226	8.78556e-06	0.00166635	-0.558146	0.0515854	0.57621	10.0247	10.1635	10.0338	7.63814	8.07819	8.37887	9.77467	9.40676	9.36612	10.074	8.03173	9.51585	FALSE	FALSE	TRUE	FALSE
A_51_P199168	ENSMUSG00000024526	Cidea	CGGAGTGTGTGGGAACTGCGTGGATACGAATCAGTTTCTTTGGATCCTTACATACTGTAA	ENSMUST00000025404	chr18	67343563	NM_007702	2.4832	4.06701e-05	0.00423109	-0.0377911	0.919942	0.987543	4.64883	4.321	5.82315	7.18349	7.45566	7.60342	4.86251	5.17981	4.63729	4.931	7.41419	4.8932	TRUE	FALSE	FALSE	FALSE
A_51_P337897	ENSMUSG00000024594	Prrc1	CAACTTATGCGATGGCTCGTTTGAAACCGAATAATTGTCGATACCTAGTCCGCCTTCTGT	ENSMUST00000025490	chr18	57354732	NM_028447	1.52906	0.000796524	0.0296681	-0.378142	0.274332	0.791936	4.69836	5.0024	3.86322	6.33904	6.00176	5.81038	4.33272	3.75885	4.33798	4.52133	6.05039	4.14319	TRUE	FALSE	FALSE	FALSE
A_51_P284608	ENSMUSG00000024610	Cd74	CTATAAAGGCCCGCAGACAGGGACAAGGGATGCCCTACCCTTAACCTAGGCTGGACACAT	ENSMUST00000167610	chr18	60803855	NM_001042605	1.35405	6.37006e-05	0.00569085	0.412167	0.0780507	0.645285	6.67998	6.84526	6.55854	8.14	8.03534	7.97059	7.22251	7.08621	7.01156	6.69459	8.04864	7.10676	TRUE	FALSE	FALSE	FALSE
A_51_P393768	ENSMUSG00000024687	Osbp	CCTTCCTTAGATAAAATGATCAAAGATTGAGCACTAGGGAATTTCCTCCTAAGAAGGCTT	ENSMUST00000025590	chr19	11965843	NM_001033174	1.57695	0.00107864	0.0351737	0.566215	0.138074	0.705013	4.91593	5.17997	5.14742	6.55803	6.30987	7.10627	4.85227	6.01243	6.07727	5.08111	6.65806	5.64732	TRUE	FALSE	FALSE	FALSE
A_55_P2094444	ENSMUSG00000024731	Ms4a10	AGTCAAGAATCTGCACCTGGTGGTGTTGAAGTGCTGGTATCCACTCTGGGGAACTGTCTC	ENSMUST00000072748	chr19	10974670	NM_023529	1.04316	0.00171367	0.0466739	0.499589	0.071676	0.63317	5.17218	5.2099	4.83299	6.23426	5.71518	6.39512	5.56189	5.48955	5.6624	5.07169	6.11486	5.57128	TRUE	FALSE	FALSE	FALSE
A_51_P480861	ENSMUSG00000024738	Pga5	GGCTTCTGGTGACGGCGAGTACTTCCTCAAGTGTGACACCATCAACACCCTGCCTGATAT	ENSMUST00000025647	chr19	10678071	NM_021453	-0.639712	0.0126637	0.145014	-1.53336	2.35131e-05	0.0209991	8.91884	8.92915	8.83663	8.17723	8.22572	8.36253	7.44553	7.15008	7.48892	8.89487	8.25516	7.36151	FALSE	FALSE	FALSE	TRUE
A_52_P191975	ENSMUSG00000024758	Rtn3	AGGCCCTCAAACTCATTATTCGTCTCTTTCTGGTAGAAGACTTGGTTGACTCCTTGAAGC	ENSMUST00000065304,ENSMUST00000088171,ENSMUST00000025667,ENSMUST00000088169	chr19,chr19,chr19,chr19	7.48329e+27	NM_001003934	-1.0733	0.000411598	0.0201917	-0.486876	0.0424095	0.553655	8.6024	8.56205	8.63059	7.5186	7.40756	7.64898	7.93793	8.19107	8.20541	8.59835	7.52505	8.11147	FALSE	FALSE	TRUE	FALSE
A_55_P2100645	ENSMUSG00000024784	Gpha2	ACCCTCTTTATCGTCTGTGAAGATGAGGTTGGCCCTCTCAGCAGTCTCCTTGCTACATTC	ENSMUST00000025698,ENSMUST00000113526	chr19,chr19	62263796226387	NM_130453	1.42399	9.45232e-05	0.00745893	0.585918	0.029539	0.503842	4.85639	4.96483	4.7173	6.0739	6.48833	6.24824	5.33439	5.26134	5.70054	4.84617	6.27016	5.43209	TRUE	FALSE	FALSE	FALSE
A_55_P1953402	ENSMUSG00000024806	Mlana	CCTGAGAACGCTGAACAACTTCCCTCACACTTCCGCTTTAAGGCTGAGTAGACGCCGGTG	ENSMUST00000025719	chr19	29697920	NM_029993	2.64834	2.20268e-07	0.000144467	2.44247	4.82761e-07	0.00242748	4.85431	4.95778	4.84863	7.60559	7.62586	7.37429	7.14912	7.23951	7.59949	4.88691	7.53524	7.32937	TRUE	TRUE	FALSE	FALSE
A_55_P2080021	ENSMUSG00000024899	Papss2	ATAACTGTTTCAGTGTCCCGCTGGTACCTGTTCTTATTCAATAAATCTCTCAAAAGACCA	ENSMUST00000025833	chr19	32620004	NM_011864	1.75101	0.000439028	0.0208262	1.56122	0.00102494	0.132259	4.30856	4.23791	4.37044	6.4095	5.38558	6.37486	5.25656	6.2579	6.0861	4.30564	6.05665	5.86685	TRUE	FALSE	FALSE	FALSE
A_51_P518246	ENSMUSG00000024911	Fibp	GCCCTCCGGGGAAAGCTGGGTGTCTTCTCTGAGATGGAAACCAACTTCAAGAATCTGTCT	ENSMUST00000025847	chr19	5460606	NM_021438	-1.07895	0.000541709	0.0236518	-0.462892	0.0601008	0.600719	10.072	10.1235	10.151	8.93088	9.17882	8.99994	9.43634	9.63708	9.8844	10.1155	9.03655	9.65261	FALSE	FALSE	TRUE	FALSE
A_55_P1990038	ENSMUSG00000024969	Mark2	GTTTGTTTTTGATTTATGACAATTCCACTCTTGGCCCCAGTTGTCGTCCTGTCACTCCCT	ENSMUST00000032557	chr19	7341819	NM_007928	1.66136	1.60076e-05	0.00241475	0.875461	0.00246554	0.198361	3.11286	2.99345	3.04972	4.58461	4.54093	5.01457	3.89694	3.942	3.94348	3.05201	4.71337	3.92747	TRUE	FALSE	FALSE	FALSE
A_55_P2006118	ENSMUSG00000024990	Rbp4	TCCCTGAAAGATGTTTGAGGCTTGGGATTCCAAACTTGGTTTATTAAACATATAGTCACC	ENSMUST00000025951,ENSMUST00000112335	chr19,chr19	3812532138124810	NM_001159487	2.93908	4.06472e-05	0.00423109	0.62806	0.177619	0.735919	3.16779	3.84124	3.16431	6.93721	6.02573	6.02763	3.37748	3.68615	4.99388	3.39111	6.33019	4.01917	TRUE	FALSE	FALSE	FALSE
A_51_P414548	ENSMUSG00000025076	Casp7	TTCTGAATAATCTTTGGTTACCTCTGGTTCTACAAATGACAATTTAGGCGAAGATCTTAG	ENSMUST00000026062	chr19	56397128	NM_007611	1.91426	0.00050715	0.0228501	0.863764	0.0482205	0.569971	2.44783	2.47955	2.92704	4.40257	4.4769	4.71773	2.65996	3.39314	4.39261	2.61814	4.5324	3.4819	TRUE	FALSE	FALSE	FALSE
A_51_P270184	ENSMUSG00000025078	Nhlrc2	TCTAAAACTGAGTGGACATGTGTTTTACTAAGACTACAAGGTTTCAGAAGCATTGTCTGA	ENSMUST00000071423	chr19	56548260	NM_025811	-1.24532	0.000603448	0.0256062	-0.749232	0.0148384	0.406239	5.23953	5.19424	4.81896	3.68991	3.72573	4.10112	4.48269	3.96728	4.55507	5.08424	3.83892	4.33501	FALSE	FALSE	TRUE	FALSE
A_52_P489778	ENSMUSG00000025085	Ablim1	CAACAACTAAATACGAACTGCCTGTTCTCTAAACCTCAAGGAGAAAAACTGGAGTTAATG	ENSMUST00000079360,ENSMUST00000099294,ENSMUST00000111529,ENSMUST00000104902	chr19,chr19,chr19,chr19	5.7216e+31	NM_178688	1.25117	0.0017791	0.0478392	0.986169	0.0078504	0.314537	3.87408	3.91326	4.42793	4.82726	5.34456	5.79697	4.89936	4.91972	5.3547	4.07175	5.32293	5.05792	TRUE	FALSE	FALSE	FALSE
A_55_P2045697	ENSMUSG00000025138	Sirt7	AACTGGCCGGAGCTGTCCGAAGTGCCAGGCACTTGGTTGTCTACACGGGCGCTGGAATCA	ENSMUST00000153532,ENSMUST00000080202,ENSMUST00000127882,ENSMUST00000133625,ENSMUST00000134255,ENSMUST00000152331,ENSMUST00000153018,ENSMUST00000106183	chr11,chr11,chr11,chr11,chr11,chr11,chr11,chr11	1.20625e+71	NM_153056	1.55372	0.000200005	0.0122895	0.336096	0.253457	0.781356	6.69671	6.72897	6.28952	7.73572	8.14148	8.49917	7.04383	6.56451	7.11515	6.57173	8.12545	6.90783	TRUE	FALSE	FALSE	FALSE
A_55_P2005859	ENSMUSG00000025175	Fn3k	GCCCCAGGGTGTGACCAAGTTTGGCTTTCACACAGTGACATGCTGTGGCTTTATCCCACA	ENSMUST00000026175,ENSMUST00000092302,ENSMUST00000103014	chr11,chr11,chr11	1.21435e+26	NM_022014	-1.31044	0.000395011	0.0196776	-0.576609	0.0468159	0.565645	4.27433	4.96372	4.47815	3.42548	3.21499	3.14441	4.26773	3.8779	3.84075	4.57207	3.26163	3.99546	FALSE	FALSE	TRUE	FALSE
A_51_P345467	ENSMUSG00000025178	Pi4k2a	TTTAAATCAATGCAAATGTATGAATAACAAATCCAGTTCTGACCTCTCTGTCCAGTTTCC	ENSMUST00000066778	chr19	42090434	NM_145501	1.50981	0.000771088	0.0291525	0.375234	0.270089	0.790553	5.02178	5.32565	4.95701	6.21106	6.6621	6.96071	5.71319	4.83021	5.88675	5.10148	6.61129	5.47671	TRUE	FALSE	FALSE	FALSE
A_52_P308669	ENSMUSG00000025196	Cpn1	CTCCACACTAACTGCTTTGAGATCACGCTCGAGCTGAGTTGCGACAAGTTTCCCCGGCAA	ENSMUST00000026210,ENSMUST00000131882	chr19,chr19	4398655643968690	NM_030703	1.69884	0.000491592	0.0224377	1.20947	0.0049979	0.261153	5.35091	5.93822	5.31075	6.72077	7.21948	7.75614	6.27732	6.75902	7.19193	5.53329	7.23213	6.74276	TRUE	FALSE	FALSE	FALSE
A_55_P2012389	ENSMUSG00000025212	Sfxn3	AACTAACCTCCTCTTCCAGTGACAACAGCTGTCACGTCATGGTGTCAATAAACTGCAATC	ENSMUST00000062213,ENSMUST00000111954,ENSMUST00000084493	chr19,chr19,chr19	4.50476e+23	NM_053197	1.11087	0.00179057	0.047913	1.15116	0.00140173	0.152462	5.39076	5.09324	4.97859	6.01187	6.12715	6.6562	6.35539	6.5698	5.99089	5.1542	6.26507	6.30536	TRUE	FALSE	FALSE	FALSE
A_55_P2073169	ENSMUSG00000025330	Padi4	CTTCAAGCTCGTGGGGAACTCCAGAGGGAACTCTAAGGCCCAGGCCTTCTTCCCAAACAT	ENSMUST00000026381	chr4	140774236	NM_011061	1.36437	0.00139501	0.0412219	0.901292	0.0166391	0.420436	4.55555	4.21538	4.80696	6.12057	5.70671	5.84373	5.01312	6.09471	5.17394	4.52596	5.89034	5.42726	TRUE	FALSE	FALSE	FALSE
A_55_P2116435	ENSMUSG00000025333	Gpr143	GCTGTAATGCTAAGTGCCAGATCCAAATCCATGAGAAAATAGTTAAATAAAGTCATTGTG	ENSMUST00000026383	chrX	152781985	NM_010951	-1.38061	0.00190018	0.0497117	-0.797771	0.0375365	0.532257	5.21988	4.87662	4.78558	3.85764	2.94277	3.93986	4.54029	3.65527	4.29321	4.96069	3.58009	4.16292	FALSE	FALSE	TRUE	FALSE
A_51_P208145	ENSMUSG00000025359	Pmel	ATCTCTGATACTAGGCATAGACTTAAGAAGCAGGGCTCAGTTTCCCAAATGCCACATGGT	ENSMUST00000054125	chr10	128706257	NM_021882	-1.50772	0.00168277	0.0462198	-1.01466	0.0173655	0.424913	7.64174	7.22446	7.63597	5.38789	5.79001	6.80111	6.4385	6.17812	6.84158	7.50072	5.993	6.48607	FALSE	FALSE	TRUE	FALSE
A_52_P660422	ENSMUSG00000025389	Mip	CTTCCTGTATATACCTTGCCAGCTTTAAAACATATGCCTGTAAGAAGACAGACAACCCAA	ENSMUST00000026455	chr10	128225837	NM_008600	-1.46831	0.00174861	0.0472297	-1.40603	0.00233865	0.192779	6.0251	6.4997	6.06141	5.04216	3.87026	5.26886	4.88347	4.60753	4.87711	6.1954	4.72709	4.78937	FALSE	FALSE	TRUE	FALSE
A_55_P2183587	ENSMUSG00000025407	Gli1	GGGGCTGTATTTAGTCTATGTATGTTCCAGGAAAGAACAAACTTTAATAATGACACAGTT	ENSMUST00000026474	chr10	127341589	NM_010296	-1.97272	5.29127e-06	0.00125699	-1.41536	9.7874e-05	0.0434244	7.94107	8.0279	8.07343	6.12047	5.86478	6.13898	6.79105	6.2644	6.74087	8.01413	6.04141	6.59877	FALSE	FALSE	TRUE	TRUE
A_52_P533146	ENSMUSG00000025408	Ddit3	CCCCAGGAAACGAAGAGGAAGAATCAAAAACCTTCACTACTCTTGACCCTGCGTCCCTAG	ENSMUST00000026475,ENSMUST00000139091	chr10,chr10	1.27291e+17	NM_007837	-1.38271	5.38731e-05	0.0051424	-1.25381	0.000122314	0.0472767	9.31831	9.44346	9.28273	7.82782	8.16133	7.90722	8.03291	8.1288	8.12137	9.34817	7.96545	8.09436	FALSE	FALSE	TRUE	TRUE
A_55_P2117664	ENSMUSG00000025427	Rnf165	TATTTCTCATTGAGTTTCTTGTTTTGGTGCCTGACCGAACCAACCAACCAACCAACCAAC	ENSMUST00000026494,ENSMUST00000182024	chr18,chr18	7756513677565140	NM_001164504	-2.30572	3.53787e-06	0.000920152	-1.36054	0.000332286	0.077116	10.6882	11.0484	10.858	8.22607	8.83557	8.61573	9.81921	9.47453	9.21916	10.8648	8.55912	9.5043	FALSE	FALSE	TRUE	FALSE
A_51_P444137	ENSMUSG00000025480	Syce1	TCTTGAGCAGAGGATGCTGATCTGAACCTTCTCACAGGATCTGAAGCCACTTGGTAATTT	ENSMUST00000026553	chr7	140787854	NM_001143765	4.10778	2.36975e-07	0.000147707	2.91957	6.03306e-06	0.00866749	6.3309	6.15954	5.69058	10.6143	9.92434	9.9657	8.51968	8.74017	9.6799	6.06034	10.1681	8.97992	TRUE	TRUE	FALSE	FALSE
A_51_P283499	ENSMUSG00000025496	Drd4	CTCAACCCCATCATCTACACCATCTTCAACGCGGAGTTTCGAAGTGTCTTCCGCAAGACT	ENSMUST00000026569	chr7	141292005	NM_007878	2.28636	0.000418437	0.0203617	1.85803	0.00187001	0.17413	3.67829	4.21562	2.18656	5.56508	5.38149	5.993	4.92177	5.35705	5.37573	3.36016	5.64652	5.21818	TRUE	FALSE	FALSE	FALSE
A_52_P85892	ENSMUSG00000025575	Cant1	TGATTGTCTTCAATGGGAAACTCTACTCCGTGGATGACCGCACAGGGGTCATCTACCAGA	ENSMUST00000017620,ENSMUST00000106288,ENSMUST00000092378,ENSMUST00000106289,ENSMUST00000106287,ENSMUST00000164927	chr11,chr11,chr11,chr11,chr11,chr11	1.18419e+53	NM_029502	1.56175	0.000111645	0.00818185	0.488589	0.0886242	0.667105	5.34058	5.85609	5.03232	6.8975	7.04954	6.9672	5.77658	5.78503	6.13315	5.40966	6.97141	5.89825	TRUE	FALSE	FALSE	FALSE
A_51_P389684	ENSMUSG00000025666	Tmem47	AAATTTTGCAGCAAACAATGTCCATATGTAACAAGCTTATTCTTCTACACCACAAGCCAT	ENSMUST00000171953,ENSMUST00000026760	chrX,chrX	8107070481070710	NM_138751	-1.99239	0.000212459	0.0128198	0.429856	0.258001	0.784513	6.71381	6.24932	7.43094	4.48762	4.64012	5.28915	7.18381	6.84692	7.65292	6.79802	4.80563	7.22788	FALSE	FALSE	TRUE	FALSE
A_55_P2081183	ENSMUSG00000025726	Slc28a1	TGTGCGTGGCACATGCTCTGCCCCTCCCAACTAAAAATAAAGTATAACTTAAAACCTTTA	ENSMUST00000026820,ENSMUST00000119083	chr7,chr7	8111479881114840	NM_001004184	-2.02385	1.92683e-05	0.00263844	-1.03961	0.00332706	0.219844	10.234	10.53	9.67493	7.87782	8.44866	8.04091	9.10995	9.18212	9.02804	10.1463	8.12247	9.1067	FALSE	FALSE	TRUE	FALSE
A_55_P2074771	ENSMUSG00000025785	Exosc7	CACGTTGGTTGCCTCACTTTTCATTGACACTGGTTTGTATATATTTCTCTTAATTGTCAA	ENSMUST00000026891	chr9	123113214	NM_001081188	-1.17592	0.000693749	0.0276857	-0.343799	0.193498	0.746516	9.2601	8.91099	9.16964	7.56522	8.2508	7.99694	8.84238	8.6206	8.84636	9.11358	7.93765	8.76978	FALSE	FALSE	TRUE	FALSE
A_55_P1987483	ENSMUSG00000025791	Pgm2	CTGTGTTATTTTGCATCTCCCATCTGCACAGATATTTGGGGTATTAAAGCAGAATGTGCT	ENSMUST00000058351,ENSMUST00000102783	chr4,chr4	9992941399955740	NM_028132	-1.6521	1.78201e-05	0.00254847	-1.15426	0.00035578	0.0795102	8.68202	8.66309	8.54205	6.70817	7.05345	7.16923	7.43873	7.60884	7.3768	8.62905	6.97695	7.47479	FALSE	FALSE	TRUE	FALSE
A_55_P2161590	ENSMUSG00000025838	Pramel6	CCAAGAATTGAGCACTATGTATGTGGATGTCCTTATTTGCATGTAATAAATATTCTGAGC	ENSMUST00000111572,ENSMUST00000026956	chr2,chr2	8750742487508450	NM_178249	7.57234	4.43926e-11	6.85963e-07	1.41839	0.000364886	0.0801816	1.91668	2.14681	2.41644	9.92694	9.81012	9.45988	3.57985	3.18207	3.97319	2.15997	9.73231	3.57837	TRUE	FALSE	FALSE	FALSE
A_55_P2078660	ENSMUSG00000025839	Pramel7	GGGTGGGTCATGTGTAAAAGTCTTCAAAGTAGCAATGTATGCCAAGCCAAATCCTTTTTT	ENSMUST00000026957	chr2	87492418	NM_178250	1.67825	3.52006e-05	0.0038577	-0.035244	0.887878	0.982965	6.42421	6.48174	5.89583	8.01805	8.11912	7.69935	6.16484	6.29756	6.23364	6.26726	7.94551	6.23201	TRUE	FALSE	FALSE	FALSE
A_55_P2094706	ENSMUSG00000025902	Sox17	CCCACTTCCCACAAAATTTGCCTTTAATTCCTACAATTTTAGAGTCAGAGAAACTAATCA	ENSMUST00000027035	chr1	4496413	NM_011441	1.99595	0.000138029	0.0095493	0.966976	0.0170766	0.421664	2.65526	2.66805	3.13652	4.51557	5.42905	4.50305	3.80431	3.28511	4.27133	2.81994	4.81589	3.78692	TRUE	FALSE	FALSE	FALSE
A_51_P503625	ENSMUSG00000025934	Gsta3	TGACGAGGAACGGCCGGATGCTCTCTAGTTGTAGTTAAAATTGAAATCATGATCACTTCC	ENSMUST00000027067	chr1	21240588	NM_001077353	2.78793	2.29485e-06	0.000659386	1.3002	0.00134035	0.148126	5.50584	6.29273	5.56667	8.66548	8.50492	8.55862	6.61194	7.17009	7.4838	5.78841	8.57634	7.08861	TRUE	FALSE	FALSE	FALSE
A_55_P1961423	ENSMUSG00000025934	Gsta3	ATTCAGGCAACTATAAGTACATAGCCCCCACAAAGCCAACCTTCTAAAATTTTGCATCAC	ENSMUST00000027067,ENSMUST00000121676	chr1,chr1	2124058821240600	NM_001288617	1.72986	0.000867188	0.031333	0.178872	0.643298	0.936291	8.0279	8.16092	9.56345	10.4152	10.2429	10.2837	8.96218	8.49412	8.83259	8.58409	10.314	8.76296	TRUE	FALSE	FALSE	FALSE
A_52_P93910	ENSMUSG00000025969	Nrp2	TGAGCCAGATCACGGGAACTCGAGAGCTTTTACTGTGATTCTTCAATGTAAAAAATAAAA	ENSMUST00000102822,ENSMUST00000075144,ENSMUST00000063594,ENSMUST00000114157	chr1,chr1,chr1,chr1	6.27033e+31	NM_001077403	-1.22791	0.000529948	0.0233751	-0.64413	0.0263469	0.485209	7.56473	7.55824	7.65806	6.17237	6.16913	6.75581	6.8818	7.21972	6.74711	7.59368	6.36577	6.94955	FALSE	FALSE	TRUE	FALSE
A_51_P239214	ENSMUSG00000025977	Boll	AGTTCAAGCAGCATATCACCAGGTTTATGCTTCAAGTGCCATTGCTATGCCTGCACCTAT	ENSMUST00000173983,ENSMUST00000087585,ENSMUST00000159564,ENSMUST00000161472,ENSMUST00000114423,ENSMUST00000161810	chr1,chr1,chr1,chr1,chr1,chr1	5.53607e+47	NM_001113367	1.6577	0.00122549	0.0377275	1.00543	0.022956	0.462421	3.86526	3.45474	5.00055	5.49333	6.13823	5.66208	5.31621	4.87277	5.14786	4.10685	5.76454	5.11228	TRUE	FALSE	FALSE	FALSE
A_55_P2161695	ENSMUSG00000026047	Kdelc1	CAAAAGTAACCTAAGCGATCTGCTAGAAAAGCTCAAGTGGGCAAAAGAGCATGATGCAGA	ENSMUST00000065767,ENSMUST00000141125	chr1,chr1	4411880844118750	NM_023645	-1.02192	0.000727117	0.0282331	-0.239954	0.29225	0.801125	7.56284	7.39095	7.70571	6.39628	6.5195	6.67795	7.31592	7.19927	7.42444	7.55317	6.53124	7.31321	FALSE	FALSE	TRUE	FALSE
A_55_P2002732	ENSMUSG00000026113	Inpp4a	CGTGGCAGATTCTTTTCCTTAGAGATTTATGTTTTATAGGTTCTGTTCATCGTAATTCTG	ENSMUST00000027287,ENSMUST00000132615	chr1,chr1	3729989237357910	NM_001290797	-1.133	0.0452235	0.282658	-2.91364	0.000138201	0.049886	8.38858	8.63308	8.53367	6.13247	8.18664	7.83721	5.78075	4.89869	6.13495	8.51844	7.38544	5.6048	FALSE	FALSE	FALSE	TRUE
A_55_P2153122	ENSMUSG00000026117	Zap70	TCGCCCCGACTTCCTGACTGTGGAACAACGTATGCGGAACTATTACTACAGCCTGGCCAG	ENSMUST00000027291	chr1	36761860	NM_001289765	1.18902	0.000520968	0.0231823	0.619155	0.0269576	0.487902	5.1714	5.79361	5.32733	6.57301	6.56997	6.71643	5.96893	6.25635	5.92453	5.43078	6.6198	6.04994	TRUE	FALSE	FALSE	FALSE
A_55_P2100212	ENSMUSG00000026124	Cfc1	ATAACAGATTCACTGGAATATGCTGGATTCTCATGCTGTACAATAAAGAGGCTTAATGGT	ENSMUST00000027298	chr1	34535647	NM_007685	-2.53176	1.86863e-05	0.00258608	-1.47337	0.00141753	0.152616	5.45538	5.47463	6.18907	3.43128	3.49866	2.59386	4.37869	3.75731	4.56299	5.70636	3.1746	4.233	FALSE	FALSE	TRUE	FALSE
A_51_P132685	ENSMUSG00000026246	Alppl2	TTTTGGTGGTTACACACAGAGAGGGGCTTCCATCTTTGGACTGGCTCCCTTCAAGGCTGA	ENSMUST00000027455	chr1	87089928	NM_007433	2.81373	9.9609e-05	0.00770565	0.0473191	0.92041	0.987543	4.30687	3.12584	4.87936	6.62741	7.08769	7.03815	4.55367	4.56261	3.33775	4.10402	6.91775	4.15134	TRUE	FALSE	FALSE	FALSE
A_51_P337125	ENSMUSG00000026288	Inpp5d	CTTGTCTTGCTTTTTGATATATCAGGATTAATGTAGGAAACCAGACCTAGATTATTCAGG	ENSMUST00000169754,ENSMUST00000042275,ENSMUST00000072999,ENSMUST00000170300,ENSMUST00000167032	chr1,chr1,chr1,chr1,chr1	8.76203e+39	NM_010566	2.18439	5.38639e-05	0.0051424	0.231136	0.503549	0.898954	4.5423	4.02767	4.9266	6.25891	7.10384	6.687	4.62124	4.37207	5.19667	4.49886	6.68325	4.72999	TRUE	FALSE	FALSE	FALSE
A_66_P106385	ENSMUSG00000026401	Daf2	AGAAACCTTCCACAGTTAAAGTTCCAGCAACCCAGCATGAACCTGATACCACGACAAGAA	ENSMUST00000112488	chr1	130423009	NM_007827	1.36828	6.53977e-05	0.00575233	0.902135	0.00162274	0.159992	6.53971	6.308	6.37804	7.92122	7.62546	7.7839	7.18412	7.40489	7.34314	6.40858	7.77686	7.31072	TRUE	FALSE	FALSE	FALSE
A_51_P103541	ENSMUSG00000026407	Cacna1s	CACAAAGGCCTGATCGGTGCCAGGGTCTGTCTGTCATAAAGCCACTCTATCTTGCTGGAC	ENSMUST00000160641,ENSMUST00000112068,ENSMUST00000112064,ENSMUST00000161865,ENSMUST00000159106	chr1,chr1,chr1,chr1,chr1	1.36053e+44	NM_001081023	2.18053	1.26951e-05	0.00202652	0.690714	0.0336197	0.521578	5.57918	5.46865	5.36146	7.51021	7.69249	7.74818	6.74395	5.68998	6.0475	5.46976	7.65029	6.16048	TRUE	FALSE	FALSE	FALSE
A_55_P1987201	ENSMUSG00000026509	Capn2	GCAACCATACAGACATATTGCCTTATCTACTTCCAAACGTACTGTTAATAAAGAGTTACA	ENSMUST00000068505	chr1	182517495	NM_009794	-1.15596	0.000796255	0.0296681	0.859819	0.00567048	0.275053	8.02918	7.88241	7.68163	6.3032	6.81206	7.01006	8.76956	8.62215	8.78096	7.8644	6.70844	8.72422	FALSE	FALSE	TRUE	FALSE
A_51_P151484	ENSMUSG00000026576	Atp1b1	CGTATGGGACCTACACTTAATCTCTATGCTTTACACTAGCTTCTGCATTTAATAGGTTAG	ENSMUST00000027863	chr1	164458355	NM_009721	-1.04152	0.000984309	0.0333715	-0.724197	0.00984185	0.34951	8.12083	8.18335	8.24604	6.78245	7.32334	7.31988	7.52996	7.4204	7.42728	8.18341	7.14189	7.45921	FALSE	FALSE	TRUE	FALSE
A_51_P303217	ENSMUSG00000026668	Ucma	ACCCATCTGATAGACACTTTCAGGATCGAAGCATAAAGGTTTTAAGCTTGCTTATGGCCT	ENSMUST00000167607,ENSMUST00000115010,ENSMUST00000027978	chr2,chr2,chr2	4.97612e+20	NM_026754	2.05713	7.88224e-05	0.00651527	1.22293	0.00370437	0.229509	3.4969	3.00319	3.49845	4.76871	5.522	5.87921	4.67904	4.84167	4.14663	3.33285	5.38998	4.55578	TRUE	FALSE	FALSE	FALSE
A_52_P506529	ENSMUSG00000026721	Rabgap1l	AATCGTTATGAGCTTGTATTGGATTGGTATCTTGTTTAGATGTGTGAATGAAACCTTGTG	ENSMUST00000028052	chr1	160351571	NM_001038621	-1.54454	5.5924e-05	0.00523984	-0.648774	0.020194	0.444386	4.78998	4.96874	4.95626	3.54665	3.3143	3.22043	3.93269	4.53503	4.30094	4.90499	3.36046	4.25622	FALSE	FALSE	TRUE	FALSE
A_55_P2002712	ENSMUSG00000026743	Mllt10	CAGGGGAGGATGCCACACACTCCCTTGTAAGGCTCTGATTTTCTTGTTGCTTTGTTGCAC	ENSMUST00000028076,ENSMUST00000114671,ENSMUST00000114680,ENSMUST00000114669	chr2,chr2,chr2,chr2	1.80552e+31	NM_001252561	1.22918	0.000731677	0.0283372	0.551576	0.0591401	0.598945	6.92707	6.98916	6.8208	7.71504	8.12083	8.58869	7.60871	7.47734	7.30571	6.91234	8.14152	7.46392	TRUE	FALSE	FALSE	FALSE
A_55_P1970810	ENSMUSG00000026922	Agpat2	GACGGCCTCAGTCACAAATCACTGCTGTGTTTGGTTCTTTTTCTATAAATGAACTCTCAG	ENSMUST00000131940,ENSMUST00000028286	chr2,chr2	2660421126604330	NM_026212	2.01658	0.00152813	0.0436174	0.157002	0.746898	0.959292	6.8374	6.79667	7.03444	7.78612	8.79144	10.1407	7.18045	6.84481	7.11425	6.8895	8.90609	7.04651	TRUE	FALSE	FALSE	FALSE
A_55_P2125947	ENSMUSG00000026922	Agpat2	TCTCAGATTCCCCAAGAGAACTCTGCCATTAAGGAGCCTGGGGTCTTGCCAGCCCAGTAG	ENSMUST00000131940,ENSMUST00000028286	chr2,chr2	2660421126604330	NM_026212	1.22737	0.0013703	0.040804	0.13541	0.643153	0.936291	9.23919	9.07665	8.24432	10.0116	10.1437	10.087	8.91293	9.19246	8.861	8.85338	10.0808	8.9888	TRUE	FALSE	FALSE	FALSE
A_51_P509669	ENSMUSG00000026956	Uap1l1	GCCCTTGGTGTCTTACTCTGGAGAGGGGTTGGAAATGTACCTGCAAGGCCGACAACTCCA	ENSMUST00000102925,ENSMUST00000138985,ENSMUST00000151131,ENSMUST00000131025	chr2,chr2,chr2,chr2	2.53657e+31	NM_001033293	-1.7052	8.47386e-06	0.0016494	-1.0893	0.000375126	0.0808396	9.67893	9.80802	9.69202	8.19921	7.99111	7.87306	8.67611	8.53468	8.70027	9.72632	8.02113	8.63702	FALSE	FALSE	TRUE	FALSE
A_55_P1956472	ENSMUSG00000027015	Cybrd1	ATACATGATACCCTATCTATCTCCGAAGTCCGATAAATAAATAAAGTTCATATGCGTGCT	ENSMUST00000028403	chr2	71117922	NM_028593	1.08736	0.0017938	0.0479149	0.160517	0.552482	0.915896	5.18166	5.02188	5.48103	6.7596	6.16306	6.02398	5.24605	5.39984	5.52022	5.22819	6.31555	5.3887	TRUE	FALSE	FALSE	FALSE
A_51_P390967	ENSMUSG00000027074	Slc43a3	TTTGATGATCCAGTATCTACAAAGACTGCCTCCCCAGGAGAACTGTAATCGGCAGTCATA	ENSMUST00000090726	chr2	84936663	NM_021398	1.61278	3.56009e-05	0.00387755	1.37212	0.000138977	0.049886	7.85351	8.21025	7.77774	9.70081	9.50486	9.47417	9.26936	9.57221	9.11631	7.94717	9.55995	9.31929	TRUE	TRUE	FALSE	FALSE
A_55_P1993153	ENSMUSG00000027077	Smtnl1	AACCAGCCACACGTATGTTACAGGCGGTGGGCCAAAAATAAAAAGAAACCTGCATTTGGA	ENSMUST00000028471	chr2	84822652	NM_024230	1.15959	0.00101324	0.0339283	1.43333	0.00020281	0.0588344	6.1463	6.07865	6.47711	7.43518	7.58086	7.16478	7.47734	7.46171	8.06299	6.23402	7.39361	7.66735	TRUE	FALSE	FALSE	FALSE
A_52_P670263	ENSMUSG00000027082	Tfpi	TGGTAACCCTAACTCACTTTAGGTTTATAGGCATAAAAGCTATTGTGACTGAAAGATCTT	ENSMUST00000150261,ENSMUST00000111714,ENSMUST00000111711,ENSMUST00000090732,ENSMUST00000111717	chr2,chr2,chr2,chr2,chr2	8.44581e+39	NM_001177319	1.74156	0.000322923	0.0171827	-0.140066	0.680907	0.94505	2.34928	2.56338	2.28485	3.77144	3.84658	4.80419	2.76184	2.08317	1.93231	2.39917	4.14074	2.2591	TRUE	FALSE	FALSE	FALSE
A_52_P116253	ENSMUSG00000027104	Atf2	AAGTTCTGACTCAAGTGTAATTATTCAACAAGCAGTACCTTCACCAACCTCAAGTACTGT	ENSMUST00000112007,ENSMUST00000055833,ENSMUST00000090802,ENSMUST00000112010,ENSMUST00000156455,ENSMUST00000100009,ENSMUST00000112017,ENSMUST00000173010,ENSMUST00000143714,ENSMUST00000141050,ENSMUST00000154456,ENSMUST00000128531,ENSMUST00000129555	chr2,chr2,chr2,chr2,chr2,chr2,chr2,chr2,chr2,chr2,chr2,chr2,chr2	7.38926e+103	NM_001025093	1.26475	0.000810915	0.0299243	0.142876	0.610026	0.930908	7.54064	7.00109	7.2164	8.05716	8.76364	8.73158	7.2183	7.37465	7.59381	7.25271	8.51746	7.39558	TRUE	FALSE	FALSE	FALSE
A_55_P2069875	ENSMUSG00000027189	Trim44	CAGGATGTTCGGACTTGGCGCCCCTGTGCATTTGGAAATCAATAAACTATTACTGGAAAT	ENSMUST00000102573	chr2	102400900	NM_020267	1.66902	0.000659288	0.0269157	1.71086	0.000548134	0.0990251	8.47143	7.9386	8.10553	10.1428	10.291	9.08878	10.1134	10.0786	9.45619	8.17185	9.84087	9.88272	TRUE	FALSE	FALSE	FALSE
A_55_P2047155	ENSMUSG00000027210	Meis2	GGACTAAGTTAAACTTGTACATTTCTGTTGATCACTCCGTTATGTTGCCTCAAATAGTTT	ENSMUST00000028639,ENSMUST00000110907,ENSMUST00000110908,ENSMUST00000102538,ENSMUST00000110906,ENSMUST00000074285,ENSMUST00000120995	chr2,chr2,chr2,chr2,chr2,chr2,chr2	1.16065e+62	NM_001159569	2.96957	1.13036e-05	0.00192672	0.469151	0.243696	0.776379	2.51257	2.74784	3.60877	5.93194	6.18397	5.66198	2.85395	3.29801	4.12468	2.95639	5.92597	3.42554	TRUE	FALSE	FALSE	FALSE
A_55_P1953301	ENSMUSG00000027227	Sord	ATCATGGCCCAGACCTGAGCTTTCTCAAACTGCTTCGCATAATAAACTGTTGATGGTGTC	ENSMUST00000110551	chr2	122234748	NM_146126	1.84906	0.000661515	0.0269702	1.2782	0.00749951	0.309099	5.92486	6.0651	5.49569	7.10809	7.54539	8.37934	6.84355	7.7864	6.69032	5.82855	7.67761	7.10675	TRUE	FALSE	FALSE	FALSE
A_55_P1959505	ENSMUSG00000027229	4933406J08Rik	CAACTCAAACTTCAGAACATAAAATTGTAACACAAATCTCAGCCTCAGTGCTTGAGAATT	ENSMUST00000028661	chr2	122186271	NM_028914	3.20107	1.66604e-05	0.00245669	1.76161	0.00190273	0.17609	3.52714	2.16249	2.60147	5.82765	6.27213	5.79452	3.66168	4.91648	4.99776	2.7637	5.96477	4.52531	TRUE	FALSE	FALSE	FALSE
A_52_P322096	ENSMUSG00000027233	Patl2	TATTAGTTAATGTGAGAAGCTGAAATATCAGAAACGGAACTCCATCACCTGTCTACAGTG	ENSMUST00000028665	chr2	122186189	NM_026251	-1.8737	0.000284664	0.0157357	-1.00346	0.0162608	0.417766	7.74994	7.66389	8.22967	5.5832	6.11768	6.32152	6.14325	7.153	7.33688	7.88117	6.00747	6.87771	FALSE	FALSE	TRUE	FALSE
A_66_P114449	ENSMUSG00000027291	Vps39	CAGGCTGTTTATACTGCCAGTGTTTTCTCCAGGAGTCTCCCTGCTTATCCCTTCCGTTTT	ENSMUST00000102501,ENSMUST00000028752,ENSMUST00000129857	chr2,chr2,chr2	1.20353e+26	NM_147153	1.61271	0.000332143	0.0175495	0.456717	0.167431	0.727238	4.55627	3.81225	4.05861	5.32248	5.90567	6.03712	4.22337	4.594	4.97991	4.14238	5.75509	4.59909	TRUE	FALSE	FALSE	FALSE
A_51_P273609	ENSMUSG00000027296	Itpka	CCCGATCCATAATTGTACTTCACAGGTATATAGACTTCCTGGTCTAACTCCTGCACTACA	ENSMUST00000028758	chr2	119742336	NM_146125	1.39577	0.00190476	0.0497117	-0.143588	0.680183	0.94505	4.54827	4.23854	4.6462	5.41054	6.1537	6.05606	4.39832	3.68892	4.91501	4.47767	5.87344	4.33408	TRUE	FALSE	FALSE	FALSE
A_51_P134812	ENSMUSG00000027313	Chac1	ACTACAGTCCTTGTCCATTCTCAGTTGACCCATACTGTTACCCATAAACTGTCTTTCATT	ENSMUST00000028780	chr2	119351228	NM_026929	-1.73945	0.000820857	0.0302015	-2.833	1.51999e-05	0.015888	7.99402	8.28754	7.52189	5.55842	6.65125	6.37542	5.71794	4.62401	4.96248	7.93448	6.19503	5.10148	FALSE	FALSE	TRUE	TRUE
A_55_P2079430	ENSMUSG00000027351	Spred1	CATTAATATTTTCAGTTTGTTTAACCACTTTGCTGCTAAGATTTTGCCATCCCGTTCCCA	ENSMUST00000028829	chr2	117121373	NM_033524	-1.95821	4.73722e-06	0.00114722	-0.646147	0.0169331	0.42086	8.07615	7.93574	8.11273	5.76586	6.32909	6.15505	7.31765	7.44312	7.42541	8.04154	6.08333	7.39539	FALSE	FALSE	TRUE	FALSE
A_55_P2077153	ENSMUSG00000027359	Slc27a2	ATGTGCACCTGCCATTTGTCCTTGCAAACTAAGCTTCTTGGAGAGAGGGCCTTATTTTTT	ENSMUST00000061491	chr2	126552406	NM_011978	-1.75619	4.56713e-05	0.00457775	-0.40358	0.154829	0.715453	9.62279	9.35748	9.41798	7.58484	7.52127	8.02357	9.10763	9.40979	8.6701	9.46608	7.70989	9.0625	FALSE	FALSE	TRUE	FALSE
A_51_P254656	ENSMUSG00000027360	Hdc	TTGATCATAACCTCACAGGGTCTTCGTGATCCACAACAGATTGTAACTGGGAAGTTTAAG	ENSMUST00000028838	chr2	126618678	NM_008230	3.55836	7.87595e-07	0.000349437	1.05622	0.0109213	0.366106	2.33139	2.52117	2.55651	5.21293	6.37908	6.49215	3.76319	3.19469	3.61986	2.46969	6.02805	3.52591	TRUE	FALSE	FALSE	FALSE
A_66_P122099	ENSMUSG00000027387	Zc3h8	AGTCAAGGCTTTATCAACCAGCACACGGTGGAACGCAAAGGGAAGCAAGTTTGCAAATAT	ENSMUST00000028866	chr2	128944077	NM_020594	1.05648	0.000458496	0.021413	0.879775	0.00171861	0.164084	9.04075	9.05444	8.89888	10.064	10.1675	9.93202	9.7669	9.85133	10.0152	8.99802	10.0545	9.8778	TRUE	FALSE	FALSE	FALSE
A_55_P2029549	ENSMUSG00000027430	Dtd1	ACAGGGCTGGTGTTAGGCAACCAATAATAACATATTGTATGAGACTTTGCATCTTGTACA	ENSMUST00000028917	chr2	144599896	NM_025314	-1.04429	0.00142042	0.0416058	-0.425435	0.109022	0.683888	8.30646	7.91783	8.02194	6.9527	7.35926	6.80139	7.84834	7.5909	7.53069	8.08208	7.03778	7.65664	FALSE	FALSE	TRUE	FALSE
A_51_P262670	ENSMUSG00000027510	Rbm38	TGCAGGCAAGACCATCAGCACCGAGAACCCCAAACCTGTTTTGTACTTAGAGACTGGCTT	ENSMUST00000173393,ENSMUST00000029014,ENSMUST00000155512,ENSMUST00000130430	chr2,chr2,chr2,chr2	1.7302e+35	NM_019547	1.398	0.00071781	0.0280037	1.3156	0.00111356	0.135078	8.90799	8.94857	8.74225	10.1688	9.84835	10.7757	10.069	10.5988	9.87786	8.86627	10.2643	10.1819	TRUE	FALSE	FALSE	FALSE
A_66_P139683	ENSMUSG00000027514	Zbp1	ACAGATGTGACATGAAAGTACATGTAACACCAACCAGGGGATGAGGATGGTGCATGGGGA	ENSMUST00000029018,ENSMUST00000146802	chr2,chr2	1.73219e+17	NM_021394	2.35637	1.38918e-06	0.000511117	0.136684	0.581367	0.923587	6.38901	6.82299	6.7855	9.17344	8.83966	9.05353	7.03231	6.5591	6.81615	6.66583	9.02221	6.80252	TRUE	FALSE	FALSE	FALSE
A_55_P1988789	ENSMUSG00000027605	Acss2	TTTCTTGTTCTTTTTGTGCTCAAGACCCACTGTTATAGGAATAAAGTTTATGAGCTCAAG	ENSMUST00000029135	chr2	155517947	NM_019811	1.90399	0.00107844	0.0351737	0.923258	0.0541868	0.584233	3.00144	3.41711	4.11269	6.08378	4.86702	5.29241	4.51557	3.75701	5.02845	3.51042	5.4144	4.43367	TRUE	FALSE	FALSE	FALSE
A_55_P2029612	ENSMUSG00000027655	Dhx35	GGTCTTAGTTTGGATGTGTCACTTTTGGCACCAAACCTATGTCATTTTTATTTCCATTTT	ENSMUST00000029186,ENSMUST00000109478,ENSMUST00000145692	chr2,chr2,chr2	1.58795e+26	NM_001291144	-1.88082	0.000500544	0.0226748	-1.51964	0.00227617	0.191287	6.48548	6.26339	5.55408	3.96383	4.63688	4.05977	4.43476	4.00203	5.30725	6.10098	4.22016	4.58135	FALSE	FALSE	TRUE	FALSE
A_51_P401024	ENSMUSG00000027702	Lrrc34	TGGCAAGTTTACAGTGGATTTTGAGAGAGATCAAAGTTCAGAAGTCAAAAAGTATTCCAC	ENSMUST00000029252	chr3	30647869	NM_027941	-1.14739	0.000924752	0.0323288	-1.57289	7.81861e-05	0.0368574	7.83147	7.76326	8.16284	7.04361	6.59331	6.67847	6.43441	6.57669	6.02782	7.91919	6.7718	6.3463	FALSE	FALSE	TRUE	TRUE
A_55_P2178027	ENSMUSG00000027719	Adad1	AAGTTAGCTCTTGACGAGCTTCTACAACTGGATGAGCCTGAACCGAGAGTTTTAGAACCA	ENSMUST00000144629,ENSMUST00000029274,ENSMUST00000141736	chr3,chr3,chr3	3.70635e+23	NM_009350	1.268	0.000409321	0.0201412	0.600194	0.0355307	0.524211	4.84308	5.25793	4.90484	6.20811	6.38901	6.21274	5.59902	5.26615	5.94126	5.00195	6.26996	5.60215	TRUE	FALSE	FALSE	FALSE
A_66_P133270	ENSMUSG00000027775	Mfsd1	GCTACTACGTGGCGGTGTTCCCGTTCATCGGGCTGGGCAAAGTTTTCTTCATGGAGAAAT	ENSMUST00000029344	chr3	67582767	NM_025813	1.31082	0.000576685	0.0247056	0.993553	0.00387559	0.230685	8.74754	8.57253	8.5191	10.1437	9.482	10.1459	9.27912	9.89488	9.64583	8.61306	9.92387	9.60661	TRUE	FALSE	FALSE	FALSE
A_51_P163252	ENSMUSG00000027777	Schip1	CATAAGCGAATGTTTGATGAAAAGAAGCTTAAAGCCCACCGACCTGAGAGACATGACTAT	ENSMUST00000029346,ENSMUST00000169909,ENSMUST00000182532,ENSMUST00000182006,ENSMUST00000182719,ENSMUST00000170788,ENSMUST00000182997	chr3,chr3,chr3,chr3,chr3,chr3,chr3	6.80648e+55	NM_013928	-1.5782	1.81754e-05	0.00256191	-0.657199	0.0109596	0.366946	10.7854	10.7564	10.5446	9.05481	9.25115	9.04588	9.91781	10.0355	10.1615	10.6955	9.11728	10.0383	FALSE	FALSE	TRUE	FALSE
A_51_P378699	ENSMUSG00000027794	Sohlh2	GGCATTTGAAAGAGCCCCCTTCTTCCATCATCATCCAAACTAAGATAAGCAGGCTATAAG	ENSMUST00000029369	chr3	55182027	NM_028937	2.79617	1.23232e-06	0.000479464	1.43995	0.000399506	0.0831249	6.06899	6.59295	6.26604	8.80811	9.10045	9.40792	7.33456	7.81016	8.10311	6.30933	9.10549	7.74928	TRUE	FALSE	FALSE	FALSE
A_52_P220573	ENSMUSG00000027834	Serpini1	TGGTGTTAATTCAGTGTTCACATTCTCTGCTAAGAACAGTCTTTATCTCTGTATCCTTCT	ENSMUST00000029423	chr3	75557546	NM_009250	-2.36449	0.000622265	0.0260746	-1.8873	0.00297925	0.210898	5.81127	4.24542	4.77644	1.87321	2.90692	2.95952	2.91394	2.39265	3.86462	4.94438	2.57988	3.05707	FALSE	FALSE	TRUE	FALSE
A_55_P2032818	ENSMUSG00000027993	Trim2	CTGGCATGATGGTGATGTCTGGCTTCCAGTCAAATTACCTTCTTTGTGTTCAAGAAAAAA	ENSMUST00000107692,ENSMUST00000107691,ENSMUST00000107695,ENSMUST00000107693,ENSMUST00000065380,ENSMUST00000128574,ENSMUST00000054990	chr3,chr3,chr3,chr3,chr3,chr3,chr3	8.43048e+55	NM_001271727	-1.64556	0.00152107	0.0435396	-0.844252	0.0527223	0.579514	8.05861	7.97211	8.06277	5.81472	6.85743	6.48467	6.73633	6.76191	8.06248	8.03116	6.3856	7.18691	FALSE	FALSE	TRUE	FALSE
A_66_P130120	ENSMUSG00000028030	Tbck	TCTGGCTATATTCTTAATACTTTTAGTGTGATGTACTCTGTGAAGCTGAGTTTCACATGT	ENSMUST00000029664	chr3	132684143	NM_173032	-1.23725	0.00166573	0.0459013	-1.28745	0.00126447	0.142398	3.87905	4.925	4.01172	2.94027	3.03268	3.13107	2.80474	3.17789	2.97078	4.27192	3.03467	2.98447	FALSE	FALSE	TRUE	FALSE
A_55_P1989816	ENSMUSG00000028042	Zbtb7b	CTACCCCTGCCCCTGCCTCGGGTGTAAGTGACAGGAAGAAATAATAATAATTTAAGATTC	ENSMUST00000107432,ENSMUST00000029677,ENSMUST00000107433,ENSMUST00000107435	chr3,chr3,chr3,chr3	8.93921e+31	NM_009565	1.05602	0.00108831	0.0352678	0.76543	0.00845386	0.326155	7.91945	8.27809	7.68739	8.90992	9.07382	9.06926	8.71108	8.91047	8.55966	7.96164	9.01767	8.72707	TRUE	FALSE	FALSE	FALSE
A_51_P517430	ENSMUSG00000028076	Cd1d1	TAATGACCATCTTAGGACACAGTCTCTATGGAAATTTTGCATTAATGACTGAAAGGTGTT	ENSMUST00000029717,ENSMUST00000063869,ENSMUST00000107620	chr3,chr3,chr3	8.69994e+23	NM_007639	2.26945	0.000105845	0.00794363	-0.146028	0.705248	0.951878	3.10946	3.29132	3.56462	5.28977	6.04924	5.43475	2.76632	2.70793	4.05307	3.3218	5.59125	3.17577	TRUE	FALSE	FALSE	FALSE
A_51_P467233	ENSMUSG00000028104	Polr3gl	GGAACAGTCAAGAGGAGTAAGGCCTGTTTTGTACTTTTAAATAAAATGTTTGTATCTGTC	ENSMUST00000091924	chr3	96594181	NM_027241	-1.64406	3.9117e-05	0.00411205	-0.919503	0.00323951	0.217624	6.36136	6.18714	6.03167	4.81211	4.68233	4.15355	5.28263	5.2731	5.26593	6.19339	4.54933	5.27389	FALSE	FALSE	TRUE	FALSE
A_55_P2140726	ENSMUSG00000028104	Polr3gl	CATGTCATATTTTGACAATGGAGAGGACTTTGGAGGGGACAGCGATGACAATATGGATGA	ENSMUST00000091924,ENSMUST00000131641,ENSMUST00000141579,ENSMUST00000145001	chr3,chr3,chr3,chr3	9.65942e+31	NM_027241	-2.45717	1.61023e-06	0.000552052	-1.61669	6.94506e-05	0.035514	8.90413	9.20027	9.05709	6.15505	6.9611	6.67383	7.54351	7.39326	7.37465	9.05383	6.59666	7.43714	FALSE	FALSE	TRUE	TRUE
A_55_P2119969	ENSMUSG00000028167	Bdh2	GAGTGTGACTCTTTAATAGTCTCTCGTCTCTTCTGAAGCTGTGGTAAATAAATCAAATAA	ENSMUST00000120397,ENSMUST00000171974,ENSMUST00000029817,ENSMUST00000154869	chr3,chr3,chr3,chr3	1.35281e+35	NM_001172055	-2.23302	2.90641e-05	0.00342128	-2.21793	3.08362e-05	0.0226909	7.29682	7.53589	7.5739	4.66333	5.15785	5.88638	5.39901	4.92884	5.42496	7.46887	5.23585	5.25094	FALSE	FALSE	TRUE	TRUE
A_51_P202033	ENSMUSG00000028173	Wls	TAACCAAACTTCATGAGAAATTTTATCTTACCAGAGGCATTTCAGCTTTGGAACCAAATC	ENSMUST00000068952	chr3	159839736	NM_026582	-2.25475	0.000127931	0.00903909	0.0502976	0.897709	0.984793	5.83331	5.24482	6.08752	3.24954	3.93797	3.2139	5.96568	5.00567	6.34519	5.72188	3.46713	5.77218	FALSE	FALSE	TRUE	FALSE
A_51_P495485	ENSMUSG00000028221	Tmem55a	CTTCAAGAGAACGGATCAGAGAGAGAGAGTTTCATCGTCACCTAAAACTTCGCGTGGAAT	ENSMUST00000029875	chr4	14864075	NM_028264	-1.12872	0.000329427	0.0174671	-0.347229	0.136446	0.705013	9.43189	9.50943	9.74656	8.3255	8.51874	8.4575	9.09002	9.35019	9.20599	9.56263	8.43391	9.2154	FALSE	FALSE	TRUE	FALSE
A_55_P2003398	ENSMUSG00000028229	Rmdn1	AGATTATGAAGGCATCAAGGTTAAGATTGCAAATGCCTATGTTATCAAGGAGCATTTTGA	ENSMUST00000108253,ENSMUST00000029888	chr4,chr4	1957516119575200	NM_025476	1.09009	0.000978405	0.0333166	0.605512	0.0295999	0.504536	5.36154	4.82487	5.33715	6.10842	6.39225	6.29317	5.69638	5.66268	5.98104	5.17452	6.26461	5.78003	TRUE	FALSE	FALSE	FALSE
A_55_P2472435	ENSMUSG00000028268	Gbp3	CACATTGGCATATGTATCCCAGTTGTACACTACAGATAAATTGTTAAAAAGAGCTCTTGT	ENSMUST00000106222,ENSMUST00000029935,ENSMUST00000106221	chr3,chr3,chr3	1.4256e+26	NM_001289492	1.43015	0.000128789	0.00907844	0.503467	0.063426	0.612144	5.6799	5.32746	5.52415	6.69516	7.13399	6.99281	5.71886	6.09729	6.22576	5.5105	6.94065	6.01397	TRUE	FALSE	FALSE	FALSE
A_51_P502054	ENSMUSG00000028271	Gtf2b	AGACTTCAAGTTTGACACCCCAGTGGACAAATTACCCCAGCTATAAGCTGAGGCAACTAA	ENSMUST00000029938	chr3	142765225	NM_145546	1.02108	0.00137176	0.040804	0.491297	0.0630803	0.610139	10.0029	10.3781	10.3256	11.0019	11.4647	11.3033	10.5339	10.7668	10.8798	10.2355	11.2566	10.7268	TRUE	FALSE	FALSE	FALSE
A_55_P2454004	ENSMUSG00000028295	Smim8	GAAAGCAGTCCACTGTGGTGAGTTTAGTCTCATTACAGCTGAAGGCATTAAATTCTGTAT	ENSMUST00000108132,ENSMUST00000108133,ENSMUST00000108131,ENSMUST00000108134,ENSMUST00000029972,ENSMUST00000139922	chr4,chr4,chr4,chr4,chr4,chr4	3.47783e+47	NM_025471	1.08371	0.00114458	0.0363113	-0.219175	0.389844	0.850071	6.53298	6.96538	6.86134	8.12754	7.86279	7.6205	6.52978	6.38211	6.79029	6.78657	7.87028	6.56739	TRUE	FALSE	FALSE	FALSE
A_66_P134149	ENSMUSG00000028385	Snx30	CTTTGTCTCATGAAACTACCAAAAAAGAATGTCACCTTTTTTCTTTGTTGTGGAACCAGA	ENSMUST00000030080	chr4	59805839	NM_172468	-1.88238	0.00042887	0.0206364	-1.31605	0.0050032	0.261153	5.26173	5.52415	5.93087	3.09698	4.29727	3.67537	3.70603	4.27173	4.79083	5.57225	3.68987	4.2562	FALSE	FALSE	TRUE	FALSE
A_51_P245090	ENSMUSG00000028435	Aqp3	ATCTGGAGCTATGACCCTTGACTGGGGGCTGTGTAATATGTTTCTGTTATAAGATAGACA	ENSMUST00000055327	chr4	41098183	NM_016689	1.31871	0.000302717	0.0165535	-0.435662	0.109135	0.683888	8.4529	7.84486	8.15844	9.42377	9.60336	9.3852	7.88891	7.41437	7.84593	8.15206	9.47077	7.7164	TRUE	FALSE	FALSE	FALSE
A_55_P2069470	ENSMUSG00000028441	1110017D15Rik	ACTATGTAGTCCATCCTGAGTTTGTGTCTGAGACCTGTCCTGTCTACCCTTCCTAGTAAA	ENSMUST00000123356,ENSMUST00000123865,ENSMUST00000124019,ENSMUST00000125303,ENSMUST00000030152,ENSMUST00000095126	chr4,chr4,chr4,chr4,chr4,chr4	4.15078e+47	NM_001253780	1.49848	0.000243615	0.0140533	0.279888	0.331633	0.819737	2.76075	2.88804	3.18387	4.44645	4.0189	4.86276	3.42974	2.96295	3.27964	2.94422	4.4427	3.22411	TRUE	FALSE	FALSE	FALSE
A_52_P217646	ENSMUSG00000028483	Snapc3	ACAAGGGGTTGTTAATGGCGTTTTACTTAAGTTGTTTATGTTACTGAGATGTAGAAATGC	ENSMUST00000123262,ENSMUST00000030206,ENSMUST00000137512,ENSMUST00000124856,ENSMUST00000143533	chr4,chr4,chr4,chr4,chr4	8.34177e+39	NM_029949	-1.18938	0.000675386	0.0272412	-0.544306	0.0528648	0.579769	8.60199	8.13852	8.72816	7.34586	7.48276	7.07192	8.09765	7.7293	8.0088	8.48955	7.30018	7.94525	FALSE	FALSE	TRUE	FALSE
A_55_P2089223	ENSMUSG00000028527	Ak4	GTGCTTAGTTCAGAGTCTGTTCTGTATCTGCTATCCTAACTATTCATTGTATTCATTGAT	ENSMUST00000102780,ENSMUST00000106946,ENSMUST00000106945	chr4,chr4,chr4	1.01419e+26	NM_001177602	2.14176	5.59817e-06	0.00128371	-0.125467	0.630869	0.934689	6.59028	6.66091	6.86088	9.08788	8.95064	8.49882	6.79845	6.2619	6.67532	6.70402	8.84578	6.57856	TRUE	FALSE	FALSE	FALSE
A_55_P1975430	ENSMUSG00000028538	St3gal3	TTCCTGAACTGTCAGATGGTCTGGGTTTCTTGCTGGGACTGCCAGCTCCATGGGTCCTAC	ENSMUST00000030263,ENSMUST00000106410,ENSMUST00000097912	chr4,chr4,chr4	1.18135e+26	NM_009176	-1.14493	0.000845175	0.0308445	-0.99151	0.0022962	0.191901	7.0811	7.61359	6.89439	6.15473	5.94274	6.0568	6.04448	6.27499	6.29507	7.19636	6.05142	6.20485	FALSE	FALSE	TRUE	FALSE
A_55_P2077593	ENSMUSG00000028558	Calr4	TGGCCCTTGGGACTGAATGAGGCAATGCCTGTAACATGCCCAAAGTAAATACTTGTAAAA	ENSMUST00000106629,ENSMUST00000106631,ENSMUST00000106628,ENSMUST00000030285	chr4,chr4,chr4,chr4	1.09234e+35	NM_001285898	1.10022	0.0012957	0.0392877	0.778074	0.0110772	0.367222	2.37797	2.58095	2.91014	3.61937	4.05825	3.49211	3.20498	3.5155	3.48281	2.62302	3.72324	3.4011	TRUE	FALSE	FALSE	FALSE
A_55_P2004741	ENSMUSG00000028621	Cyb5rl	ATGTTCTCAGATCAAGGCACTGCCCTGAATCATCTCTGTATCCATGACAAGTCTTTCCTG	ENSMUST00000106758,ENSMUST00000149453,ENSMUST00000030364,ENSMUST00000126207,ENSMUST00000106756	chr4,chr4,chr4,chr4,chr4	1.07067e+44	NM_175471	1.83312	0.000345947	0.0180575	0.808337	0.0433917	0.555987	3.04031	3.05262	2.98954	4.85227	4.48589	5.24368	3.0097	4.22137	4.27642	3.02749	4.86061	3.83583	TRUE	FALSE	FALSE	FALSE
A_51_P401504	ENSMUSG00000028626	Col9a2	AGGGGGGACTGAGGCTTCTGGTGGTCCTTACCCTATTCTTATTCTCTGGACTTATTTTTA	ENSMUST00000030372	chr4	121039384	NM_007741	1.59279	0.000124234	0.00883993	0.796882	0.0135989	0.398625	5.0059	5.81504	5.62499	6.98262	6.92213	7.31954	6.10813	6.26763	6.46081	5.48197	7.07476	6.27886	TRUE	FALSE	FALSE	FALSE
A_51_P482121	ENSMUSG00000028635	Edn2	AGGACACAATTACCTAAGCCACACCTGGAGACTGAACAGTCATCCTAATGACTGACATCA	ENSMUST00000030384	chr4	120161205	NM_007902	1.67605	3.31524e-05	0.0037461	0.0537502	0.828482	0.974266	5.8673	6.46914	6.39349	7.93456	7.74922	8.07428	6.40554	6.3219	6.16373	6.24331	7.91935	6.29706	TRUE	FALSE	FALSE	FALSE
A_51_P279437	ENSMUSG00000028655	Mfsd2a	CTGACTGGGCCTAGCTCGGAACACTAATGTAGAAACGTTTTATACAGAGACTAATTAATA	ENSMUST00000030408,ENSMUST00000152308	chr4,chr4	1.22961e+17	NM_029662	2.27836	6.48246e-05	0.00571859	1.87206	0.000320519	0.0767465	4.01901	4.75231	3.77409	5.71874	6.81635	6.84541	5.96938	6.14347	6.04875	4.1818	6.46017	6.05386	TRUE	FALSE	FALSE	FALSE
A_51_P225506	ENSMUSG00000028675	Pnrc2	TGTGTTTTCTCAATTAAGTTCAGAGCAAGAGTTCAAGTCAAACATTGAGTATCCTAAAGG	ENSMUST00000030436	chr4	135873850	NM_026383	-1.07567	0.000525727	0.0232488	-0.351644	0.136558	0.705013	7.77927	7.65228	7.97256	6.91619	6.66305	6.59786	7.35538	7.54313	7.45066	7.80137	6.7257	7.44973	FALSE	FALSE	TRUE	FALSE
A_55_P2106690	ENSMUSG00000028717	Tal1	ACAGCCTATAGGCCAACACTGCGGGCGTGTGACTCTTTATTGAAAAACAAAAACAAAAAA	ENSMUST00000030489	chr4	115056425	NM_001287388	0.820496	0.00969697	0.126375	1.88569	2.19556e-05	0.0207	5.67789	5.57156	5.70723	6.78795	6.25264	6.37757	7.1135	7.74467	7.75557	5.65222	6.47272	7.53792	FALSE	TRUE	FALSE	FALSE
A_55_P2034372	ENSMUSG00000028760	Eif4g3	TTTTAAAAAGTTTCACGTCTTCGCCAATCACAGTGCAGCAAGGCCAACTCTCGCAGAAAC	ENSMUST00000084215,ENSMUST00000105831,ENSMUST00000084214,ENSMUST00000140796,ENSMUST00000133902	chr4,chr4,chr4,chr4,chr4	1.37993e+44	NM_001256195	-1.72522	0.000141831	0.00974728	0.109423	0.718908	0.95465	9.9963	9.15479	9.59155	7.69824	8.2698	7.59894	9.83946	9.84054	9.3909	9.58088	7.85566	9.6903	FALSE	FALSE	TRUE	FALSE
A_52_P343627	ENSMUSG00000028996	Rbp7	TTGTCATTGGAAAGATGTCACACAGCCTGTATGAGAAACTGTTTGATTTCAGGACAGTTT	ENSMUST00000148596,ENSMUST00000030848,ENSMUST00000132103	chr4,chr4,chr4	1.49453e+26	NM_022020	1.37161	0.00126673	0.0386422	1.62677	0.000359649	0.0797839	4.30646	3.64967	3.72128	5.22498	5.50012	5.06713	6.12167	5.31782	5.11822	3.89247	5.26408	5.51924	TRUE	FALSE	FALSE	FALSE
A_55_P1966863	ENSMUSG00000029003	Mad2l2	ACTGTGCCATGCGTTATTGTTAATAAAGTGGCCCCAAGGGCTGACTACCTTGTCATTAAC	ENSMUST00000084129,ENSMUST00000030860,ENSMUST00000105707	chr4,chr4,chr4	1.48131e+26	NM_027985	1.04174	0.00166097	0.0458895	0.207858	0.420245	0.865474	8.29611	8.77027	8.57656	9.88966	9.58525	9.29325	8.58562	8.90174	8.77915	8.54765	9.58939	8.75551	TRUE	FALSE	FALSE	FALSE
A_51_P426195	ENSMUSG00000029019	Nppb	CCAAAAAGAGTCCTTCGGTCTCAAGGCAGCACCCTCCGGGTCCAGCAGAGACCTCAAAAT	ENSMUST00000103231	chr4	147985787	NM_008726	1.23371	0.00065755	0.0269066	0.254869	0.344895	0.826784	6.04944	5.59562	5.82227	6.65321	7.39632	7.11891	6.21543	5.95025	6.06626	5.82244	7.05615	6.07731	TRUE	FALSE	FALSE	FALSE
A_55_P2113356	ENSMUSG00000029022	Miip	ACCAGTATCGAATTCACAGAAGGAAGAGCTTTGATGCATCTGACACTCTAGCTTTGCCTC	ENSMUST00000030886,ENSMUST00000172710,ENSMUST00000173034,ENSMUST00000119975,ENSMUST00000156374	chr4,chr4,chr4,chr4,chr4	1.47869e+44	NM_001025365	-1.4992	7.65741e-05	0.00644711	-0.699541	0.0144263	0.404805	6.95616	7.14132	6.95489	5.53221	5.44622	5.57633	6.32126	5.96846	6.66403	7.01745	5.51825	6.31791	FALSE	FALSE	TRUE	FALSE
A_51_P513941	ENSMUSG00000029103	Lrpap1	CCGCAAGGGAACCTCAAGCTACAAACTTAGATGCGGTTCTGGCTAGCAGCTCTGCCACCT	ENSMUST00000030986	chr5	35105766	NM_013587	1.34379	0.000891856	0.0318403	0.49473	0.120452	0.693056	6.85004	7.22345	6.95132	7.82547	8.91293	8.31777	7.65764	7.5168	7.33456	7.00827	8.35206	7.503	TRUE	FALSE	FALSE	FALSE
A_52_P583973	ENSMUSG00000029103	Lrpap1	TACAAGGTGAAGAAGCATCTACAGGACCTGTCTAGCAGGGTCTCAAGGGCTCGGCACAAT	ENSMUST00000030986,ENSMUST00000153664,ENSMUST00000135207	chr5,chr5,chr5	3.51058e+23	NM_013587	1.69298	4.58611e-05	0.00458155	0.765676	0.0124063	0.383111	9.87981	10.1101	9.68175	11.2596	11.535	11.956	10.569	10.8414	10.5582	9.89054	11.5835	10.6562	TRUE	FALSE	FALSE	FALSE
A_55_P1972842	ENSMUSG00000029178	Klf3	CATTGTCGATCATGAAGCCTTGAGAGTAAGGAATCCACAGAAATATTTGTTCAGTCATGT	ENSMUST00000165536	chr5	64803522	NM_008453	-1.68918	8.73456e-06	0.00166635	-0.639922	0.0117477	0.376041	8.40971	8.41816	8.43482	6.52383	6.83372	6.8376	7.71293	7.82163	7.80836	8.42089	6.73172	7.78097	FALSE	FALSE	TRUE	FALSE
A_52_P279599	ENSMUSG00000029203	Ube2k	GCTCATAGGTTTGGAATGTTTTGTCCGAGTTCTTCACTTTGTAAGTAGTAATGTAAAAAG	ENSMUST00000142407,ENSMUST00000131873,ENSMUST00000122141	chr5,chr5,chr5	6.55372e+23	NM_016786	-1.05133	0.00107958	0.0351737	-0.0265133	0.912325	0.986622	7.69196	7.6205	7.89881	6.34831	6.91196	6.79701	7.77855	7.57493	7.77826	7.73709	6.68576	7.71058	FALSE	FALSE	TRUE	FALSE
A_51_P465809	ENSMUSG00000029221	Slc30a9	AGTCGTGATCCGAGTACAAATGTTATTCTATTGGAGGACACTGCAGCTGTCTTAGGAGTG	ENSMUST00000162372,ENSMUST00000113676,ENSMUST00000161169	chr5,chr5,chr5	6.7307e+23	NM_178651	-1.0766	0.00140373	0.0413984	-0.514633	0.0653016	0.616463	7.80836	8.05676	8.03159	6.50673	7.2047	6.95548	7.46444	7.25587	7.63249	7.96557	6.88897	7.45094	FALSE	FALSE	TRUE	FALSE
A_55_P2035315	ENSMUSG00000029333	Rasgef1b	TCAACAGGCTTGGCCTGTCTCCAAGTTGTCCCTTCACAATGTCAATACATTTTAAGCTCT	ENSMUST00000031276,ENSMUST00000168092	chr5,chr5	9925292799252920	NM_145839	1.85525	0.000564871	0.0244228	1.50966	0.00241511	0.196652	3.41021	3.83935	3.24608	5.28449	4.77727	5.99964	4.79155	5.67362	4.55944	3.49855	5.3538	5.0082	TRUE	FALSE	FALSE	FALSE
A_55_P2044202	ENSMUSG00000029462	Vps29	AGCGCATGAAGAGAAAGAATCCAGACTTTGTGTGTATGTTTTCTCTTCTCTGGTAATAAA	ENSMUST00000155671,ENSMUST00000118830,ENSMUST00000118765	chr5,chr5,chr5	1.22354e+26	NM_019780	-1.19906	0.000361831	0.0184711	-0.698445	0.012379	0.382657	9.02309	8.61103	8.97448	7.4997	7.84572	7.66602	8.30535	7.97798	8.22994	8.86953	7.67048	8.17109	FALSE	FALSE	TRUE	FALSE
A_51_P387123	ENSMUSG00000029561	Oasl2	TGCTCTAGAATGGTACCAATCCAGTATCAATGTATGACAAGTGCTTGTTAAATAAAGAAG	ENSMUST00000031542,ENSMUST00000144064	chr5,chr5	1.14897e+17	NM_011854	2.3587	0.000102446	0.00784469	0.43849	0.284739	0.797294	4.38261	2.96246	3.14747	5.56266	6.23307	5.77289	4.13248	3.47794	4.19758	3.49751	5.85621	3.936	TRUE	FALSE	FALSE	FALSE
A_55_P2055557	ENSMUSG00000029596	Sdsl	TTCCTTCCAGGTAGCCCTCCTGGGTTGCTCTCAGTGGCTCCCTGCTGTCCAGTGAATAAA	ENSMUST00000052258,ENSMUST00000031594	chr5,chr5	1.20473e+17	NM_133902	1.64905	0.0018878	0.0496041	1.28324	0.00885946	0.33537	3.12028	3.5422	4.22856	4.80867	5.74131	5.28821	4.85656	4.30539	5.57882	3.63035	5.2794	4.91359	TRUE	FALSE	FALSE	FALSE
A_51_P202050	ENSMUSG00000029603	Dtx1	TGAGGATTGGCTGCTGGGATGGAAGTCAGCCAAGCTTTAAAGGGACGCCAGCAATTGCTC	ENSMUST00000031607,ENSMUST00000145174	chr5,chr5	1.20712e+17	NM_008052	-1.37745	5.70565e-05	0.00529769	-0.577008	0.0206902	0.447473	8.93679	9.02847	8.88035	7.53046	7.51077	7.67204	8.20342	8.54411	8.36705	8.94854	7.57109	8.37153	FALSE	FALSE	TRUE	FALSE
A_30_P01031020	ENSMUSG00000029629	Phf14	AAACGCATCTCAGGAGCTCAGCATGGAGCAGAAAACTCCAAAGAAGTAAAGGATTGTCCA	ENSMUST00000115511	chr6	11925880	chr6:11996975-12037300_F	-1.02101	0.00101998	0.0341163	-0.294718	0.221135	0.763935	8.81172	9.05663	8.92084	8.21132	7.72873	7.78612	8.68773	8.53227	8.68504	8.92973	7.90872	8.63501	FALSE	FALSE	TRUE	FALSE
A_55_P1972923	ENSMUSG00000029642	Polr1d	GAGATTGTTTAAAAACTCCTAGTTTTTTGATGTACTGCTCTTTTGTGGTCATTTCCCAGA	ENSMUST00000110557	chr5	147077345	NM_181730	-1.18676	0.000277527	0.0154011	-0.231445	0.319342	0.81348	9.57578	9.71161	10.0485	8.59936	8.54674	8.62951	9.48373	9.47606	9.68175	9.77863	8.59187	9.54718	FALSE	FALSE	TRUE	FALSE
A_55_P2083252	ENSMUSG00000029651	Mtus2	TGTGCAAGACCATCCTGGTATTGGCGCTTAGGAAGGTGTAAGCAGCAGAGTCTGGTGTCC	ENSMUST00000085558,ENSMUST00000110515,ENSMUST00000071878,ENSMUST00000110514,ENSMUST00000085554	chr5,chr5,chr5,chr5,chr5	1.47957e+44	NM_029920	1.36641	0.000389031	0.0194968	0.932911	0.00534548	0.267393	6.42859	6.63888	6.05207	7.85761	7.5608	7.80035	7.07266	7.72452	7.12109	6.37318	7.73959	7.30609	TRUE	FALSE	FALSE	FALSE
A_51_P497741	ENSMUSG00000029658	Wdr95	GAAATGATCTCAGCCCATGTGGGCTCATCCTGAAGCAATTAGAGTTGAAATTTCAGAGAG	ENSMUST00000110502,ENSMUST00000121108	chr5,chr5	1.49529e+17	NM_029440	2.65021	1.80124e-06	0.000580432	0.864498	0.0105027	0.360077	3.18693	3.59416	3.30937	6.39349	5.74634	5.90127	4.5982	4.22556	3.86019	3.36348	6.0137	4.22798	TRUE	FALSE	FALSE	FALSE
A_52_P362111	ENSMUSG00000029672	Fam3c	CCAACTCCTGTTGTATCTTTTCACAGTCTTTATTTTTGACCTTCCAAAGAAATCCAGAAA	ENSMUST00000165576,ENSMUST00000163963,ENSMUST00000081288	chr6,chr6,chr6	2.23562e+23	NM_138587	-1.48022	0.000763418	0.0289987	-0.68682	0.0534319	0.580607	8.99441	8.53542	8.97915	7.03015	7.05505	7.98311	7.87914	8.05925	8.51013	8.83633	7.3561	8.14951	FALSE	FALSE	TRUE	FALSE
A_30_P01030135	ENSMUSG00000029761	Cald1	GGAATCCCTGCTTTCAGACAGCAGGACATCCCTCCTTGGGAAGAAGTTGCTGCCCTAGAG	ENSMUST00000079391,ENSMUST00000142512,ENSMUST00000155714,ENSMUST00000154182,ENSMUST00000115027,ENSMUST00000115026	chr6,chr6,chr6,chr6,chr6,chr6	3.45985e+47	chr6:34548561-34612216_F	-1.22849	0.000250724	0.0143264	0.537986	0.0377826	0.53351	7.66802	7.69523	7.91624	6.57592	6.24508	6.77301	8.26431	8.34571	8.28342	7.75983	6.53134	8.29781	FALSE	FALSE	TRUE	FALSE
A_51_P454873	ENSMUSG00000029819	Npy	CTCCGCTCTGCGACACTACATCAATCTCATCACCAGACAGAGATATGGCAAGAGATCCAG	ENSMUST00000031843	chr6	49822709	NM_023456	2.46747	4.35047e-05	0.00444921	1.10527	0.0126351	0.38585	4.72386	3.44467	3.56474	6.45826	6.08955	6.58788	5.46626	4.62149	4.96133	3.91109	6.37856	5.01636	TRUE	FALSE	FALSE	FALSE
A_55_P2154208	ENSMUSG00000029826	Zc3hav1	CCCCCAGTTTTTAAAAACAAGGTGTTCCTTGATTTATAATCCTTCTTGTTTATGCTGTGT	ENSMUST00000114900	chr6	38354273	XM_006506779	2.95799	2.78099e-05	0.00335609	0.4358	0.321271	0.813764	2.96177	2.82035	3.09739	5.67884	6.34659	5.72806	3.03737	2.67753	4.47201	2.95983	5.91783	3.39563	TRUE	FALSE	FALSE	FALSE
A_55_P2183404	ENSMUSG00000029838	Ptn	GAAGATGCTGGATTAAAAGACGCCACCGTCTGTGGACCAGGAAAAGGGCATCAGCAAACA	ENSMUST00000101534	chr6	36811361	NM_008973	-1.2986	0.000129595	0.00911395	0.33469	0.158399	0.719185	8.41455	8.31753	8.42491	7.17333	7.14681	6.94104	8.88504	8.81383	8.46219	8.38566	7.08706	8.72035	FALSE	FALSE	TRUE	FALSE
A_55_P2208041	ENSMUSG00000029848	Stra8	GCTAGAGTTATACTGCCTTGTCTTTCAAGACTCATTGAGAAAGGCTGCTTCCAAAAGCCT	ENSMUST00000031876,ENSMUST00000114999,ENSMUST00000114997	chr6,chr6,chr6	3.49202e+23	NM_009292	3.37962	6.27668e-06	0.00135262	0.469851	0.271884	0.791082	3.95328	4.28165	4.96471	8.21538	7.58394	7.53919	4.10062	4.90883	5.59975	4.39988	7.7795	4.86973	TRUE	FALSE	FALSE	FALSE
A_55_P2051313	ENSMUSG00000029864	Gstk1	ACAAGTGCCTTTTGAAAAGCCTTAAATTCTGCATTCCCATAAAATAAAGTTGATGCCACC	ENSMUST00000031897	chr6	42245934	NM_029555	1.54096	0.00049585	0.0225632	0.75652	0.0338756	0.521578	5.1487	5.64619	5.27989	6.86212	7.33873	6.49683	5.70584	6.05207	6.58643	5.35826	6.89922	6.11478	TRUE	FALSE	FALSE	FALSE
A_55_P2175502	ENSMUSG00000030041	M1ap	ACTCTCTCTTGGATCATTTGATAGTGTTTACACACATAATTAAATGCCCAGTAAGCCTCC	ENSMUST00000113980	chr6	82946901	NM_033079	2.51339	0.000110494	0.00817042	0.75624	0.0994388	0.67859	2.23723	2.47279	2.09568	4.59993	4.47899	5.26694	2.69918	2.31541	4.05983	2.26857	4.78195	3.02481	TRUE	FALSE	FALSE	FALSE
A_51_P113906	ENSMUSG00000030049	Gkn2	AATTCACCTTTAAGATGGTCCATCAACTGGCTTCATCTTTTCAAAGAAATATACCTTTGG	ENSMUST00000032128	chr6	87373364	NM_025467	1.28665	0.00022344	0.013259	0.11116	0.643798	0.936291	2.58899	2.74748	2.66815	3.84062	3.71134	4.31262	2.75169	2.89633	2.69008	2.6682	3.95486	2.77937	TRUE	FALSE	FALSE	FALSE
A_55_P2100963	ENSMUSG00000030060	Hmces	GGCTCTCCTTTAGAGTTAAGGTCTTAAAATGTATTTTGTCCTAAATAAACTGCGTTTGGT	ENSMUST00000032141,ENSMUST00000113606	chr6,chr6	8791393487914300	NM_173737	-1.31793	0.0015917	0.0447983	-1.23254	0.00249624	0.199595	7.9836	7.83064	8.41648	6.75451	6.613	6.90942	6.41217	6.61902	7.5019	8.07691	6.75897	6.84437	FALSE	FALSE	TRUE	FALSE
A_52_P276792	ENSMUSG00000030067	Foxp1	TTTACAGGCTTCCATGGCTGAGAATAGTATACCTCTGTACACTACCGCTTCCATGGGAAA	ENSMUST00000113326,ENSMUST00000113322,ENSMUST00000176565,ENSMUST00000177437,ENSMUST00000177307,ENSMUST00000176850,ENSMUST00000176632,ENSMUST00000177230,ENSMUST00000177229,ENSMUST00000074346,ENSMUST00000113328,ENSMUST00000113324	chr6,chr6,chr6,chr6,chr6,chr6,chr6,chr6,chr6,chr6,chr6,chr6	9.92665e+95	NM_053202	-1.72233	0.000130574	0.00916144	-0.509124	0.111071	0.6839	8.27182	8.07047	8.30244	5.97892	6.65563	6.8432	8.07725	7.33708	7.70304	8.21491	6.49258	7.70579	FALSE	FALSE	TRUE	FALSE
A_55_P2088825	ENSMUSG00000030067	Foxp1	CCAGATTTTGACCATGACAGAGATTACGAAGACGAACCAGTAAATGAGGACATGGAGTGA	ENSMUST00000113326,ENSMUST00000113322,ENSMUST00000176565,ENSMUST00000177437,ENSMUST00000177307,ENSMUST00000176850,ENSMUST00000176632,ENSMUST00000177230,ENSMUST00000113329,ENSMUST00000177229,ENSMUST00000074346,ENSMUST00000113328,ENSMUST00000113324	chr6,chr6,chr6,chr6,chr6,chr6,chr6,chr6,chr6,chr6,chr6,chr6,chr6	9.92665e+103	NM_053202	-2.06857	4.30855e-06	0.00108324	-0.612188	0.0269608	0.487902	10.4165	10.8159	10.8422	8.56288	8.68396	8.62215	9.92373	9.92176	10.3926	10.6916	8.623	10.0794	FALSE	FALSE	TRUE	FALSE
A_55_P2105436	ENSMUSG00000030067	Foxp1	TGTGCCTGCATTTTCTTTTATAATGAAGGGGCAGGTTATCCTGGGAGGGAAGAAAAGAAG	ENSMUST00000113321	chr6	99028266	AK144920	-1.38859	0.00033878	0.0178066	-0.812786	0.0115344	0.371788	6.89398	7.54224	7.11966	5.51336	6.02773	5.84904	6.39735	6.10292	6.61726	7.1853	5.79671	6.37251	FALSE	FALSE	TRUE	FALSE
A_51_P272553	ENSMUSG00000030103	Bhlhe40	AGCAGCGGATGGAGCGTCCTTGCTAAAAAGGGTTCCATCTCCTTTAAGGACGTTTTATTT	ENSMUST00000032194	chr6	108660628	NM_011498	-1.53127	0.00163203	0.0455211	-0.550093	0.159612	0.719695	6.10465	6.21796	5.81544	4.58831	3.95354	5.0024	5.07438	5.19076	6.22264	6.04602	4.51475	5.49592	FALSE	FALSE	TRUE	FALSE
A_51_P438083	ENSMUSG00000030108	Slc6a13	GGTCCACACATTGTGACGTGCCCGAATCAATAACATCCCATTGAGGCAGCTTGGGAAGCC	ENSMUST00000064580	chr6	121300226	NM_144512	1.29428	0.000118303	0.00853876	0.538271	0.031726	0.512212	5.17912	5.27453	5.06701	6.5195	6.61994	6.26406	5.57108	5.75311	5.81127	5.17355	6.46783	5.71182	TRUE	FALSE	FALSE	FALSE
A_55_P2062777	ENSMUSG00000030116	Mfap5	ACTGGTGCTGGTAACGTTTGTCTCATTTTGCGGTACTGACAATACATTGTCTATATTGTG	ENSMUST00000032210,ENSMUST00000148517,ENSMUST00000118626,ENSMUST00000121656,ENSMUST00000126357	chr6,chr6,chr6,chr6,chr6	1.22514e+44	NM_015776	2.21527	2.01322e-06	0.000607388	0.851654	0.00435137	0.243864	4.78165	4.60968	4.3987	6.70884	7.00275	6.72424	5.18377	5.65891	5.50231	4.59668	6.81194	5.44833	TRUE	FALSE	FALSE	FALSE
A_51_P383032	ENSMUSG00000030144	Clec4d	AGGATTTGTAAATTACCTGGAATAACATTCAATTGGAAGCCCTCGAAGTGATCCTTGATG	ENSMUST00000032240	chr6	123262106	NM_010819	-1.05329	0.0015666	0.0442136	-0.652423	0.0245185	0.472968	4.42574	4.0019	4.19	3.27707	3.37586	2.80484	3.57024	3.35763	3.7325	4.20588	3.15259	3.55346	FALSE	FALSE	TRUE	FALSE
A_51_P187018	ENSMUSG00000030188	Magohb	GGTTCTCTTATTGATGTAAATCAGTCAAAGGATCCTGAAGGCCTTCGTGTATTTTACTAT	ENSMUST00000032307,ENSMUST00000174488,ENSMUST00000172883,ENSMUST00000173837,ENSMUST00000174781	chr6,chr6,chr6,chr6,chr6	1.31293e+44	NM_025564	1.73379	0.00106748	0.0350062	0.892528	0.0428156	0.554571	6.54084	7.00129	6.78068	8.8493	7.77074	8.90413	7.00633	8.26589	7.72817	6.77427	8.50806	7.6668	TRUE	FALSE	FALSE	FALSE
A_55_P2185332	ENSMUSG00000030281	Il17rc	GCGAGGAATGGGACCTGGGACCCTGCACTACACTAGAATAAAAGCCGATACAGTATTCCT	ENSMUST00000058300,ENSMUST00000113062,ENSMUST00000149899	chr6,chr6,chr6	1.13471e+26	NM_134159	1.15564	0.00061591	0.0259163	0.24721	0.324742	0.815394	7.29933	7.54785	7.08706	8.39277	8.53205	8.47635	7.61359	7.81114	7.25116	7.31142	8.46706	7.55863	TRUE	FALSE	FALSE	FALSE
A_55_P1954316	ENSMUSG00000030281	Il17rc	TTCCACCACCAGCGACGCCGTATCCTGCAGGAGGGTGGCGTGGTAATCCTTCTCTTCTCG	ENSMUST00000058300,ENSMUST00000149899	chr6,chr6	1.13471e+17	NM_134159	1.44097	0.000525394	0.0232488	0.865663	0.0135995	0.398625	4.15394	4.5903	4.60336	6.08708	5.8009	5.78254	4.72517	5.56295	5.65646	4.4492	5.89017	5.31486	TRUE	FALSE	FALSE	FALSE
A_51_P308948	ENSMUSG00000030316	Tamm41	ACAAAATGTGGAAAGGGTGGATGAGTAAAGCGTCCTGACTTGACTGATGTTGTGTTACGT	ENSMUST00000032461,ENSMUST00000137654	chr6,chr6	1.15038e+17	NM_026894	-1.15119	0.000923531	0.0323288	-0.331378	0.216402	0.76067	10.0465	10.4192	10.1926	8.78518	9.41301	9.00654	10.14	9.81561	9.70857	10.2194	9.06824	9.88805	FALSE	FALSE	TRUE	FALSE
A_55_P1972991	ENSMUSG00000030513	Pcsk6	CTGTTGAATCCACACTTCAAATAAGAAATCAGTGAAGCAAATCTAATGTTAACCCTGAGT	ENSMUST00000055576,ENSMUST00000098391,ENSMUST00000176209	chr7,chr7,chr7	6.5862e+23	NM_011048	1.81201	0.00171232	0.0466739	0.781552	0.0999028	0.67859	6.49767	5.74982	5.30427	6.82274	8.25029	7.91475	6.24115	7.17196	6.48331	5.85059	7.66259	6.63214	TRUE	FALSE	FALSE	FALSE
A_51_P386344	ENSMUSG00000030522	Mtmr10	TGGTTGTTACATCACGATTATTGTACAACAGCTTACTATGTGAAACAGCTCCAGAGTCCT	ENSMUST00000032736	chr7	64287669	NM_172742	1.35567	0.000792099	0.0296497	0.575625	0.0744047	0.638631	2.87448	2.86348	2.99041	4.48598	3.64271	4.6667	3.36453	3.35689	3.73383	2.90946	4.26513	3.48508	TRUE	FALSE	FALSE	FALSE
A_51_P317433	ENSMUSG00000030543	Mesp2	TTGGGTACCTTCACTGTTTTGAGGGGGGCTGAGACAAGACACCCCCGCTTCTAGGTATCT	ENSMUST00000107394	chr7	79810726	NM_008589	1.79997	0.000505174	0.0228501	1.24859	0.00596323	0.280235	5.344	5.84003	5.31358	7.57706	6.7956	7.52486	5.98117	7.10708	7.15513	5.4992	7.29917	6.74779	TRUE	FALSE	FALSE	FALSE
A_51_P456957	ENSMUSG00000030545	Pex11a	TTTGGCTGGTCTCCTCACGGTAGTGTATCCTCAGCTGAAACTGAAGGCCCGCTAGGGTGT	ENSMUST00000032761,ENSMUST00000150606	chr7,chr7	7974308079743130	NM_011068	1.18041	0.000507943	0.0228501	0.34683	0.174707	0.733978	6.88667	7.20188	6.75236	8.0651	8.00416	8.31287	7.02494	7.40446	7.45201	6.94697	8.12738	7.2938	TRUE	FALSE	FALSE	FALSE
A_51_P502872	ENSMUSG00000030587	2200002D01Rik	GGGAAGGAGTATGCCGCTGGCTGCAAGAAGCATGAACGCTCCTCAGACAAGGCCAAGAAA	ENSMUST00000032808,ENSMUST00000151339	chr7,chr7	2924843229248330	NM_028179	-1.54563	3.15562e-05	0.00357913	-0.538215	0.0348078	0.522745	9.62044	9.68332	9.76738	8.28754	8.28092	7.86579	9.26762	9.0432	9.14567	9.69038	8.14475	9.15216	FALSE	FALSE	TRUE	FALSE
A_52_P582394	ENSMUSG00000030611	Mrps11	GACGTCCCAATTGCACACATTAAAGCAACCTACAACAACACACAGATCCAGGTAGTCTCT	ENSMUST00000032840,ENSMUST00000123706,ENSMUST00000133553,ENSMUST00000136001	chr7,chr7,chr7,chr7	7.87831e+31	NM_026498	1.71235	2.886e-05	0.00341454	0.671491	0.0194414	0.441565	9.6526	9.89978	9.53479	11.6799	11.3746	11.1698	10.4643	10.5345	10.1029	9.69572	11.4081	10.3672	TRUE	FALSE	FALSE	FALSE
A_52_P592909	ENSMUSG00000030747	Dgat2	GTTGGGAGAAAGCTACCCTCCTGTGTATTCTGTTTTCTCCATGAGATTGTTGTGCCATGT	ENSMUST00000033001	chr7	99182713	NM_026384	2.87472	1.10725e-05	0.00192672	2.0945	0.000167662	0.053969	5.39552	5.25046	4.67159	7.59894	7.79711	8.54569	6.613	7.7886	7.19949	5.10586	7.98058	7.20036	TRUE	FALSE	FALSE	FALSE
A_52_P663600	ENSMUSG00000030774	Pak1	CTGATCCTGACATGGGAGAACGACCATGTTTTTCTTTGTGTGTGCTTCTAGCAGCTGTTT	ENSMUST00000156637,ENSMUST00000033040	chr7,chr7	9784293497842930	NM_011035	-1.41325	0.00135105	0.0404173	-0.291467	0.391692	0.850549	4.04585	4.06395	4.85336	2.74676	3.44183	2.5348	3.73967	4.0272	4.32189	4.32105	2.9078	4.02958	FALSE	FALSE	TRUE	FALSE
A_51_P391805	ENSMUSG00000030792	Dkkl1	ATCCCAACAGCTGTAAGTGGGGACCAGATGTCCCACACCCTACCCCAACACCATATGGAA	ENSMUST00000033057	chr7	45211883	NM_015789	1.83459	0.00119291	0.0371032	1.56298	0.00348532	0.224684	5.46035	5.51772	6.53921	8.31824	6.99856	7.70424	6.83913	7.69935	7.66773	5.83909	7.67368	7.40207	TRUE	FALSE	FALSE	FALSE
A_51_P218774	ENSMUSG00000030844	Rgs10	GACCTTCCCTCTGGATATGTGTATTTTATTAACTGAACAGCAACCTCTGCATGATGCTAA	ENSMUST00000033133	chr7	128418173	NM_026418	1.08319	0.00121339	0.0374698	0.813344	0.00755303	0.310456	4.99054	5.0534	4.63128	6.21992	5.98767	5.7172	5.48443	5.69889	5.93194	4.89174	5.97493	5.70509	TRUE	FALSE	FALSE	FALSE
A_55_P2028532	ENSMUSG00000030850	Ate1	TGTTTATAAGAATCACCAAGAAGACCCAAGTGAGGAGGCTGGTGTGCTGGAGTATGCAAA	ENSMUST00000035458,ENSMUST00000033139,ENSMUST00000178534,ENSMUST00000094017	chr7,chr7,chr7,chr7	1.3052e+35	NM_001029895	1.01621	0.00130751	0.039487	-0.188049	0.438477	0.874231	8.98256	9.13506	8.93539	10.0786	10.2332	9.78985	9.066	8.8302	8.59265	9.01767	10.0339	8.82962	TRUE	FALSE	FALSE	FALSE
A_51_P242403	ENSMUSG00000030851	Ldhc	ATGCCTGATCACATCACTGATCACGGCAGTCCCACTGAAAGTGTTTCCACATCATAACAA	ENSMUST00000014545	chr7	46861202	NM_013580	2.68951	1.866e-05	0.00258608	0.999967	0.0197968	0.441964	5.62334	5.82481	4.60092	8.30317	7.84074	7.9737	5.85341	6.36902	6.82655	5.34969	8.0392	6.34966	TRUE	FALSE	FALSE	FALSE
A_52_P191468	ENSMUSG00000030870	Ubfd1	AGTATTTTTGAAAGCACTTTCACCTCTGGCCCAGGAGACTGACCCAAAGTGAAGGACATT	ENSMUST00000033158,ENSMUST00000153640	chr7,chr7	1.22067e+17	NM_138589	1.01177	0.00183709	0.0486611	0.798821	0.00798631	0.317453	9.79175	9.90171	9.36084	10.4542	10.8829	10.7525	10.4401	10.6671	10.3436	9.68477	10.6965	10.4836	TRUE	FALSE	FALSE	FALSE
A_55_P2168732	ENSMUSG00000030880	Polr3e	GCTAGCGCAGCAAACTCCTTCTGTGGGAGTTACATGAAAATAGTTTTTAAAAATAGATAT	ENSMUST00000033173,ENSMUST00000106483	chr7,chr7	1.20918e+17	NM_025298	2.02096	0.00163277	0.0455211	1.09349	0.0447214	0.559389	3.03601	4.48454	2.99201	5.85877	5.22504	5.49165	3.87666	4.43565	5.48071	3.50419	5.52515	4.59767	TRUE	FALSE	FALSE	FALSE
A_51_P141535	ENSMUSG00000030934	Oat	CCTGTCTCCTGAAAGGCATATATTTCAGTTGATGCATAATAGAGTGACACCTAGGAACCT	ENSMUST00000084500	chr7	132576398	NM_016978	1.29585	0.000403786	0.0199381	0.788551	0.0105814	0.360093	6.27006	6.35443	6.69608	7.59808	7.65916	7.95089	7.09231	6.99049	7.60342	6.44019	7.73604	7.22874	TRUE	FALSE	FALSE	FALSE
A_66_P140507	ENSMUSG00000030946	Lhpp	ACTGAAACAGTCCCCGCTGAAAGTGAGGTTCTGTACCAATGAGTCCCAGAAATCCCTGAG	ENSMUST00000033241,ENSMUST00000106170,ENSMUST00000148669,ENSMUST00000130672	chr7,chr7,chr7,chr7	1.32611e+35	NM_029609	1.65752	0.00014534	0.00994308	0.647357	0.0455475	0.562032	6.18845	5.77691	5.69151	7.63491	7.30238	7.69215	6.00902	6.71822	6.87171	5.88562	7.54315	6.53298	TRUE	FALSE	FALSE	FALSE
A_51_P253803	ENSMUSG00000031004	Mki67	ATACTACTGCTACTGCCTGAGTTTAAGGAAGGAAGCTTTGAGCTTTCCTGGTCATACTCT	ENSMUST00000033310	chr7	135716379	NM_001081117	-1.09108	0.000733838	0.0283436	-0.716424	0.0107824	0.361938	8.51353	8.63237	8.72347	7.25099	7.7914	7.55373	8.05007	7.73637	7.93366	8.62312	7.53204	7.9067	FALSE	FALSE	TRUE	FALSE
A_51_P278994	ENSMUSG00000031015	Swap70	GAGTGTCTGTCTGTGTGTTCACTGTAATCAGCCCTTTCCTCCAACGAGAGATGAGATTAT	ENSMUST00000033325	chr7	110221702	NM_009302	-1.10281	0.00116314	0.0366304	-0.34778	0.19179	0.745151	8.26499	7.94475	7.93261	6.67549	7.18541	6.97303	8.00446	7.62413	7.47042	8.04745	6.94464	7.69967	FALSE	FALSE	TRUE	FALSE
A_55_P2040893	ENSMUSG00000031097	Tnni2	AAGCACCCAACATCCAGTCTGGGAGTACTTGGCCTCGCTCCAATAAAGGATTCACATCTC	ENSMUST00000105971,ENSMUST00000129618,ENSMUST00000105973	chr7,chr7,chr7	1.42442e+26	NM_009405	1.49911	0.00146891	0.0425312	1.09646	0.0101808	0.355917	4.09774	4.1214	5.3486	6.2657	5.66877	6.13061	5.44352	5.83411	5.5795	4.52258	6.02169	5.61904	TRUE	FALSE	FALSE	FALSE
A_66_P119017	ENSMUSG00000031099	Smarca1	TTTACTTGTCCCCATCTTCAAATGCTAATTACTACTTCCAGTGTATTCATGGTACTCTAA	ENSMUST00000077569,ENSMUST00000101616,ENSMUST00000088973	chrX,chrX,chrX	4.78925e+23	AK030741	-1.98969	1.20847e-05	0.00200328	-0.00696506	0.97883	0.997645	4.76099	4.95599	4.90103	2.93792	2.84818	2.86283	4.66237	4.56564	5.36909	4.87267	2.88298	4.8657	FALSE	FALSE	TRUE	FALSE
A_55_P1964573	ENSMUSG00000031133	Arhgef6	CCTTTCAGTTTCCCCTCTGTTATGTCCCTTCTTATAGGAGCTCAGATTTTCTAAACTTGT	ENSMUST00000033468,ENSMUST00000114736,ENSMUST00000151768	chrX,chrX,chrX	5.73387e+23	NM_152801	1.89399	0.00146756	0.0425312	0.36484	0.427966	0.868424	1.86521	2.1213	1.84784	3.25663	4.88405	3.37565	1.65661	2.40603	2.86624	1.94479	3.83878	2.30963	TRUE	FALSE	FALSE	FALSE
A_55_P2046852	ENSMUSG00000031162	Gata1	AATAAAACCACCTGGAGACATGCGCTGGTATTTGGTTAAATAAATGTCAGTGTCAAGTGG	ENSMUST00000033502	chrX	7967910	NM_008089	1.77258	2.2745e-05	0.00293524	0.0448768	0.858236	0.978164	5.9322	6.35776	5.96771	7.80407	8.02266	7.74866	6.26453	5.79746	6.33031	6.08589	7.85847	6.13077	TRUE	FALSE	FALSE	FALSE
A_51_P386648	ENSMUSG00000031163	Glod5	GGTTTATGGTGCAAACGTTTGTGTCTAGAAAGCCTCCATTCAAGCTACTCCAATAAACGA	ENSMUST00000033503	chrX	8018492	NM_027227	-1.30062	0.00248067	0.0581071	-2.04801	8.12252e-05	0.0371414	8.9096	8.4258	8.7987	6.94351	7.53147	7.75726	6.48497	6.23387	7.27121	8.71136	7.41075	6.66335	FALSE	FALSE	FALSE	TRUE
A_55_P2010641	ENSMUSG00000031170	Slc38a5	CCTAGATGAAGCTGTTAGGGTTACCCTGGCGCTAAAAGGGAAGAATAAAGATGCTGAATG	ENSMUST00000115591,ENSMUST00000033512,ENSMUST00000115590	chrX,chrX,chrX	8.27115e+20	NM_172479	1.2507	0.000455029	0.0212975	0.604473	0.0345036	0.522674	5.66138	5.36193	5.98539	6.75786	7.16783	6.83512	6.09775	6.44475	6.27962	5.66957	6.92027	6.27404	TRUE	FALSE	FALSE	FALSE
A_51_P371867	ENSMUSG00000031179	3830417A13Rik	AAGTGGTAGACCCCCAAATGAGAGGTATTGGAAAGAGAGTGTAACCCATTCCTTTCTTAC	ENSMUST00000033522	chrX	64173547	NM_027512	1.18484	0.000851704	0.0310337	0.541334	0.0597415	0.60055	8.15124	7.99804	8.24576	9.51056	9.59779	8.8412	8.71891	8.77781	8.52231	8.13168	9.31652	8.67301	TRUE	FALSE	FALSE	FALSE
A_51_P475076	ENSMUSG00000031197	Vbp1	CAGTTCCAATATTTGTAAGCTTGTTCTCCTTTAGTACTTGAAGGGCATTATCATCTTTTG	ENSMUST00000033540	chrX	75514298	NM_011692	-1.08553	0.00176353	0.0475474	-0.596206	0.0440775	0.558413	9.77825	9.57715	10.1201	8.497	9.03064	8.69125	9.41673	8.91884	9.3513	9.82516	8.73963	9.22896	FALSE	FALSE	TRUE	FALSE
A_55_P1997906	ENSMUSG00000031257	Nox1	GGTTTTCTTATGTGGCCCTCGGACTTTGGCAAAAAGCCTGCGCAAACGCTGTCAGCGATA	ENSMUST00000033610,ENSMUST00000113275,ENSMUST00000159259	chrX,chrX,chrX	1.34112e+26	NM_172203	-1.47507	0.000831721	0.0305268	0.166086	0.612412	0.931122	4.69975	3.9882	4.36932	3.18961	2.89099	2.55144	4.45548	4.05019	5.04985	4.35242	2.87735	4.51851	FALSE	FALSE	TRUE	FALSE
A_55_P1988384	ENSMUSG00000031297	Slc7a3	GGATATGAAATAATGCTCTGTATTTCTTGTGAAATGATGGCTATGTCTTTGCTGTTTCTC	ENSMUST00000138162,ENSMUST00000101362,ENSMUST00000113710,ENSMUST00000073927	chrX,chrX,chrX,chrX	1.01085e+35	NM_007515	-1.24771	0.00103934	0.0345341	-0.584295	0.0603864	0.601273	9.69465	9.18212	9.57013	7.92997	8.64987	8.12394	9.23033	8.73038	8.73331	9.4823	8.23459	8.89801	FALSE	FALSE	TRUE	FALSE
A_55_P2134356	ENSMUSG00000031358	Msl3	GCCTGTCTTGTTTGAGATTTTACAGCCATACTCTGCTATGTAATGTTATAGTTCCTTTTC	ENSMUST00000033725,ENSMUST00000112137,ENSMUST00000145564	chrX,chrX,chrX	1.68674e+26	NM_010832	1.34975	0.00168894	0.0462444	0.787594	0.0335044	0.521578	4.22015	3.71282	3.10248	5.06766	5.19319	4.82385	4.06141	4.49852	4.83831	3.67848	5.02824	4.46608	TRUE	FALSE	FALSE	FALSE
A_55_P2013356	ENSMUSG00000031387	Renbp	TTCACATGTCTTGGCCGTGATGGGAAGGTATATGATCACCTCAAATATGTTTGGCTGCAG	ENSMUST00000116578,ENSMUST00000135711,ENSMUST00000155597,ENSMUST00000146371	chrX,chrX,chrX,chrX	7.39309e+31	NM_023132	-1.48882	0.000224462	0.0132785	-1.54438	0.00016731	0.053969	8.18517	7.87737	7.77452	6.33846	6.42004	6.6121	6.7878	5.91643	6.4997	7.94569	6.45687	6.40131	FALSE	FALSE	TRUE	FALSE
A_55_P2013357	ENSMUSG00000031387	Renbp	TTTGGCTACCTGAACCAAGAGGGAAAGGTGGCCCTCACCATCAAGGGAGGTCCTTTTAAA	ENSMUST00000114379,ENSMUST00000116578,ENSMUST00000135213,ENSMUST00000135711,ENSMUST00000155597	chrX,chrX,chrX,chrX,chrX	7.39308e+39	NM_023132	-1.63262	2.01421e-05	0.00272506	-1.52962	3.56567e-05	0.0233862	11.3883	11.5577	11.2395	9.75595	9.81818	9.71355	10.1258	9.71743	9.75346	11.3952	9.76256	9.86557	FALSE	FALSE	TRUE	TRUE
A_51_P207324	ENSMUSG00000031450	Grk1	TGGAGCAAGCAAGACTTTCGGTCTAGACCCTACAGACATGACAGTCCTATTTGTCCTATT	ENSMUST00000033827	chr8	13405080	NM_011881	-1.46735	0.00140591	0.0414223	-0.421693	0.242848	0.775907	4.56378	4.7719	4.79741	2.61891	4.07381	3.03831	4.44308	4.16181	4.26313	4.71103	3.24368	4.28934	FALSE	FALSE	TRUE	FALSE
A_51_P431785	ENSMUSG00000031461	Myom2	CACATTTCTGGAAACCCTTTGTGGAGCCTTTGAGCATGGTACGTGCTTACCTTTTTGTCT	ENSMUST00000033842	chr8	15057652	NM_008664	2.68386	9.65713e-05	0.00754715	0.0173798	0.969188	0.995581	2.7367	2.70658	3.89274	5.01066	6.11797	6.25896	2.83313	3.73318	2.82185	3.11201	5.79586	3.12939	TRUE	FALSE	FALSE	FALSE
A_51_P124254	ENSMUSG00000031502	Col4a1	TTTTCGTCTCTGGAGAAACTGTACTATCCTTTCACAGGGTTACCAACATCAGGCCACTGA	ENSMUST00000033898	chr8	11312826	NM_009931	2.84854	8.02606e-08	7.55672e-05	1.0343	0.0006653	0.105643	6.28007	6.35994	5.96336	8.98625	8.98625	9.1765	7.27236	7.23609	7.19781	6.20112	9.04966	7.23542	TRUE	FALSE	FALSE	FALSE
A_55_P2088103	ENSMUSG00000031575	Ash2l	GCTTCTGGTGACACTGTAAAATAATCCTGGGGGTTTTGTTTTTGTTTTTATAAAGTGTCA	ENSMUST00000068892,ENSMUST00000139946,ENSMUST00000166078,ENSMUST00000151856,ENSMUST00000110610,ENSMUST00000110609,ENSMUST00000110608	chr8,chr8,chr8,chr8,chr8,chr8,chr8	2.58408e+55	NM_011791	1.07149	0.000676943	0.0272675	0.898804	0.00232024	0.192299	11.1698	10.7223	10.8833	12.073	11.7849	12.132	11.8322	11.809	11.8306	10.9251	11.9966	11.8239	TRUE	FALSE	FALSE	FALSE
A_55_P2103055	ENSMUSG00000031584	Gsr	TAAAGTTAGACTTGAGGCTGGTTAGGTAAAGGAGAGATGACAGTACATGCAAGACGGAAG	ENSMUST00000033992	chr8	33653237	NM_010344	-1.05425	0.00139004	0.0411153	-0.605105	0.0318599	0.51292	9.40979	9.62502	9.92978	8.47332	8.66426	8.66426	9.36798	8.93199	8.8493	9.65486	8.60061	9.04975	FALSE	FALSE	TRUE	FALSE
A_51_P350332	ENSMUSG00000031586	Rbpms	CTCTCCTGCTCCTCAAAAAGGAGCTATGTATTATTATGTTGACCTCAGAATTCCCAGCTG	ENSMUST00000053251,ENSMUST00000033994	chr8,chr8	3392986333929800	NM_019733	-1.24888	0.000988171	0.0333715	-0.101873	0.719199	0.95465	5.34176	6.01378	6.06564	4.47265	4.72462	4.47728	5.73229	5.3733	6.00998	5.80706	4.55819	5.70519	FALSE	FALSE	TRUE	FALSE
A_51_P342271	ENSMUSG00000031671	Setd6	AAGTAAACTTACATGTCGGCACGTTTGGATTGATGTCAGCAGATTTAGGAGCATGCTATT	ENSMUST00000034096	chr8	95715931	NM_001035123	-1.0232	0.0011816	0.0369803	-0.689133	0.0133711	0.395605	8.48166	8.58718	8.46734	7.14362	7.62443	7.69853	7.83908	7.94107	7.68864	8.51206	7.48886	7.82293	FALSE	FALSE	TRUE	FALSE
A_51_P424272	ENSMUSG00000031757	Mt4	ATTGCAAATGCACAACCTGCAGCTGTAAAACCTGTCGTAAAAGCTGCTGTCCCTGCTGTC	ENSMUST00000034207	chr8	94137203	NM_008631	1.94567	0.000635399	0.0263173	0.00766137	0.985242	0.998308	3.56273	4.28265	2.81963	4.93095	5.99755	5.57351	3.51977	3.20528	3.96295	3.555	5.50067	3.56267	TRUE	FALSE	FALSE	FALSE
A_51_P126177	ENSMUSG00000031812	Map1lc3b	CACTGCTCTGTCTTGTGTAGGTTGTATACGTCATTATGTCCCTGGTTTTTATAACTATGG	ENSMUST00000034270,ENSMUST00000180548	chr8,chr8	1.2159e+17	NM_026160	-1.04197	0.000767946	0.0291067	-0.603138	0.0210562	0.448793	9.01359	8.89812	9.24109	7.80622	8.14879	8.07189	8.5797	8.33934	8.42434	9.05093	8.00897	8.44779	FALSE	FALSE	TRUE	FALSE
A_55_P2004016	ENSMUSG00000031825	Crispld2	CGGTGAGTGCTAGCCAAACACAAACAGGGTTGCGTGCTCCAGCCAAATATTTCTTAGACC	ENSMUST00000132583,ENSMUST00000034282,ENSMUST00000108972	chr8,chr8,chr8	1.19992e+26	NM_030209	1.39363	0.000183372	0.0115498	1.07085	0.00133455	0.148027	6.31845	6.43388	5.93482	7.51495	7.617	7.73608	6.96232	7.43268	7.50471	6.22905	7.62268	7.2999	TRUE	FALSE	FALSE	FALSE
A_55_P2052016	ENSMUSG00000031825	Crispld2	TGAACAGGGCCACACTGGTTGTTGCTATGGTTTCAATAAAACGGATTTGATTTCTAACAC	ENSMUST00000132583	chr8	119992437	NM_030209	1.56665	0.000912685	0.0322055	0.6572	0.0825239	0.654613	3.66745	4.04744	3.31722	5.12666	4.84202	5.76339	3.77372	4.73272	4.49726	3.67737	5.24402	4.33457	TRUE	FALSE	FALSE	FALSE
A_55_P2160143	ENSMUSG00000031851	Ntpcr	TCCGATGACATCCCGAGTGGAGAGTCCAGCTTTGGGCATTGGATCCATATACAGAATTGA	ENSMUST00000151172,ENSMUST00000065135	chr8,chr8	1.2573e+17	ENSMUST00000151172	1.46497	0.000304776	0.0165677	0.718505	0.0257713	0.482034	5.71047	5.3063	5.05252	6.44362	7.07684	6.94373	5.98717	5.87072	6.36692	5.35643	6.8214	6.07494	TRUE	FALSE	FALSE	FALSE
A_55_P2141709	ENSMUSG00000031950	Gabarapl2	CTCCACACAGACCTACTAGTGCATTTGTAACTGGATTTATTTCTTAATATATTGGAAGGT	ENSMUST00000034428,ENSMUST00000133628	chr8,chr8	1.11941e+17	NM_026693	2.19322	1.31955e-05	0.00208434	0.164108	0.577302	0.922327	8.44973	8.26207	8.87649	10.8963	10.9461	10.3256	8.34791	8.72589	9.00681	8.52943	10.7227	8.69354	TRUE	FALSE	FALSE	FALSE
A_55_P1985608	ENSMUSG00000031951	Tmem231	AAGAATCAAAATCTTCGTGTTTCAGAACCAAGTAGTGACCTCTATCCCTGTAGCCGTGCC	ENSMUST00000034429	chr8	111933791	NM_001033321	2.12343	2.97905e-06	0.000817073	0.32533	0.194743	0.747887	5.94182	5.73063	6.25555	8.04703	8.27516	7.97612	6.47924	6.14575	6.279	5.976	8.09943	6.30133	TRUE	FALSE	FALSE	FALSE
A_51_P432779	ENSMUSG00000031951	Tmem231	AGTATTCAGGGAGAAAAACTCTCTGGTACTAGTTTCTCCGACTTAACACAGCTGATTATG	ENSMUST00000034429	chr8	111933791	NM_001033321	2.31992	2.71094e-05	0.00329754	0.260566	0.443674	0.876099	4.86702	4.83428	4.58098	7.23765	6.77061	7.23379	4.29248	5.20397	5.56754	4.76076	7.08068	5.02133	TRUE	FALSE	FALSE	FALSE
A_51_P488196	ENSMUSG00000031963	Bmper	GCTAGGGGCCATCTACGTTTTGTCACTATCTCATGGTGTATAAAATGAAAGCCTTCGGCT	ENSMUST00000071982	chr9	23223075	NM_028472	2.07569	0.000914124	0.0322186	0.185959	0.689992	0.947767	2.69194	2.72858	3.63237	4.65959	5.32016	5.30021	3.12441	2.31219	4.17417	3.01763	5.09332	3.20359	TRUE	FALSE	FALSE	FALSE
A_51_P246854	ENSMUSG00000031972	Acta1	ACATCGACATCAGGAAGGACCTGTACGCCAACAACGTCATGTCAGGGGGCACCACCATGT	ENSMUST00000034453	chr8	123894736	NM_009606	-2.37374	8.45134e-07	0.000369532	-1.34335	0.000138184	0.049886	9.12648	9.22765	9.23033	7.05987	6.85674	6.54663	7.90468	8.00218	7.64755	9.19482	6.82108	7.85147	FALSE	FALSE	TRUE	TRUE
A_52_P86928	ENSMUSG00000031979	Cog2	CCAAGAAAGAACCAAAAGCCTTTCCATTGTATGGAAGATAGTTTTTAAGACATTCAAAGC	ENSMUST00000034460	chr8	124520766	NM_029746	1.78408	0.00019	0.0118099	0.914927	0.0156537	0.413493	3.58729	3.52968	3.91121	5.73796	5.35178	5.29069	3.8924	4.83804	5.04252	3.67606	5.46014	4.59099	TRUE	FALSE	FALSE	FALSE
A_55_P2072035	ENSMUSG00000032011	Thy1	TAATACCACCACTGCTACAGCATCTCACCGAGGAAAGAAAACTGCACAATAAAACCAAGC	ENSMUST00000114840	chr9	44043383	NM_009382	1.3091	0.000351602	0.0181579	1.2849	0.000405931	0.0838831	6.68049	7.22929	6.87189	8.36661	8.13573	8.20664	7.85864	8.42434	8.35342	6.92723	8.23632	8.21213	TRUE	FALSE	FALSE	FALSE
A_55_P2005016	ENSMUSG00000032040	Dcps	TGCGGAAGTCTCAGCCCTTCAAGTCACTCCCAGCATCTTTTCCATTTACCAAGTTCCTAG	ENSMUST00000119847	chr9	35176059	AK171018	1.51915	0.000383193	0.0192682	0.899762	0.011791	0.376041	2.9971	3.84062	3.14969	4.87203	4.92711	4.74571	3.96238	4.03212	4.6922	3.32914	4.84828	4.2289	TRUE	FALSE	FALSE	FALSE
A_51_P116609	ENSMUSG00000032065	Tex12	GGTTTACAGTAATTACCAACACCCTACACAAGTAATGTGCCTATGCCAGCTAAAAGTTTT	ENSMUST00000034568	chr9	50561268	NM_025687	3.17056	3.48669e-07	0.00018455	1.12707	0.00221949	0.189159	3.61927	4.06846	3.63974	6.43868	7.14205	7.25842	4.68812	4.92359	5.09697	3.77582	6.94638	4.90289	TRUE	FALSE	FALSE	FALSE
A_51_P450527	ENSMUSG00000032085	Tagln	CTTTGAAGGAGACCCAGCCCAGCCTCTACATCTTTTCCTGGAATATGTTTTTGGGTTGAA	ENSMUST00000034590	chr9	45936058	NM_011526	-2.64872	6.03747e-06	0.00132957	0.524733	0.126642	0.699505	9.26804	8.9662	9.25412	6.54906	6.16661	6.82655	9.31373	10.3521	9.39668	9.16279	6.51407	9.68752	FALSE	FALSE	TRUE	FALSE
A_55_P2036026	ENSMUSG00000032125	Robo4	TATTCTCATTCTACCGCCACTCTGAGCTTAAGGAACTTAATTCTATAAAACTGTAAAGAC	ENSMUST00000115048,ENSMUST00000115046,ENSMUST00000102895	chr9,chr9,chr9	3.74019e+23	NM_028783	2.03078	0.000469335	0.0217301	-0.052152	0.900084	0.984963	2.78638	3.18059	3.1514	5.72201	5.29527	4.19343	2.86124	2.50954	3.59114	3.03946	5.07024	2.98731	TRUE	FALSE	FALSE	FALSE
A_55_P1986551	ENSMUSG00000032135	Mcam	ATTTGTAGTTGAAGTTAAGTCAGATAAGCTCCCAGAAGAGATGGCTCTCCTTCAGGGCAG	ENSMUST00000034650	chr9	44134561	NM_023061	1.32831	0.000208976	0.0126349	1.0293	0.0014099	0.152462	7.28369	7.38397	7.44484	9.02433	8.42535	8.64776	8.60518	8.38858	8.20664	7.37083	8.69915	8.40013	TRUE	FALSE	FALSE	FALSE
A_55_P2167112	ENSMUSG00000032194	Kank2	CACGGTACATCCATGAAGACAGTGTTACACGTAAATGAAGTATTCTTTTCTTGTAATCAT	ENSMUST00000034717	chr9	21798546	NM_145611	-1.94181	2.80185e-05	0.00336781	-1.54097	0.000195419	0.0585731	8.42039	8.50568	8.9056	6.33445	6.7855	6.88629	7.39151	6.68257	7.13467	8.61056	6.66875	7.06959	FALSE	FALSE	TRUE	FALSE
A_55_P1985793	ENSMUSG00000032198	Dock6	ATGAGCCCCCTGTCTGTCTGCACTGATGGATTCTAAATTTTGTTTTTGTTTGTTTTTAAT	ENSMUST00000034728	chr9	21852635	NM_177030	-1.36965	0.00161777	0.0452767	-0.997031	0.0112634	0.368165	9.1975	9.25953	8.56914	7.3582	7.77365	7.78537	8.65067	7.74137	7.64304	9.00872	7.63907	8.01169	FALSE	FALSE	TRUE	FALSE
A_52_P648424	ENSMUSG00000032216	Nedd4	TGTGGAGTCACATTCACGAAACACGAAGACCTTGTACTTCTCTAGAAAAGTGTTTTAGCC	ENSMUST00000034740	chr9	72662556	NM_010890	-1.23896	0.000352033	0.0181579	-0.433651	0.0975237	0.678046	10.818	10.7295	10.934	9.63808	9.7028	9.42377	10.5308	10.6235	10.0263	10.8272	9.58822	10.3935	FALSE	FALSE	TRUE	FALSE
A_51_P100174	ENSMUSG00000032221	Mns1	CTGTTTTACAGTTGGTGACAGTAGGCCCTGGTCTATCTGCATGTTCTAAAACATCCTCCT	ENSMUST00000034746	chr9	72438528	NM_008613	1.78009	7.62361e-05	0.00644711	1.05065	0.00377983	0.230685	7.44687	7.15073	6.71495	8.58718	9.23148	8.83417	8.0954	8.4575	7.91162	7.10418	8.88428	8.15484	TRUE	FALSE	FALSE	FALSE
A_52_P367760	ENSMUSG00000032246	Calml4	AAACTGGGAGAGAAGCTCACTCACAAGGAAGTGGATGATCTTTTCAAGGAAGCAGGCATT	ENSMUST00000034777,ENSMUST00000163820	chr9,chr9	6285810362858100	NM_138304	-1.11607	0.000219528	0.0131151	-1.43525	2.66421e-05	0.0211524	7.87148	7.85039	7.80245	6.62612	6.73749	6.81248	6.38104	6.39808	6.43946	7.84144	6.72537	6.40619	FALSE	FALSE	TRUE	TRUE
A_55_P2162160	ENSMUSG00000032249	Anp32a	TTGGGGAAATTCCTATTGTGATTTGACTGTTTTTACCCATATCCCCTCCCCCTCCTATTC	ENSMUST00000138226,ENSMUST00000085519,ENSMUST00000145679	chr9,chr9,chr9	6.23413e+23	NM_009672	-1.32036	0.000498685	0.0226246	-0.660526	0.0313544	0.510919	12.6478	12.663	13.1222	11.8186	11.1767	11.4767	11.8764	12.3925	12.1825	12.811	11.4906	12.1505	FALSE	FALSE	TRUE	FALSE
A_55_P2054743	ENSMUSG00000032261	Sh3bgrl2	TTTTTTGAATCGAAGGAAAGCAACACAGTCTTTTCATTCTTAGGCCTGAAGCCACGGCCG	ENSMUST00000113215	chr9	83548337	NM_172507	1.72384	0.000725385	0.0282021	1.26436	0.00571426	0.275187	4.47144	4.33926	4.7274	5.40274	6.37062	6.93626	5.43322	5.90889	5.98907	4.5127	6.23654	5.77706	TRUE	FALSE	FALSE	FALSE
A_55_P1982533	ENSMUSG00000032262	Elovl4	CAACATCTAAGGTAGTCACATTTACATGCACTTAGAACTCCGAGGGGGGATGGATTTTTT	ENSMUST00000034796	chr9	83806305	NM_148941	1.33646	0.000469607	0.0217301	0.794718	0.013277	0.39463	7.25149	7.74279	8.11738	8.89166	9.11391	9.11547	8.31492	8.72226	8.45863	7.70389	9.04035	8.49861	TRUE	FALSE	FALSE	FALSE
A_55_P2034175	ENSMUSG00000032267	Usp28	CAATCATGGGAGGGAAGAACACAATACAACTATGCAGGTTTTATAAATGTGCAATAAAAG	ENSMUST00000047349	chr9	48985384	NM_175482	-1.09791	0.000681666	0.0273846	-0.647733	0.0177641	0.427582	9.79545	9.59116	9.70994	8.31134	8.7633	8.72816	9.2179	9.07665	8.8588	9.69885	8.60093	9.05111	FALSE	FALSE	TRUE	FALSE
A_52_P185907	ENSMUSG00000032291	Crabp1	GTTTACCCACGTGGGAGAATGAGAACAAGATTCACTGCACACAGACACTTCTTGAGGGGG	ENSMUST00000034830	chr9	54764747	NM_013496	1.56135	9.01223e-05	0.00720047	1.75083	3.39654e-05	0.0233862	7.30046	7.79248	7.49092	8.94049	9.22506	9.10235	9.10109	9.07099	9.66426	7.52795	9.0893	9.27878	TRUE	TRUE	FALSE	FALSE
A_55_P2185900	ENSMUSG00000032311	Nrg4	GCGGAAACTGGTATTGAAAACCTCCTTTTAATAAACTCCGACTCTACTTTGCACTAGCTC	ENSMUST00000139261,ENSMUST00000164721	chr9,chr9	5528359555283620	NM_032002	1.73334	0.000206378	0.0125563	1.17765	0.00334621	0.220426	3.02689	2.62721	3.14951	5.05053	4.45021	4.50289	4.64538	3.62044	4.07073	2.93454	4.66787	4.11219	TRUE	FALSE	FALSE	FALSE
A_51_P112223	ENSMUSG00000032348	Gsta4	GCTGGAGTGGAGTTTGAGGAAGAATTTCTTGAGACAAGGGAACAGTATGAGAAGATGCAA	ENSMUST00000034903	chr9	78191965	NM_010357	-1.14621	0.000182649	0.0115283	-0.714458	0.00518738	0.265267	11.8186	11.6436	11.7304	10.6392	10.564	10.5506	11.0237	11.0704	10.9551	11.7308	10.5846	11.0164	FALSE	FALSE	TRUE	FALSE
A_51_P284244	ENSMUSG00000032353	Tmed3	GAGTGAGTGCCCTTGGTGATCTATGTCTCCTGGAGGCAGAACTGTGCTAATAAAAACCAA	ENSMUST00000058488	chr9	89705043	NM_025360	1.06573	0.00120877	0.0374037	0.70624	0.0147743	0.405218	9.14903	9.6662	9.13098	10.1954	10.4707	10.4773	9.993	10.2114	9.86053	9.3154	10.3811	10.0216	TRUE	FALSE	FALSE	FALSE
A_52_P51078	ENSMUSG00000032359	Ctsh	ACCTAGAATCGTCTCTCTTTCCAGCTCTCTTCATGTACTGGGAGCTGTAATGGTTACCTT	ENSMUST00000034915,ENSMUST00000127842,ENSMUST00000123320	chr9,chr9,chr9	9.00543e+23	NM_007801	2.27027	7.7067e-05	0.00645865	0.937838	0.026031	0.482891	2.81078	3.13644	3.44028	4.78082	5.3037	6.11379	4.44612	4.11249	3.6424	3.12917	5.39944	4.06701	TRUE	FALSE	FALSE	FALSE
A_55_P2032192	ENSMUSG00000032366	Tpm1	GAAAACCTTAGTATGCACCAGATGCTGGATCAGACTTTACTGGAGCTAAACAACATGTGA	ENSMUST00000113707,ENSMUST00000113705,ENSMUST00000113696,ENSMUST00000113695,ENSMUST00000034928,ENSMUST00000113690,ENSMUST00000113701,ENSMUST00000129733,ENSMUST00000113697,ENSMUST00000139046	chr9,chr9,chr9,chr9,chr9,chr9,chr9,chr9,chr9,chr9	6.70494e+79	NM_001164249	-1.14799	0.00143397	0.0417315	0.218337	0.432172	0.871065	9.86108	9.42297	9.70922	8.53263	8.16738	8.8493	9.70481	10.2164	9.72708	9.66443	8.51644	9.88276	FALSE	FALSE	TRUE	FALSE
A_55_P2078675	ENSMUSG00000032366	Tpm1	ACAGTAAATGCTCACCACACCCTACATCAGAGAAGCAAGAAATAAAACATTTATACGGTA	ENSMUST00000030185	chr9	67049262	TC1657454	-1.24724	0.000256858	0.0146492	-0.753296	0.00799973	0.317568	8.96935	9.13314	8.79191	7.71791	7.58052	7.85424	7.96565	8.21984	8.44902	8.9648	7.71756	8.2115	FALSE	FALSE	TRUE	FALSE
A_55_P2187043	ENSMUSG00000032366	Tpm1	ACAGACTGCTTTCTATTGTACAGAAGCAATTCGCCCAGTGTAAAATAAACACTGTACGCT	ENSMUST00000113685,ENSMUST00000050905,ENSMUST00000113686	chr9,chr9,chr9	6.70492e+23	NM_001164248	-1.82052	0.00018414	0.0115499	-1.01914	0.00967451	0.347829	7.83908	7.75371	7.38097	5.71627	5.80856	5.98736	6.07101	7.35108	6.49426	7.65792	5.8374	6.63878	FALSE	FALSE	TRUE	FALSE
A_55_P2078680	ENSMUSG00000032366	Tpm1	GGAAGAACAGTTAAGAATAATGGATCAGACCTTGAAAGCATTAATGGCTGCAGAGGATAA	ENSMUST00000113696,ENSMUST00000113701,ENSMUST00000129733,ENSMUST00000113697,ENSMUST00000139046,ENSMUST00000113689,ENSMUST00000050905,ENSMUST00000113684,ENSMUST00000129466	chr9,chr9,chr9,chr9,chr9,chr9,chr9,chr9,chr9	6.70439e+71	NM_001164251	-1.79706	1.14438e-05	0.00193966	-0.453458	0.0758772	0.641776	9.3692	8.98319	9.34849	7.55702	7.45223	7.30046	8.71986	9.00741	8.61324	9.23362	7.43657	8.78017	FALSE	FALSE	TRUE	FALSE
A_55_P2187038	ENSMUSG00000032366	Tpm1	CCTTAGGGCCAGGCACAGACTGCTTTCTATTGTACAGAAGCAATTCGCCCAGTGTAAAAT	ENSMUST00000113685,ENSMUST00000050905,ENSMUST00000113686,ENSMUST00000113687	chr9,chr9,chr9,chr9	6.70492e+31	NM_001164248	-1.8651	9.64117e-05	0.00754715	-1.04722	0.0060689	0.284757	8.34456	8.04248	8.49146	5.86341	7.0272	6.39258	7.3656	7.3143	7.05694	8.29283	6.42773	7.24561	FALSE	FALSE	TRUE	FALSE
A_55_P2009774	ENSMUSG00000032368	Zic1	CTACCTTTGCAAGATGTGCGATAAGTCCTACACGCACCCCAGCTCTCTGCGTAAACACAT	ENSMUST00000034927,ENSMUST00000065360,ENSMUST00000173121	chr9,chr9,chr9	9.13658e+23	NM_009573	1.514	0.000707418	0.0278991	1.26059	0.00253427	0.201208	5.43917	5.78565	6.01887	7.47083	7.05867	7.25618	6.62816	6.69694	7.70036	5.7479	7.26189	7.00848	TRUE	FALSE	FALSE	FALSE
A_51_P194230	ENSMUSG00000032368	Zic1	ATCCGCATGTAAAGGGTCTGGTTTATTCATGTTACAGCTATTCAATATTTATGGCTAGTA	ENSMUST00000034927,ENSMUST00000065360	chr9,chr9	9136576891365810	NM_009573	2.25927	0.000139018	0.00957573	1.70689	0.00118231	0.135629	3.17329	4.0842	2.74242	5.45604	6.11829	5.2034	4.85946	4.75498	5.50614	3.3333	5.59257	5.0402	TRUE	FALSE	FALSE	FALSE
A_51_P126198	ENSMUSG00000032380	Dapk2	CAAGCTCGTGAGTAAAGACTCTCTAGAGGGAGGGACCAATCCTGTGACTTACCAGAATCC	ENSMUST00000034944	chr9	66158222	NM_010019	1.22871	0.00112391	0.0359406	0.57634	0.0624359	0.607649	6.30849	5.5704	5.36462	6.80747	7.02804	7.09413	6.4722	6.30042	6.19991	5.74784	6.97654	6.32418	TRUE	FALSE	FALSE	FALSE
A_55_P2060303	ENSMUSG00000032470	Mras	CCCATCCCCAGTGTCTGAGCTCTTGTGTCTTTTGTAGATTTTTAAATTATTTGAGTAATG	ENSMUST00000035045,ENSMUST00000122384,ENSMUST00000119472	chr9,chr9,chr9	9.94367e+23	NM_008624	-1.23985	0.000203084	0.0124209	-1.32853	0.000115879	0.0466142	6.44416	6.36172	6.50899	5.02607	5.08669	5.48256	4.9896	5.18406	5.15563	6.43829	5.19844	5.10976	FALSE	FALSE	TRUE	TRUE
A_51_P291224	ENSMUSG00000032517	Mobp	ACCCTTCACCTTCCTCAACTCCAAGCGTGAGATCGTGGACCGCAAGTACAGCATCTGCAA	ENSMUST00000068698,ENSMUST00000093773,ENSMUST00000174193,ENSMUST00000111627	chr9,chr9,chr9,chr9	1.2015e+35	NM_001039365	-1.21329	0.000471528	0.0217856	-1.14102	0.000745665	0.111262	7.37813	7.46031	6.93193	5.7747	6.16474	6.19108	6.25736	6.06527	6.02469	7.25679	6.04351	6.11577	FALSE	FALSE	TRUE	FALSE
A_55_P1989673	ENSMUSG00000032548	Slco2a1	GTTCCCGGAAGATCAGCTGTCCCCACAAGTCTTTATTCTATTATATTGCTATTAATATAT	ENSMUST00000035148	chr9	103008488	NM_033314	3.07538	0.000151058	0.0102088	0.89744	0.121007	0.693122	2.84185	3.40091	3.19788	5.21754	7.33943	6.10982	3.56995	3.56529	4.99772	3.14688	6.22226	4.04432	TRUE	FALSE	FALSE	FALSE
A_55_P2009762	ENSMUSG00000032577	Mapkapk3	GCTGGGAAACCTTAGATCTTATCAATTACAATGCTGCTGGGTTTTATATTCTGATATCAA	ENSMUST00000035194,ENSMUST00000143487	chr9,chr9	1.0729e+17	NM_178907	-1.49064	5.70682e-05	0.00529769	-0.122606	0.603921	0.929702	8.10553	8.19046	8.27843	6.36403	6.95004	6.78844	8.12785	8.01526	8.06348	8.19147	6.70083	8.06886	FALSE	FALSE	TRUE	FALSE
A_51_P409893	ENSMUSG00000032601	Prkar2a	CCCTCAAAGTGATCCCGAATTTTCCTAAGGTCCTTTTCTATGGTATTGCTTTATTAAATA	ENSMUST00000035220	chr9	108692142	NM_008924	1.63414	0.000713795	0.0280037	1.15078	0.00715403	0.302717	4.18826	3.26173	4.38175	5.4053	5.76926	5.55961	4.55708	5.47647	5.25055	3.94392	5.57806	5.0947	TRUE	FALSE	FALSE	FALSE
A_51_P344008	ENSMUSG00000032602	Slc25a20	TAATGGTTTCAGAGATGTGTTGAGAGAGCTGATCCGAGAAGAAGGAGTCACCTCCTTGTA	ENSMUST00000035222	chr9	108662097	NM_020520	2.46654	2.25726e-06	0.000659262	0.131433	0.629829	0.934628	8.62761	8.68809	8.76682	11.0864	10.7422	11.6535	8.67412	8.82871	8.97398	8.69417	11.1607	8.82561	TRUE	FALSE	FALSE	FALSE
A_55_P2122718	ENSMUSG00000032641	Gpr19	CTCCAAACACTTTTGTCTGATTTCTAAGAAGTCTTTCACTGTTATGTGCCAGAGATTAAA	ENSMUST00000116515,ENSMUST00000165392,ENSMUST00000046255,ENSMUST00000066107,ENSMUST00000111932	chr6,chr6,chr6,chr6,chr6	1.34898e+44	NM_001167700	-1.36666	0.000187985	0.0117423	-0.853486	0.00524001	0.266366	6.22018	5.91034	6.64926	4.85731	5.00578	4.81672	5.42736	5.33286	5.45911	6.25993	4.89327	5.40644	FALSE	FALSE	TRUE	FALSE
A_55_P2015941	ENSMUSG00000032656	2003-03-01	AATTGTTTGATGTCTGTGTGGTTAGTTGGTGGACTCGTCGTTTGGGGTTTGGAAGTCTCT	ENSMUST00000035278	chr18	56812019	ENSMUST00000035278	1.16083	0.000729515	0.0282898	0.997027	0.00212149	0.187068	4.74728	5.04952	4.82925	5.93419	6.34757	5.8268	5.60158	5.91365	6.1019	4.87535	6.03618	5.87238	TRUE	FALSE	FALSE	FALSE
A_55_P2348799	ENSMUSG00000032666	1700025G04Rik	GTTGAATCCATCTGTCCAATGAAAACACATGTGTTGAAAGAGGAAACATCATTAGAGTAT	ENSMUST00000044581	chr1	152090320	NM_197990	-1.35082	0.00129187	0.0392284	-1.04494	0.00670071	0.295781	4.73059	4.71671	4.92938	3.24608	3.34691	3.73124	4.39917	3.21477	3.62793	4.79223	3.44141	3.74729	FALSE	FALSE	TRUE	FALSE
A_55_P2019719	ENSMUSG00000032690	Oas2	CTGGGGACTCTGCAGTTGGCTGTTCATTTATATGCTTCATAATAAATGGTTTCTTTGTGT	ENSMUST00000053909,ENSMUST00000081491	chr5,chr5	1.2075e+17	NM_145227	2.04383	9.44283e-06	0.00172806	-0.130355	0.621412	0.933529	2.60774	2.74234	2.52091	4.57609	4.99103	4.43536	2.24943	2.86785	2.36264	2.62366	4.66749	2.49331	TRUE	FALSE	FALSE	FALSE
A_55_P2083988	ENSMUSG00000032698	Lmo2	CTTCATTTTGAGGTGAGGCGCCCCACAGATTGTTTCTATACAAATGTAAATCTTAAAAAA	ENSMUST00000170926,ENSMUST00000163256,ENSMUST00000111143,ENSMUST00000111140,ENSMUST00000111139	chr2,chr2,chr2,chr2,chr2	1.03958e+44	NM_008505	3.26936	1.26895e-06	0.000479464	2.78505	5.67431e-06	0.0085597	2.3411	2.09738	2.75782	5.42615	5.75639	5.82183	4.65182	5.03293	5.8667	2.39877	5.66812	5.18382	TRUE	TRUE	FALSE	FALSE
A_52_P359502	ENSMUSG00000032788	Pdxk	ACCTGTCAGCACTGTGTAGCTGTGTCTGTTTTGTGCTGGTCTGTTGTCTTCTATGACTAT	ENSMUST00000041616	chr10	78464975	NM_172134	1.35406	0.00108468	0.0352597	0.250212	0.427293	0.868051	4.19325	4.86848	4.76659	6.05252	6.15384	5.68413	4.50638	4.68827	5.38431	4.60944	5.9635	4.85965	TRUE	FALSE	FALSE	FALSE
A_55_P2121682	ENSMUSG00000032807	Alox12b	TACCTGGACCCAGTGCTGATTGAGAACAGTATTTCCATCTAGTCCACCCTTCTGCCCTCC	ENSMUST00000036424	chr11	69156988	NM_009659	1.39074	0.0001625	0.0106579	1.22775	0.000433384	0.0867005	2.9529	2.77855	3.04424	4.68129	4.02098	4.24563	4.22061	3.98881	4.24953	2.92523	4.31597	4.15299	TRUE	FALSE	FALSE	FALSE
A_55_P2001553	ENSMUSG00000032816	Igdcc4	CCAGCATCATGCTTCCTCCTTACAAATATGATATTCTTTATTGTTACACTAAGGTGTTGA	ENSMUST00000077696,ENSMUST00000035499	chr9,chr9	6510148565101480	NM_001290315	0.020951	0.943865	0.987813	2.08116	2.46911e-05	0.0211524	3.32279	3.16133	2.64449	2.99217	3.30103	2.89827	5.21014	4.66237	5.49957	3.04287	3.06382	5.12403	FALSE	TRUE	FALSE	FALSE
A_52_P239536	ENSMUSG00000032827	Ppp1r9a	AAAGGGGCCTGAGTATACGCTGTTGCAAGCTGTATACTTCATTTCCTTCGGCTGGTTTAT	ENSMUST00000035813	chr6	4903319	NM_181595	-1.58734	6.09095e-05	0.00553506	-1.26498	0.000383675	0.0815174	6.43297	6.41288	6.3604	4.44969	5.16597	4.82857	4.95495	5.12987	5.3265	6.40208	4.81474	5.1371	FALSE	FALSE	TRUE	FALSE
A_55_P2020743	ENSMUSG00000032842	Abcc10	CGGTTTCCCTTCCACAGAAGCCCACTTGCATTTTCATAATTTTATTTGATAAAATTCCTA	ENSMUST00000167360,ENSMUST00000171584,ENSMUST00000047970	chr17,chr17,chr17	4.6328e+23	NM_145140	1.90781	6.59795e-05	0.00578664	0.494	0.127617	0.701408	4.92736	4.66148	4.35234	6.2633	6.42743	6.97389	4.67696	5.43958	5.30664	4.64706	6.55487	5.14106	TRUE	FALSE	FALSE	FALSE
A_55_P2028808	ENSMUSG00000033063	Cntnap3	GCTTCTTACTCAACAACACCCAAGTCGAATATAATCTTGAACTTATTTACTCCCAACTTA	ENSMUST00000091554	chr13	64903888	NM_001081129	2.249	0.000270704	0.015196	0.571461	0.200464	0.750697	3.66418	3.03601	2.52943	4.67493	5.51984	5.78184	2.92072	4.05578	3.96751	3.07654	5.32554	3.648	TRUE	FALSE	FALSE	FALSE
A_55_P2063316	ENSMUSG00000033174	Mgll	AATTACTAAAGAAGCCAATGTGCACTACAGCTCACCGTAATAAAAACCACGTGCTTTTGG	ENSMUST00000113585,ENSMUST00000163271,ENSMUST00000089449	chr6,chr6,chr6	8.87244e+23	NM_001166251	1.80719	0.00115044	0.0363822	0.480916	0.264343	0.785964	4.26335	4.76588	4.4583	5.2246	6.94795	6.73654	4.99863	5.1685	4.76314	4.49584	6.30303	4.97676	TRUE	FALSE	FALSE	FALSE
A_52_P415155	ENSMUSG00000033227	Wnt6	TTCCTCAGAATTACTGGGATGGATGGGTGAGTTTAGTATCAATAAAGACATTTAAATCCA	ENSMUST00000006716	chr1	74771891	NM_009526	1.52334	5.93235e-05	0.0054236	1.91434	7.91468e-06	0.00994941	4.45497	4.36267	4.61843	5.96107	6.0407	6.00433	6.12964	6.29238	6.75706	4.47869	6.00203	6.39303	TRUE	TRUE	FALSE	FALSE
A_55_P2001073	ENSMUSG00000033237	Arid2	CCAAGCCACACATGAAAACTTGTCTCATTACTTTATAGCCATGCCATGTATGTTTTTTAA	ENSMUST00000096250	chr15	96287572	NM_175251	-1.55115	0.000160501	0.0105728	-0.958877	0.00495159	0.259633	6.20576	6.22027	5.95101	4.59644	4.41908	4.70807	4.81386	4.99112	5.69542	6.12568	4.57453	5.1668	FALSE	FALSE	TRUE	FALSE
A_51_P263290	ENSMUSG00000033316	Galnt9	GCCACGCATGTGCTAAGTCCCTGTACATAACCCATATGGAAACAAACAGACTCAGCTATT	ENSMUST00000040001,ENSMUST00000165856	chr5,chr5	1.10544e+17	NM_198306	-1.23799	0.000666232	0.0269921	-0.382822	0.168915	0.728907	5.17623	5.34684	4.94425	4.18862	3.62632	3.93842	5.12422	4.54369	4.65095	5.15577	3.91779	4.77295	FALSE	FALSE	TRUE	FALSE
A_51_P350048	ENSMUSG00000033318	Gstt2	CGGAACAGAGATAGAATGGTCCTGGTTCTGCAACAGCTGGAGGACAAGTTCCTCAGGGAC	ENSMUST00000038257	chr10	75834881	NM_010361	-1.73749	4.40052e-05	0.0044672	-0.375291	0.177023	0.735556	9.40792	9.88677	9.1557	7.68187	7.6906	7.86544	9.08572	9.37913	8.85966	9.48346	7.74597	9.10817	FALSE	FALSE	TRUE	FALSE
A_51_P304170	ENSMUSG00000033355	Rtp4	CTTTCCTGGACATGCTCTGAAAATAGCCTAAACCATGGCCCACACATAATGGACCCAATA	ENSMUST00000038423	chr16	23609918	NM_023386	3.24759	2.78473e-07	0.000168031	1.19068	0.00153923	0.157453	5.50381	6.48191	6.02312	9.35378	9.28788	9.10995	7.36193	6.94351	7.27545	6.00295	9.25054	7.19363	TRUE	FALSE	FALSE	FALSE
A_51_P183051	ENSMUSG00000033427	Upb1	GAGAACTTTCTTCTGGGGACTTGGAAATGTTTGGGGATTCAAAAGATGATTCAACATCAT	ENSMUST00000039925	chr10	75406910	NM_133995	1.23597	0.00122008	0.037638	0.955317	0.00642096	0.29162	5.08596	5.65891	5.62392	6.59053	6.42687	7.05928	6.06213	6.50524	6.66736	5.45626	6.69223	6.41158	TRUE	FALSE	FALSE	FALSE
A_55_P1968483	ENSMUSG00000033434	Gtpbp6	TTCTGCCCTCCCACATTGACTGACAGTAACTTATTAAAGCAGGATATGTCCTGTGTCTCC	ENSMUST00000077220,ENSMUST00000138507,ENSMUST00000127628	chr5,chr5,chr5	1.10108e+26	NM_145147	-1.14823	0.000664295	0.0269921	-0.788524	0.00781124	0.313802	7.81327	7.79531	7.71858	6.25385	6.74178	6.88683	6.82655	7.16895	6.96609	7.77572	6.62748	6.98719	FALSE	FALSE	TRUE	FALSE
A_55_P2011220	ENSMUSG00000033460	Armcx1	GCTTTAGATTGAGCCACTTTAAGTATGCCAAATATATATTAGGGCTTGCACAAAGAAAAC	ENSMUST00000113201,ENSMUST00000051256,ENSMUST00000113199,ENSMUST00000035748,ENSMUST00000113198,ENSMUST00000113197	chrX,chrX,chrX,chrX,chrX,chrX	1.34718e+53	NM_001166377	-1.14512	0.00141164	0.0414385	-0.701503	0.0240716	0.470016	7.75309	7.4969	7.69722	6.31414	6.86952	6.32818	7.30001	6.59058	6.95211	7.64907	6.50395	6.94757	FALSE	FALSE	TRUE	FALSE
A_55_P2097178	ENSMUSG00000033540	Idua	CCCAAATGACTCTAGCTTGTAATAAACTGAAATAAAGCCACCCCAATCTTGCCACACATT	ENSMUST00000112563	chr5	108669105	NM_008325	-1.07658	0.000818692	0.0301587	-1.13023	0.000571736	0.100298	7.87521	8.19761	8.35799	7.09508	6.94228	7.16371	6.93745	6.8689	7.23379	8.1436	7.06702	7.01338	FALSE	FALSE	TRUE	FALSE
A_52_P451644	ENSMUSG00000033585	Ndn	TCAACAACCGTATGCCCATGACAGGCCTCCTGCTCATGATCCTGAGCCTCATCTATGTGA	ENSMUST00000038775	chr7	62348276	NM_010882	1.48142	0.00106043	0.0349272	1.8494	0.000197132	0.0585731	6.61325	7.18928	6.35199	7.62939	8.43427	8.53512	8.95727	8.3619	8.38354	6.71817	8.1996	8.56757	TRUE	FALSE	FALSE	FALSE
A_55_P2134790	ENSMUSG00000033684	Qsox1	TTCCCCTGCTCCTGTGGCTTGGGAGGGATGTGGAATAAAATTATTTTTGTTAAGTCACGC	ENSMUST00000035325,ENSMUST00000111764	chr1,chr1	1.55813e+17	NM_001024945	1.06853	0.0018738	0.0493927	0.605308	0.0403664	0.547596	5.54296	6.00433	5.67278	6.5591	6.61069	7.25587	6.43777	6.27565	6.32257	5.74002	6.80855	6.34533	TRUE	FALSE	FALSE	FALSE
A_51_P359636	ENSMUSG00000033880	Lgals3bp	TACTGCAGTAGCCCCATCTGTCACAGTCACTCATCAAAAATCATTAAAGTCTCACGTGCT	ENSMUST00000144529,ENSMUST00000043722	chr11,chr11	1.18398e+17	NM_011150	2.79926	3.41243e-06	0.000895244	0.403715	0.226404	0.767717	3.25537	3.5059	3.71311	5.95252	6.28335	6.63629	3.358	4.43923	3.88829	3.49146	6.29072	3.89517	TRUE	FALSE	FALSE	FALSE
A_55_P2133767	ENSMUSG00000033909	Usp36	AACGTGTTTTCCGAGTTGGCGCAGGGCTGCACAACCTGGGTAACACCTGCTTCCTCAACT	ENSMUST00000106296,ENSMUST00000092382,ENSMUST00000144153,ENSMUST00000151433	chr11,chr11,chr11,chr11	1.1829e+35	NM_001033528	1.73107	6.14245e-05	0.00555572	1.07902	0.00225471	0.191081	4.40286	5.01472	4.37334	6.50541	6.06899	6.40974	5.78838	5.86806	5.37153	4.59697	6.32805	5.67599	TRUE	FALSE	FALSE	FALSE
A_55_P1972192	ENSMUSG00000034055	Phka1	TTCTATATCTGTCCACAATGCCTACTGTCTCTGTGGTGAAATATTAAAATATGTAAGCTC	ENSMUST00000052012,ENSMUST00000043596,ENSMUST00000119229,ENSMUST00000122022,ENSMUST00000120270,ENSMUST00000113611	chrX,chrX,chrX,chrX,chrX,chrX	1.02644e+53	NM_008832	1.95569	0.00109136	0.0352909	0.265556	0.557182	0.917389	3.09291	3.87635	3.25509	5.41044	4.52771	6.15328	2.98908	3.95462	4.07732	3.40812	5.36381	3.67367	TRUE	FALSE	FALSE	FALSE
A_55_P2036567	ENSMUSG00000034116	Vav1	TGATTTTCTCCAGTCCTCCACGAAAGGTGGGGCTTGAGGCAACTGATTCTAATAAAGTGA	ENSMUST00000169220,ENSMUST00000005889,ENSMUST00000112870,ENSMUST00000008847	chr17,chr17,chr17,chr17	5.72791e+31	NM_011691	1.70325	0.000425375	0.0205603	1.53909	0.000903734	0.121501	3.91832	4.98111	3.9289	5.54984	6.13425	6.25399	5.81229	5.57853	6.05477	4.27611	5.97936	5.8152	TRUE	FALSE	FALSE	FALSE
A_51_P324838	ENSMUSG00000034282	Evpl	TGTCCACCTCACTGCGCAATCGTTTGTGGTGTTGGGCTCTGTCCCCAAATATGGGAAGTT	ENSMUST00000037007	chr11	116238077	NM_025276	1.74916	0.000104171	0.00787678	0.868509	0.0126586	0.38585	4.52056	4.79039	4.5298	6.12775	6.2657	6.69479	5.35848	5.07339	6.01441	4.61359	6.36275	5.4821	TRUE	FALSE	FALSE	FALSE
A_66_P100696	ENSMUSG00000034320	Slc26a2	CCAGCCTGATACTATTGTATAGAACCCATATTGTAAATATCTAATGTCTTAAGTCTTCCC	ENSMUST00000146409,ENSMUST00000037603	chr18,chr18	6121161261200360	NM_007885	1.71393	9.6811e-05	0.00754715	0.723507	0.0267024	0.486774	3.49595	3.00097	3.09972	4.42283	5.21014	5.10545	3.80551	3.76832	4.19333	3.19888	4.91281	3.92239	TRUE	FALSE	FALSE	FALSE
A_30_P01026185	ENSMUSG00000034377	Tulp4	ATAAAGACACCTTCATGCCGATGCGGCTCCACCATCACATTCTTCCCTGACTGGTTTCCT	ENSMUST00000149838,ENSMUST00000146758,ENSMUST00000126982,ENSMUST00000145340,ENSMUST00000144124	chr17,chr17,chr17,chr17,chr17	6.10644e+34	chr17:6265275-6362150_F	1.08649	0.000465998	0.0216628	0.475552	0.0518896	0.576403	5.35607	5.5907	5.45965	6.39701	6.62093	6.64795	5.79179	5.92863	6.11266	5.46881	6.5553	5.94436	TRUE	FALSE	FALSE	FALSE
A_52_P494372	ENSMUSG00000034430	Zxdc	AAGTCATCTTTCTAAATTCTGTTTCTGGAATTCATGGTAAGTAGTAACTTGTCAGCAGTC	ENSMUST00000075117	chr6	90369493	NM_173002	1.72622	0.00140838	0.0414385	0.367347	0.380083	0.844331	2.95335	2.92544	2.69462	3.83366	5.15304	4.76539	2.95726	2.71732	4.00087	2.8578	4.58403	3.22515	TRUE	FALSE	FALSE	FALSE
A_52_P39418	ENSMUSG00000034563	Ccpg1	CACCCATTCCACCAGAAGGGTTTGTTCAGTCGACCTGATAAAAAGCAACGTATGGTAACT	ENSMUST00000037977	chr9	72985428	NM_028181	1.55291	9.66007e-05	0.00754715	0.519957	0.0669093	0.618929	5.15771	5.20956	4.82571	6.38365	6.58895	6.87912	5.32956	5.50546	5.91784	5.06433	6.61724	5.58429	TRUE	FALSE	FALSE	FALSE
A_55_P1985890	ENSMUSG00000034640	Tiparp	GTGGAAAAGACTAAAGTGCATATTCTTCATTCACACTTGTACATATAGACAGCAGCAATA	ENSMUST00000047906	chr3	65528409	NM_178892	-1.21621	0.00043357	0.0207303	-0.362337	0.161265	0.720741	7.89846	7.90494	8.36437	7.04461	6.9029	6.57162	7.77978	7.56708	7.7339	8.05592	6.83971	7.69359	FALSE	FALSE	TRUE	FALSE
A_51_P514961	ENSMUSG00000034640	Tiparp	TAGAGCTGTACAGATGTCTCAGTGAATCAGTCTGTTTAAGCACTTATCAGGGCTTCCACA	ENSMUST00000047906	chr3	65528409	NM_178892	-1.43959	7.44724e-05	0.00636496	-0.335819	0.171074	0.7298	7.98504	8.08234	8.36378	6.47059	6.87668	6.76511	7.70541	7.7647	7.95359	8.14372	6.70413	7.8079	FALSE	FALSE	TRUE	FALSE
A_55_P2004972	ENSMUSG00000034701	Neurod1	CGCTCAGCATCAATGGCAACTTCTCTTTCAAACACGAACCATCCGCCGAGTTTGAAAAAA	ENSMUST00000041099	chr2	79456751	NM_010894	-0.748088	0.00611635	0.0973728	1.44938	4.78782e-05	0.0281862	8.02542	7.92336	7.68907	7.17669	7.28602	6.93087	9.34654	9.28477	9.35468	7.87928	7.13119	9.32866	FALSE	TRUE	FALSE	FALSE
A_55_P1985768	ENSMUSG00000034714	Ttyh2	ACATTAAACTAAAACTCCTCCGGGTTCTACAAGAGTCGGGTGGGCAAACCTCTTCTTGAT	ENSMUST00000045779	chr11	114675430	NM_053273	1.11115	0.00171513	0.0466739	-0.0823437	0.762528	0.963514	7.34942	8.17077	7.56438	8.66426	8.88929	8.86449	7.43829	7.85076	7.5485	7.69486	8.80601	7.61252	TRUE	FALSE	FALSE	FALSE
A_55_P1960291	ENSMUSG00000034917	Tjp3	GCAGTCACCAGCGTGCCACAAGCCCTCAAGCTTCTGACCACTTAATAAATCTTTAAAAAA	ENSMUST00000045744	chr10	81291267	NM_013769	-1.3381	0.000463431	0.0216101	-0.931953	0.00544197	0.27004	9.45803	9.59651	8.78632	7.87876	7.96674	7.98105	8.61871	8.25275	8.17354	9.28029	7.94218	8.34833	FALSE	FALSE	TRUE	FALSE
A_55_P2020612	ENSMUSG00000034936	Arl4d	TCTGTGAAAATGCCAAGAATTCTCCCCACAATTGTAGATCCCCGGCCCTTTTTATAAGCC	ENSMUST00000039388	chr11	101665540	NM_025404	1.41322	0.000294265	0.0162007	0.585104	0.0511104	0.574944	6.91441	7.69073	7.08086	8.51664	8.79191	8.61712	7.58514	7.79814	8.05803	7.22866	8.64189	7.81377	TRUE	FALSE	FALSE	FALSE
A_51_P114693	ENSMUSG00000034981	Parm1	ATAGAACTCTCGCTCCACACCTATAAAGCAGCAACTGCTTCACTGCCTTGCTGTTTGTAT	ENSMUST00000040576	chr5	91517614	NM_145562	2.4178	8.03635e-05	0.00659123	0.946829	0.0336298	0.521578	4.98518	5.16482	4.30081	6.3314	7.65403	7.71879	5.81746	5.54006	5.93377	4.81694	7.23474	5.76376	TRUE	FALSE	FALSE	FALSE
A_52_P340079	ENSMUSG00000035007	Rundc1	TTGTGAGTTCTGATTCCCCTTTGTTCAGAGGGAGTTTTAAGATGAGCCTAAGATGAAGTC	ENSMUST00000040561	chr11	101425084	NM_172566	1.71735	0.000247299	0.0141844	0.412692	0.219155	0.762453	4.15537	4.39708	3.70571	5.94274	6.12952	5.33794	4.01832	4.78667	4.69125	4.08605	5.8034	4.49875	TRUE	FALSE	FALSE	FALSE
A_51_P140641	ENSMUSG00000035104	Eva1a	ATAGAAACCGTGTGTCCTTTCCTTTTGGAGAGAAAAGTCTCATGACTTCAGAGACTCATG	ENSMUST00000042974	chr6	82041622	NM_145570	1.95741	1.99705e-05	0.002714	0.405362	0.158305	0.719185	3.75932	3.89666	4.2613	5.47607	6.09902	6.21442	4.31242	4.27209	4.54885	3.97243	5.92984	4.37779	TRUE	FALSE	FALSE	FALSE
A_55_P2099418	ENSMUSG00000035121	Neil2	TATGGAACTGGAGTAGCAAATGAAAATAAAACGGTGTGGTATTTTCTGTGGTCTTCGTTA	ENSMUST00000038229	chr14	63193541	NM_201610	-1.416	0.000344727	0.018025	-0.76044	0.0181103	0.429495	6.89548	6.68198	6.8894	5.02133	5.43197	5.76556	5.86306	6.4515	5.87098	6.82229	5.40628	6.06185	FALSE	FALSE	TRUE	FALSE
A_51_P499864	ENSMUSG00000035198	Tubg1	AGATTGTGCAGCAGCTGATTGACGAGTACCACGCGGCCACACGGCCAGACTATATCTCCT	ENSMUST00000043680	chr11	101119937	NM_134024	1.14014	0.00150341	0.0432804	0.123565	0.653278	0.93888	10.3177	10.5068	9.9422	11.1078	11.4233	11.656	10.2272	10.727	10.1832	10.2556	11.3957	10.3791	TRUE	FALSE	FALSE	FALSE
A_51_P259902	ENSMUSG00000035199	Arl6ip5	CTATCACTTGGGCACCTGTTTGATGTGCAGTGGAAACTGGGTCAGCCAGTTGTTTATATT	ENSMUST00000044681	chr6	97210688	NM_022992	-1.10299	0.00142842	0.0417315	-0.656385	0.0276626	0.492941	8.02233	8.61463	8.33388	6.84802	7.29632	7.51754	7.71879	7.63839	7.64452	8.32362	7.22063	7.66723	FALSE	FALSE	TRUE	FALSE
A_55_P2337073	ENSMUSG00000035299	Mid1	AGGTTGGATGTCACCACCACAAGGGAAAACAAACACATGGGTTTTTCCCCAACACGATTA	ENSMUST00000112104,ENSMUST00000112107,ENSMUST00000036753,ENSMUST00000112105,ENSMUST00000163810,ENSMUST00000079443	chrX,chrX,chrX,chrX,chrX,chrX	1.69685e+53	NM_001290505	-1.03792	0.00182418	0.0484468	-0.224274	0.390338	0.850248	11.4261	11.7148	10.9235	10.382	10.3836	10.1851	11.2143	11.1367	11.0406	11.3548	10.3169	11.1305	FALSE	FALSE	TRUE	FALSE
A_51_P242591	ENSMUSG00000035378	Shq1	TATCGTCATTTCAAGCTGGTGCTGAAAGCCTACCGAGACACTATAAAGATACTGCAACTA	ENSMUST00000113312,ENSMUST00000170667	chr6,chr6	1.00671e+17	NM_181590	1.22766	0.00104444	0.0346106	0.741401	0.0210714	0.448793	8.46296	8.83286	7.92336	9.73723	9.56812	9.59681	8.92084	9.39789	9.12466	8.4064	9.63405	9.1478	TRUE	FALSE	FALSE	FALSE
A_55_P1983209	ENSMUSG00000035469	Rcbtb1	CCAAACTGTATCCTTGAAGTTACTGGAACCAGTTTTATACTTCAGTAATTAGGATGCATT	ENSMUST00000043227,ENSMUST00000022551,ENSMUST00000174830	chr14,chr14,chr14	5.92012e+23	NM_027764	-1.8231	7.78751e-05	0.00649031	-1.14664	0.00255751	0.201775	6.78495	6.92684	7.45612	5.1025	5.12057	5.47554	5.59134	5.74108	6.39558	7.05597	5.23287	5.90933	FALSE	FALSE	TRUE	FALSE
A_55_P2126207	ENSMUSG00000035491	1600014K23Rik	AGAAGCTTCCCCTGTCTTTCTGTTTGGCATTCTTTGCAATAAATTTGTTTGTTTCTAAGC	ENSMUST00000048382	chrX	85249678	NM_028046	1.80623	0.000418319	0.0203617	1.85377	0.000342473	0.0782759	2.47483	2.69475	2.31296	3.49555	4.74654	4.65916	3.93916	4.38852	4.71616	2.49418	4.30041	4.34795	TRUE	FALSE	FALSE	FALSE
A_55_P2022890	ENSMUSG00000035506	Slc12a8	AGAACCTTTGGAAGTTGCTTCTACCAATAAGAAAACCCAAGACTGGTCTTCCCACCACAG	ENSMUST00000121925,ENSMUST00000122427,ENSMUST00000059056,ENSMUST00000119173,ENSMUST00000122314,ENSMUST00000117134	chr16,chr16,chr16,chr16,chr16,chr16	3.35173e+47	NM_134251	-1.30454	0.000348624	0.0181269	-0.735506	0.0142997	0.404797	8.77154	8.93501	8.96284	7.21287	7.78261	7.7603	8.39277	7.8783	8.19181	8.8898	7.58526	8.15429	FALSE	FALSE	TRUE	FALSE
A_51_P253207	ENSMUSG00000035699	Slc51a	GGATGAAGGTAAAGTGCAGTGGGTTGAACCTGTTTTGAGTCTTTCTCGTTTTTGTAATAA	ENSMUST00000042042	chr16	32487879	ENSMUST00000042042	1.16038	0.00177373	0.0477371	0.52237	0.0890913	0.667287	4.87699	4.59844	4.46122	5.76377	6.04604	5.60796	5.68869	4.92767	4.88739	4.64555	5.80592	5.16792	TRUE	FALSE	FALSE	FALSE
A_51_P374869	ENSMUSG00000035722	Abca7	AGACAGAGGATCTCTGTACCATACGCTGGCTCCCAGAAAGCCTTGGGCTCTGGGGGAAAT	ENSMUST00000132517,ENSMUST00000171637,ENSMUST00000043866	chr10,chr10,chr10	7.99965e+23	NM_013850	-1.01561	0.00160312	0.0449783	-0.602822	0.0301231	0.504954	8.95846	9.04638	8.75574	7.83126	8.11534	7.76714	8.41688	8.54832	7.98692	8.92019	7.90458	8.31737	FALSE	FALSE	TRUE	FALSE
A_55_P1979397	ENSMUSG00000035863	Palm	ACGTGTGGCAAGGCCCCGCCCTTCACCCCCATGTTCTTGACTTTCCCAGAGAAACAAATT	ENSMUST00000046945,ENSMUST00000105379	chr10,chr10	7979357179793570	NM_023128	-1.1413	0.000561314	0.0243317	-0.22578	0.355086	0.831682	9.10537	9.57916	9.2355	8.38213	8.19382	7.92019	9.13952	9.07631	9.02685	9.30668	8.16538	9.0809	FALSE	FALSE	TRUE	FALSE
A_51_P483639	ENSMUSG00000036030	Prtg	TGACACTGCCACAGTTTTCATCGTCATTCTAAGTTTTGTGCCAAATTGGACTTTCTTAGA	ENSMUST00000055535	chr9	72807273	NM_175485	-1.55478	0.000261719	0.0148144	-1.09264	0.00326498	0.218079	4.55277	4.20003	3.84152	2.94954	2.79499	2.18544	2.92631	3.35298	3.03709	4.1981	2.64332	3.10546	FALSE	FALSE	TRUE	FALSE
A_52_P346987	ENSMUSG00000036139	Hoxc9	TGCAAACTCTTGCGATGTGGGAGGGTTAAGTGTTGAGAAATTGGTGTTTAGAGTTAGTTC	ENSMUST00000001706	chr15	102977031	NM_008272	1.60869	4.20764e-05	0.00434741	0.403079	0.120976	0.693098	5.20691	4.84889	5.17981	6.35755	6.94207	6.76208	5.50208	5.5569	5.38586	5.07854	6.68723	5.48161	TRUE	FALSE	FALSE	FALSE
A_51_P267494	ENSMUSG00000036533	Cdc42ep3	CCCTGTATATTATTTCCATGTTGCAAAAGTTTGACTGTCAGCTACATGTTGGTTAAAAAC	ENSMUST00000068958	chr17	79355091	NM_026514	2.16883	3.61596e-05	0.00392423	1.68095	0.000297132	0.0734792	3.32115	3.10374	2.76589	5.28206	5.56408	4.85113	4.87438	4.17679	5.18245	3.0636	5.23242	4.74454	TRUE	FALSE	FALSE	FALSE
A_52_P122843	ENSMUSG00000036568	Gltscr1l	GTTGTGGAAAAGTATGAATTTGTTATTACGCATTGATTTTCTGTGTCCTTAAGTACTGCC	ENSMUST00000040624	chr17	46831413	NM_001100452	-1.36129	0.000777695	0.0292557	-0.706602	0.0345709	0.522674	6.22375	5.3884	6.41617	4.46435	4.73743	4.74266	5.10853	5.39335	5.40663	6.00944	4.64815	5.30284	FALSE	FALSE	TRUE	FALSE
A_51_P125260	ENSMUSG00000036880	Acaa2	AAGCCTTGATGAGGCAAGATGCATTGGGTTCTGTCTACTTCATACCTGTCTGACGTGTTA	ENSMUST00000041053	chr18	74779196	NM_177470	1.75308	5.46875e-05	0.00517216	0.121639	0.659465	0.940705	7.46401	7.89462	7.27612	8.95432	9.53077	9.40893	7.9493	7.49549	7.55489	7.54492	9.298	7.66656	TRUE	FALSE	FALSE	FALSE
A_51_P473953	ENSMUSG00000036885	Arhgef26	ACAGGAAATCTGTCTCCTCTTCAATGTCACAAACTTTTTAGAAGTACTAACATGTTGTAG	ENSMUST00000079300	chr3	62338343	NM_001081295	2.77918	2.30144e-05	0.00294213	0.636229	0.128051	0.701525	3.53715	2.86668	3.15457	5.33555	6.21772	6.34267	4.33568	3.08017	4.05123	3.18613	5.96531	3.82236	TRUE	FALSE	FALSE	FALSE
A_55_P2049652	ENSMUSG00000036923	Stox1	CAAAACCTTGCATCGAATTCCTTGTTTCAACTAACCCCAGCTATAAATGTCTAACTTAAT	ENSMUST00000148720,ENSMUST00000133371	chr10,chr10	6272580162726120	NM_001033260	2.93192	2.95454e-05	0.00344164	0.564476	0.205176	0.752147	3.10959	3.64813	3.18751	6.29638	6.02194	6.42266	3.01968	3.69917	4.91981	3.31508	6.247	3.87955	TRUE	FALSE	FALSE	FALSE
A_55_P2095513	ENSMUSG00000036938	Try5	CTGGATTCAGGACACCATTGCCGCAAACTAAGCATCCCTTTGAAGTCATTATGCCAATAA	ENSMUST00000064324	chr6	41314711	NM_001003405	-1.5979	0.000149929	0.0101649	-0.478434	0.112375	0.685707	5.48662	5.48498	4.95438	3.94001	3.71876	3.47352	4.41134	5.11842	4.96092	5.30866	3.71076	4.83023	FALSE	FALSE	TRUE	FALSE
A_55_P1985950	ENSMUSG00000037005	Xpnpep2	CTTCTAAGGTAGAGCCGCCATGGCAGTGCTATTAAAGCCTCTCATATCTTTGAAAACCTC	ENSMUST00000077775,ENSMUST00000115000	chrX,chrX	4810872448108920	NM_001289729	3.39877	1.25301e-06	0.000479464	1.71816	0.000466368	0.0911406	2.98406	4.2804	3.03345	6.7198	7.05422	6.72018	5.1846	4.95767	5.31012	3.43264	6.8314	5.1508	TRUE	FALSE	FALSE	FALSE
A_66_P130485	ENSMUSG00000037028	Gm12800	ACGAGTATGTGAGGCTATGCTGTCTGAAAATGAATATTATTGCCTTCCCAGTGGAGATTA	ENSMUST00000075999	chr4	101909120	ENSMUST00000075999	1.81217	0.000943081	0.0325919	0.164127	0.688075	0.947304	2.86715	4.65929	3.76575	5.3548	5.65256	5.72134	4.14219	4.04556	3.59683	3.76407	5.57623	3.92819	TRUE	FALSE	FALSE	FALSE
A_55_P1952235	ENSMUSG00000037211	Spry1	CTCATGTCTGAATATAACATATCACTACTTCAAGAAAAGCAAGGTGACTCGAAGAAAGTA	ENSMUST00000108109,ENSMUST00000038569,ENSMUST00000108107	chr3,chr3,chr3	3.76399e+23	NM_011896	-1.31104	6.15051e-05	0.00555572	-0.26148	0.226381	0.767717	8.78953	8.62663	8.71508	7.29545	7.45492	7.44777	8.42999	8.46498	8.45184	8.71042	7.39938	8.44893	FALSE	FALSE	TRUE	FALSE
A_52_P413492	ENSMUSG00000037295	Ldlrap1	TCTGGCATCCTGAATCTCAGCCAAACTAACAACATCTTTCCATCGCTTGTGAAAGCTGGT	ENSMUST00000037828	chr4	134768024	NM_145554	1.69921	0.00155897	0.044119	1.48033	0.00385551	0.230685	4.41665	4.55299	3.54732	5.61305	5.42816	6.57337	5.06543	5.85248	6.04003	4.17232	5.87153	5.65265	TRUE	FALSE	FALSE	FALSE
A_51_P100327	ENSMUSG00000037321	Tap1	TATTTGGAAGAAGTTTTCGAGAAAATATTGCGTATGGCCTGAACCGGACTCCAACCATGG	ENSMUST00000170086,ENSMUST00000166853,ENSMUST00000041633,ENSMUST00000168351,ENSMUST00000166582	chr17,chr17,chr17,chr17,chr17	3.41876e+39	NM_013683	0.678561	0.00986523	0.12763	1.445	4.38648e-05	0.0270322	6.23438	6.39473	6.40801	6.81097	7.06814	7.19369	7.71084	7.78169	7.87958	6.34571	7.02427	7.7907	FALSE	TRUE	FALSE	FALSE
A_52_P257728	ENSMUSG00000037408	Cnnm4	CCAAGTCACAGCCGCCATAGCAGATGACTCCTATTTATTTTGCATTAAGATTTTAATTTG	ENSMUST00000153128	chr1	36471619	NM_033570	1.1535	0.000455316	0.0212975	0.412492	0.101104	0.678672	2.77001	2.94493	2.69294	4.17278	3.78832	3.90729	3.43084	2.99553	3.21898	2.80262	3.95613	3.21512	TRUE	FALSE	FALSE	FALSE
A_55_P2119257	ENSMUSG00000037411	Serpine1	GGTCACATGGTCTTGAATTTTGTTGGTTACATATGCCTTTTTGTTGTTGTTTGTCTTCAC	ENSMUST00000041388,ENSMUST00000077523	chr5,chr5	1.37072e+17	NM_008871	2.45437	0.000203379	0.0124209	1.6629	0.00336639	0.220791	3.91161	2.93402	2.41848	5.40706	6.17473	5.04542	4.12295	5.08596	5.04389	3.08804	5.5424	4.75093	TRUE	FALSE	FALSE	FALSE
A_51_P422685	ENSMUSG00000037492	Zmat4	TGAAAGACCAATGGGATCTGTTCTTTTTGGCCCTTTAGATGACAGAGATGCATAAATTGG	ENSMUST00000042352	chr8	23669657	NM_177086	-1.87565	0.000598857	0.0254778	-1.15216	0.0132654	0.39463	5.14105	4.54512	4.97275	2.69869	3.26232	3.07094	4.57202	2.91965	3.71075	4.8863	3.01065	3.73414	FALSE	FALSE	TRUE	FALSE
A_30_P01022971	ENSMUSG00000037661	Gpr160	ACGACAGGCCCAGCACACTGCCAGCGTGTGTGCTGGTAACTTTTGATCCTGGAGGTTTTC	ENSMUST00000108261,ENSMUST00000130294,ENSMUST00000108259,ENSMUST00000046748,ENSMUST00000108258,ENSMUST00000147697	chr3,chr3,chr3,chr3,chr3,chr3	3.08559e+47	chr3:30754871-30776438_F	2.26103	0.000163456	0.0106973	0.84526	0.0567748	0.591119	2.58604	1.79078	1.82905	3.68403	4.7128	4.59213	3.3663	3.17392	2.20143	2.06862	4.32965	2.91388	TRUE	FALSE	FALSE	FALSE
A_55_P1956627	ENSMUSG00000037661	Gpr160	GGTATTAATCCAAATGCAAAGTAAACACATTAACATGTGTCCAGCTTGATGTTTTACTCC	ENSMUST00000108261,ENSMUST00000108259,ENSMUST00000166278,ENSMUST00000046748,ENSMUST00000108258	chr3,chr3,chr3,chr3,chr3	3.08559e+39	NM_001286994	1.98603	0.000312686	0.016846	0.680676	0.0992205	0.67859	3.26149	2.95312	3.82237	4.78595	5.26453	5.94458	4.58581	3.57922	3.91398	3.34566	5.33169	4.02633	TRUE	FALSE	FALSE	FALSE
A_51_P339540	ENSMUSG00000037664	Cdkn1c	CGTAGAGCAGCCCACGGTTTTGTGGAAATCTGAAAACTGTGCAATGTATTGAGAACACTC	ENSMUST00000167912,ENSMUST00000037287	chr7,chr7	1.43461e+17	NM_009876	1.29019	0.000617755	0.0259578	1.83596	3.55152e-05	0.0233862	8.10843	7.86009	7.48064	9.16078	9.32748	8.83146	9.47832	9.99002	9.48869	7.81639	9.10657	9.65234	TRUE	TRUE	FALSE	FALSE
A_55_P2023732	ENSMUSG00000037736	Limch1	TAAAAATTGTGCCTTAGAAAACGCAAAGCTGTTGCACACAGTGACGAACGGCAGATTCGG	ENSMUST00000101164,ENSMUST00000118242,ENSMUST00000119854,ENSMUST00000117601,ENSMUST00000038188	chr5,chr5,chr5,chr5,chr5	6.67458e+39	NM_001001980	2.05753	0.000508684	0.0228501	0.698372	0.122208	0.6939	4.11797	4.58085	5.25573	5.95917	7.49781	6.67016	5.25105	5.06857	5.73004	4.65151	6.70905	5.34989	TRUE	FALSE	FALSE	FALSE
A_52_P138926	ENSMUSG00000037771	Slc32a1	AAACTCATCTTGTGCAATGTATCCGGTCGTGGAACTGTATACTGTGCGTGTGGTGTGCTC	ENSMUST00000045738	chr2	158610766	NM_009508	1.59984	0.00142301	0.0416412	1.19912	0.00867633	0.330929	5.10201	4.36472	5.68567	6.1193	6.93514	6.8975	5.86198	6.34925	6.53853	5.0508	6.65065	6.24992	TRUE	FALSE	FALSE	FALSE
A_55_P2152248	ENSMUSG00000037852	Cpe	AGAGACTCTCAAAAGCTACTGGGAAGATAACAAAAACTCCCTCATCAGCTACCTGGAGCA	ENSMUST00000048967	chr8	64693040	NM_013494	-1.50842	7.67157e-05	0.00644711	-0.200056	0.423578	0.866925	8.2589	7.96215	8.62951	6.63924	6.96501	6.72104	8.05523	8.05999	8.13517	8.28352	6.7751	8.08346	FALSE	FALSE	TRUE	FALSE
A_55_P2025038	ENSMUSG00000037852	Cpe	TTTGAAGAATGGAATTGTATTAGTCAGCCTGTTAATGCCACTTCAGAGTTTGGGGTTTTG	ENSMUST00000048967	chr8	64693040	NM_013494	-2.27518	1.06053e-05	0.00187113	-0.621096	0.0559726	0.589758	6.02709	6.37969	6.78795	3.88711	4.02788	4.45421	5.9405	5.39364	5.9973	6.39824	4.12307	5.77715	FALSE	FALSE	TRUE	FALSE
A_52_P243054	ENSMUSG00000037857	Nufip2	TTTCCCAAGGCTTATGAGCTGGAAAAACGGACTAGTCCTCAAGTTCTGGGTCACATTCTA	ENSMUST00000181023,ENSMUST00000100802	chr11,chr11	7768617177686150	NM_001024205	1.22509	0.000960655	0.0329277	0.676415	0.030053	0.504954	6.13207	6.62741	6.53027	7.97059	7.73368	7.26076	7.05252	6.89409	7.37238	6.42992	7.65501	7.10633	TRUE	FALSE	FALSE	FALSE
A_55_P1968043	ENSMUSG00000037876	Jmjd1c	GTGCAAGTGTTACATATGGCTTTGTACATTACAGTTGAAAGGGGTTTTACATTTTCCATT	ENSMUST00000174408,ENSMUST00000051446,ENSMUST00000173689	chr10,chr10,chr10	6.71273e+23	NM_001242396	-1.1069	0.000853226	0.0310516	-0.353567	0.169433	0.72911	8.66597	8.38652	8.96858	7.36431	7.66979	7.66627	8.42721	8.39224	8.14092	8.67369	7.56679	8.32013	FALSE	FALSE	TRUE	FALSE
A_52_P625315	ENSMUSG00000037910	1700018B24Rik	CACCTATGCCGATTACGGGTCCGTTGACGAATGCATGGAAGGCATCTGTAAGATGTACGA	ENSMUST00000036023	chr3	48609101	NR_003617	3.81072	6.35349e-07	0.000299508	1.4428	0.00220713	0.189159	5.24919	4.22473	4.31275	8.00255	8.3229	8.89339	5.57213	6.32266	6.22027	4.59556	8.40628	6.03835	TRUE	FALSE	FALSE	FALSE
A_55_P1954633	ENSMUSG00000037926	Ssh2	CCGCTGTTTTTAAATGTGAACTTGTGCGCAGATTCAATGTTCTTGTTACAGATTGAATAA	ENSMUST00000037912	chr11	77216286	NM_001291190	1.53936	0.00051356	0.0229542	0.470388	0.16011	0.719775	3.25847	3.3783	3.27685	5.31406	4.98934	4.22832	3.76483	3.41647	4.14348	3.30454	4.8439	3.77493	TRUE	FALSE	FALSE	FALSE
A_65_P11539	ENSMUSG00000038024	Dennd4c	TCAGGTCATCCATACATCCTCATTCATCAATCAACACCCAATCATTTTCTGGAACCTGGT	ENSMUST00000082026	chr4	86748639	NM_184088	1.97835	0.000100622	0.00776409	1.12413	0.00583123	0.278372	3.64414	3.05143	3.11754	5.14384	5.35044	5.25387	3.72946	4.46314	4.99288	3.27103	5.24939	4.39516	TRUE	FALSE	FALSE	FALSE
A_51_P279606	ENSMUSG00000038037	Socs1	GAGGGTCTCTGGCTTCATTTTTCTGCTGTGCAGAATATCCTATTTTATATTTTTACAGCC	ENSMUST00000038099	chr16	10785536	NM_009896	2.53592	1.09231e-05	0.00191599	1.18074	0.00413844	0.238732	3.13311	4.03256	3.30326	6.08055	5.76777	6.22836	4.15159	4.78527	5.07429	3.48964	6.02556	4.67038	TRUE	FALSE	FALSE	FALSE
A_52_P169082	ENSMUSG00000038057	Dbil5	TAAACAAAGGGATGTCCAAGATGGATGCCATGAGGATCTACATTGCTAAAGTGGAAGAGC	ENSMUST00000040806	chr11	76217607	NM_021294	1.83425	4.91962e-05	0.00483689	0.49918	0.100702	0.67859	5.45355	5.7805	5.28163	7.69037	7.25502	7.07304	6.39415	5.69522	5.92385	5.50523	7.33948	6.00441	TRUE	FALSE	FALSE	FALSE
A_51_P324303	ENSMUSG00000038175	Mylip	TGTTTCCATATTCTAAGTTTTCACCCCCACTTGGGCATTTTGGATGCTAGTGAGCTAGGG	ENSMUST00000038275	chr13	45389741	NM_153789	1.94166	0.000962618	0.0329277	1.11673	0.025077	0.477937	2.95404	3.65443	3.43693	5.39826	5.74474	4.7274	3.51912	4.71707	5.1594	3.34847	5.29013	4.46519	TRUE	FALSE	FALSE	FALSE
A_51_P505795	ENSMUSG00000038213	Tapbpl	GCCTCCGAATACAAAGTAAAGTACTCCACATCCTGGCTACTTAAAGGACCCCGTGTGAGG	ENSMUST00000043422	chr6	125231860	NM_145391	1.27021	0.000124558	0.00884212	0.815112	0.00323669	0.217624	6.97348	7.10463	7.10233	8.20385	8.37398	8.41324	7.95876	7.66672	8.00031	7.06015	8.33036	7.87526	TRUE	FALSE	FALSE	FALSE
A_55_P2066103	ENSMUSG00000038227	Hoxa9	TTTGTCCCTGACTGACTATGCTTGTGGTTCTCCTCCAGTTGATAGAGAAAAACAACCCAG	ENSMUST00000048680	chr6	52227370	NM_010456	2.0318	0.000131811	0.00920543	0.157805	0.657076	0.940705	2.75547	3.15818	2.8793	4.50002	5.14648	5.24184	2.51452	2.96338	3.78847	2.93099	4.96278	3.08879	TRUE	FALSE	FALSE	FALSE
A_55_P2118630	ENSMUSG00000038366	Lasp1	ATTTGAGAAGAATAAGGGCAAAGGTTTCAGCGTGGTGGCAGACACGCCTGAGCTGCAGAG	ENSMUST00000043843,ENSMUST00000129558,ENSMUST00000152962,ENSMUST00000146572,ENSMUST00000129828,ENSMUST00000148280,ENSMUST00000155762	chr11,chr11,chr11,chr11,chr11,chr11,chr11	9.77996e+55	NM_010688	1.09175	0.000933992	0.0325012	0.380522	0.141496	0.705645	7.39816	7.34314	7.45533	8.71663	8.09942	8.65585	7.80131	7.9082	7.62868	7.39888	8.49063	7.7794	TRUE	FALSE	FALSE	FALSE
A_55_P2006255	ENSMUSG00000038393	Txnip	TGGACGACTCTCAAGACAGCCCTATCTTTATGTACGCCCCTGAGTTCCAGTTCATGCCCC	ENSMUST00000074519,ENSMUST00000049093,ENSMUST00000128221	chr3,chr3,chr3	9.6558e+23	NM_001009935	1.18715	0.00113526	0.0361294	0.70067	0.0247634	0.474933	9.97545	9.92605	9.56107	10.8289	11.0864	11.1087	10.9966	10.3555	10.2125	9.82086	11.008	10.5215	TRUE	FALSE	FALSE	FALSE
A_55_P2046877	ENSMUSG00000038415	Foxq1	TGTAACTTTACAGAGGATCAAAGCCGTTCTTTTCCATTTCTTGGCCAGGCCTGTACTCTC	ENSMUST00000042118	chr13	31558169	NM_008239	2.33015	7.8563e-05	0.00651527	0.895241	0.0360348	0.525321	3.75147	4.69542	4.08974	6.92853	6.12577	6.47279	4.4065	5.62619	5.18966	4.17888	6.50903	5.07412	TRUE	FALSE	FALSE	FALSE
A_55_P2145287	ENSMUSG00000038541	Srd5a2	CTCAAGATGTTTAAGGATTACCCCAAATCTAGGAAAGCCCTCATTCCATTCATCTTTTAA	ENSMUST00000043458	chr17	74047916	NM_053188	2.46259	8.83522e-06	0.00166635	1.41455	0.000859873	0.119002	2.80055	2.86887	2.67271	4.80395	5.26123	5.66472	4.3387	3.66096	4.58611	2.78071	5.2433	4.19526	TRUE	FALSE	FALSE	FALSE
A_51_P234359	ENSMUSG00000038580	Sct	TCTCTAGGACCCTGGCTGGAGTAGGGATTGGTTGTCCTTGGCATCAATAAAAAAGGAATT	ENSMUST00000046156	chr7	141279133	NM_011328	1.8745	3.46982e-05	0.00384869	1.219	0.00106566	0.133347	6.22817	6.16268	6.40145	8.08205	8.05063	8.28313	6.92744	7.84486	7.67699	6.2641	8.1386	7.4831	TRUE	FALSE	FALSE	FALSE
A_66_P135403	ENSMUSG00000038598	AI481877	GCCTGAGCCTCAGAGATCATAATGGGAGGGCTTGGGACTTGACGGAGATCATATAAGAAC	ENSMUST00000122832	chr4	59111113	ENSMUST00000122832	1.67545	0.000162265	0.0106579	1.01609	0.00559858	0.272874	5.77224	6.57633	6.85688	8.02852	8.11273	8.09054	7.58484	7.47062	7.19828	6.40182	8.07726	7.41791	TRUE	FALSE	FALSE	FALSE
A_30_P01026013	ENSMUSG00000038598	AI481877	ACACACGGGAGTCCATCCCAACCCTGAAGGACTCACGGTGCAGTTAAGGACATTGAAGGG	ENSMUST00000122832	chr4	59111113	chr4:59093718-59108018_R	1.87802	0.000304543	0.0165677	0.476763	0.207121	0.753517	4.89001	5.25607	4.7526	6.98357	6.30849	7.24069	4.90324	6.10596	5.31977	4.96623	6.84425	5.44299	TRUE	FALSE	FALSE	FALSE
A_30_P01027267	ENSMUSG00000038598	AI481877	AGGTTTTCTCATTTGGAAACTGGCCTAAGGAGATAAGGAATTGAGACTCGGATCAGCACG	ENSMUST00000122832	chr4	59111113	chr4:59093960-59122541_R	1.34931	0.000277251	0.0154011	0.639373	0.0284864	0.500588	4.61633	5.1298	5.06349	6.27273	6.12251	6.46231	5.82183	5.2686	5.63731	4.93654	6.28585	5.57591	TRUE	FALSE	FALSE	FALSE
A_30_P01021356	ENSMUSG00000038598	AI481877	ACTAAGCTGGAGATCTTTCTGCCTACAAAAGTGTTTCAGCTGGAGTGTAAGTGCAGAAGT	ENSMUST00000122832	chr4	59111113	chr4:59093718-59108018_R	2.41354	0.000434947	0.0207632	1.0984	0.0430865	0.554574	3.2367	2.46944	2.15658	3.91443	5.49104	5.69787	3.718	4.17544	3.26448	2.62091	5.03445	3.71931	TRUE	FALSE	FALSE	FALSE
A_55_P2013019	ENSMUSG00000038668	Lpar1	CAACCTGCTGGCTATTGCTATCGAGAGGCACATCACGGTTTTCCGCATGCAGCTCCATAC	ENSMUST00000107570,ENSMUST00000107574,ENSMUST00000107575,ENSMUST00000107571,ENSMUST00000055018	chr4,chr4,chr4,chr4,chr4	5.84994e+39	NM_172989	1.79234	6.87502e-05	0.00599478	0.658175	0.0406529	0.549629	4.60481	4.75707	4.32384	5.7865	6.57475	6.70149	5.06713	5.29829	5.29483	4.56191	6.35425	5.22008	TRUE	FALSE	FALSE	FALSE
A_55_P1968982	ENSMUSG00000038718	Pbx3	GCGCTCACTTACTACCTCTGAACAATACTCACGCTGTAGTTTGTCTCTTTCTTATCTTTT	ENSMUST00000113132,ENSMUST00000040638	chr2,chr2	3437203834372250	NM_016768	-1.75354	2.91733e-05	0.00342128	-1.00042	0.00228618	0.191595	6.56363	6.67708	6.44242	4.4436	5.16359	4.81532	5.39598	5.52397	5.76192	6.56104	4.8075	5.56062	FALSE	FALSE	TRUE	FALSE
A_55_P2107367	ENSMUSG00000038718	Pbx3	CACCCTGGATTGAAAAGTCTTCCTTGTGGTAGTTATATGTAGTTTCAAACATGAATAAAC	ENSMUST00000113132	chr2	34372038	NM_016768	-1.08035	0.000919814	0.0323181	-0.159404	0.514416	0.903205	7.02494	6.85126	7.29431	5.86782	5.98041	6.08122	6.60769	7.10082	6.98379	7.05684	5.97648	6.89743	FALSE	FALSE	TRUE	FALSE
A_55_P2002577	ENSMUSG00000038776	Ephx1	TTTCAAGAAACATTTATTCCCTGACCCCTCTCCTGGGCCAACGTTTTGGGAGATTTCTTG	ENSMUST00000036928,ENSMUST00000154133	chr1,chr1	1.81018e+17	NM_010145	1.71884	3.63219e-05	0.00392772	1.17127	0.00079006	0.114597	6.8094	7.36459	7.38353	8.77347	8.92915	9.01143	8.09656	8.59265	8.38213	7.18584	8.90468	8.35711	TRUE	FALSE	FALSE	FALSE
A_55_P2002578	ENSMUSG00000038776	Ephx1	TCGCCCCACTGCATAGCTGTGTTAAGCTACATGGCTTTAATGATAAATGGGTTTATTTCT	ENSMUST00000036928,ENSMUST00000111068	chr1,chr1	1.81018e+17	NM_010145	1.81383	0.000380001	0.0191396	1.23752	0.00527074	0.266809	3.34241	3.82509	3.9171	4.87854	5.64549	6.00205	4.85872	4.48812	5.45031	3.69487	5.50869	4.93238	TRUE	FALSE	FALSE	FALSE
A_55_P2151986	ENSMUSG00000038811	Gngt2	GTGTACTGGGATACCTAAGGACCAATGTTTTCTTCCTCTTAGACACAAATAAAGATGCTG	ENSMUST00000107712,ENSMUST00000107714,ENSMUST00000107711,ENSMUST00000100532,ENSMUST00000036088,ENSMUST00000107709,ENSMUST00000107708	chr11,chr11,chr11,chr11,chr11,chr11,chr11	9.58372e+55	NM_001284393	1.21882	0.0013174	0.0397061	0.330647	0.264349	0.785964	5.88031	5.42558	5.23681	6.89314	6.41236	6.89365	5.75082	5.55705	6.22677	5.51423	6.73305	5.84488	TRUE	FALSE	FALSE	FALSE
A_55_P2084723	ENSMUSG00000038843	Gcnt1	TTTGCCAATAAGTTTGACATGGATGTCGACCCCTTTGCCATCCAGTGTTTGGATGAGCAT	ENSMUST00000174236,ENSMUST00000067276,ENSMUST00000169897	chr19,chr19,chr19	1.73567e+23	U19265	3.07712	4.22499e-06	0.00107116	1.82431	0.000371542	0.0806434	2.87374	2.85731	2.57213	5.50154	5.98487	6.04811	4.61353	3.84141	5.32117	2.76773	5.84484	4.59204	TRUE	FALSE	FALSE	FALSE
A_55_P1967315	ENSMUSG00000038976	Ppp1r9b	TATATAATATATATATGTATGTATTGTTCCTGGTTTTGTACGGACCATGCCCTCTGTCAG	ENSMUST00000038696,ENSMUST00000107748	chr11,chr11	9499103494996060	NM_172261	2.72268	5.74059e-05	0.00531269	1.60861	0.00303634	0.21162	3.11426	2.98089	2.78687	5.25534	5.27919	6.51554	3.76724	4.78935	5.15127	2.96067	5.68336	4.56929	TRUE	FALSE	FALSE	FALSE
A_51_P475378	ENSMUSG00000039063	Echdc3	TTCAGGCACAGTCCGTTCTGGTTGTTCATGGCAAGTTGAACAGTTCAAATCTCCATGAGA	ENSMUST00000042658	chr2	6213033	NM_024208	2.25187	2.64791e-05	0.00323847	0.289955	0.380764	0.844556	3.98568	4.91436	4.72037	6.46262	7.02215	6.89125	4.55399	4.66359	5.2727	4.54014	6.79201	4.83009	TRUE	FALSE	FALSE	FALSE
A_51_P126626	ENSMUSG00000039081	Zfp503	TAACTATTTTTAATTTTTAAGTCCACCCGCTGAGAAGGGGACAAGGTTTACGTCATGTGC	ENSMUST00000043409	chr14	21989601	NM_145459	1.51937	4.8882e-05	0.00483531	0.525965	0.0438461	0.557219	3.91948	3.85942	3.72838	5.09531	5.53998	5.43011	4.16396	4.358	4.56322	3.83576	5.35513	4.36173	TRUE	FALSE	FALSE	FALSE
A_51_P480073	ENSMUSG00000039084	Chad	CTCCTTTGAGAGAAGCTATTGTAGAACCTCCTACCCTCTGTCCATCGGAGCTAAAGCGCA	ENSMUST00000040418	chr11	94565046	NM_007689	1.16664	0.00173304	0.0470197	0.133473	0.642414	0.936291	3.67245	3.0015	3.88062	4.85814	4.68979	4.50657	3.40427	3.88726	3.66347	3.51819	4.68483	3.65167	TRUE	FALSE	FALSE	FALSE
A_51_P397876	ENSMUSG00000039095	En2	TTGTAATTTAAGAGTCTGTGAATAACCATCTGCTGCTTGGGGGTCGGTGAACACATGCCT	ENSMUST00000036177	chr5	28165695	NM_010134	2.3406	3.38239e-07	0.000182226	2.14266	7.9214e-07	0.00281496	6.58132	6.75305	6.51421	8.91411	8.93881	9.01747	8.69827	8.8371	8.74119	6.61619	8.9568	8.75885	TRUE	TRUE	FALSE	FALSE
A_30_P01020306	ENSMUSG00000039197	Adk	GCAACATTTGCATTATGTTCAGACTGTAACCTGCTTACTGATGGTACTCTATAATTTGAT	ENSMUST00000045376	chr14	21052573	chr14:22267795-22319045_F	-1.97104	7.06522e-06	0.00146527	-0.140142	0.570536	0.920765	9.9101	9.72749	10.0449	7.90654	8.17183	7.69104	10.0222	9.57783	9.66209	9.89418	7.92314	9.75403	FALSE	FALSE	TRUE	FALSE
A_30_P01027974	ENSMUSG00000039197	Adk	GACCTTTAGTCTCTGAAATCTGGGAAAAATGTTTATTTGCATAGTTTGTTAGTGCCTCTT	ENSMUST00000045376	chr14	21052573	chr14:22267795-22319045_F	-1.65964	0.000183972	0.0115499	-0.0529933	0.860371	0.978712	8.00998	7.98938	8.87014	6.61885	6.87684	6.39488	8.16315	8.04669	8.50068	8.28983	6.63019	8.23684	FALSE	FALSE	TRUE	FALSE
A_55_P2089820	ENSMUSG00000039197	Adk	AATTGTTACAAGAAAGAGAAGCACCTTGACCTGGAGCGGAACTGGGTGTTGGTAGAGAAA	ENSMUST00000045376	chr14	21052573	NM_001243041	-1.48806	0.000735601	0.0283436	0.00620523	0.984678	0.998308	12.6671	12.4091	12.8436	10.6422	10.9762	11.8372	12.5923	12.8703	12.4758	12.6399	11.1519	12.6461	FALSE	FALSE	TRUE	FALSE
A_51_P130666	ENSMUSG00000039197	Adk	ACCAATTATTCCTTATAAGCTCTTCCATGTGCTTCAGACATCTGATGGACTTGGGGCAGC	ENSMUST00000045376	chr14	21052573	NM_134079	-1.87595	6.56475e-06	0.00138502	0.0629211	0.78605	0.967304	10.3241	10.0247	10.3455	8.43606	8.41494	8.21538	10.4507	10.0573	10.375	10.2314	8.35546	10.2943	FALSE	FALSE	TRUE	FALSE
A_30_P01030383	ENSMUSG00000039197	Adk	GTGTGTGCACATGTCATATATATATACCTGATAATTGTCAGATAAGGCACAGAAATGTTC	ENSMUST00000045376	chr14	21052573	chr14:22267795-22319045_F	-2.06154	1.24275e-05	0.00202126	-0.088444	0.746423	0.959122	8.76635	8.62031	8.89944	6.44118	7.17318	6.48711	8.865	8.40222	8.75355	8.76203	6.70049	8.67359	FALSE	FALSE	TRUE	FALSE
A_55_P2101123	ENSMUSG00000039198	Ptchd3	GTTTCTTGTTATGTTTTTTGGGGCTGCCCATGGCCTGATTTTTATTCCTGTATTCTTAAC	ENSMUST00000036690	chr11	121830246	NM_029049	2.37492	1.24953e-05	0.00202126	0.34217	0.29013	0.799698	2.11062	2.63671	2.94705	5.2311	4.94901	4.63903	2.44408	3.16563	3.11118	2.56479	4.93971	2.90696	TRUE	FALSE	FALSE	FALSE
A_66_P112573	ENSMUSG00000039236	Isg20	CCGCAATGTGTAAAACCAAGAACACTCCCCCATTACAGCAACTCTCTTGCTTTGAGGCAA	ENSMUST00000038142	chr7	78913764	NM_001291220	2.27075	8.21861e-06	0.00163129	0.393958	0.188949	0.742555	6.50204	6.80837	6.49608	8.76417	9.10618	8.74839	6.4402	7.30095	7.24722	6.60216	8.87291	6.99612	TRUE	FALSE	FALSE	FALSE
A_52_P496202	ENSMUSG00000039278	Pcsk1n	GCCCCAGCAACCCTGACTCCCTGCCAGCACGTCCAAGGCTGCTTACCCCAGCAACCTCCC	ENSMUST00000041096	chrX	7919821	NM_013892	-1.46893	5.42641e-05	0.00514826	-1.46295	5.61826e-05	0.0308187	10.8892	11.1367	10.7691	9.61612	9.21053	9.56151	9.51582	9.42297	9.46729	10.9316	9.46272	9.46869	FALSE	FALSE	TRUE	TRUE
A_55_P2084448	ENSMUSG00000039294	BC017643	CTTCCACTTCTACTGGTCTTTTTATTTCAGAAGTAATAAAGCTCTACATGCAACTTGCAA	ENSMUST00000106115,ENSMUST00000038709	chr11,chr11	1.21229e+17	NM_001254735	1.78647	0.00108689	0.0352597	0.240415	0.560422	0.918694	2.70373	2.77709	3.38035	4.84849	4.90822	4.46388	2.38514	3.09615	4.10112	2.95372	4.74019	3.19414	TRUE	FALSE	FALSE	FALSE
A_51_P245533	ENSMUSG00000039329	Tex19.1	TGACCTCACTGTCATAGGGGTCATATGCTTACTGTCTTAGGGTCAAGATACCTGATTTTA	ENSMUST00000039088	chr11	121146142	NM_028602	2.94272	2.65415e-08	4.21452e-05	1.30472	5.52827e-05	0.0308187	7.92252	7.94511	7.88917	10.8841	10.8787	10.8222	9.23919	9.25953	9.17222	7.91893	10.8616	9.22365	TRUE	TRUE	FALSE	FALSE
A_51_P503736	ENSMUSG00000039337	Tex19.2	TTGGGGCCTCAGGGAAGCTGGGTTCATCGTCCCTAGTTGACAGTTCAGTGTTCGGAAGGT	ENSMUST00000039146	chr11	121118677	NM_027622	2.69849	7.12951e-07	0.000325905	0.681593	0.0232496	0.4631	5.39795	5.96236	5.8349	8.52647	8.42759	8.33661	6.11729	6.35341	6.76929	5.73174	8.43023	6.41333	TRUE	FALSE	FALSE	FALSE
A_55_P2145496	ENSMUSG00000039382	Wdr45	GTACCGATGGCCGGCCGAACTGAGTCTTGAGGGTGTTGAACCAGCCAGCAAGCATAAATG	ENSMUST00000043045,ENSMUST00000116634,ENSMUST00000115689,ENSMUST00000115688,ENSMUST00000116633,ENSMUST00000115687	chrX,chrX,chrX,chrX,chrX,chrX	7.72222e+41	NM_001290792	1.01255	0.00182912	0.0485353	0.706618	0.0154009	0.411553	9.05023	9.21351	8.60779	10.0891	9.94028	9.87981	9.79242	9.78786	9.41111	8.95718	9.96973	9.6638	TRUE	FALSE	FALSE	FALSE
A_52_P679105	ENSMUSG00000039405	Prss23	ATTTATTGGCTATATTGATACCCATATAAGACTGTATCTTACAGTGCACAGAATTCCCAC	ENSMUST00000041761	chr7	89517586	NM_029614	-2.22159	0.00166585	0.0459013	0.752372	0.183823	0.740826	5.96208	5.3595	6.31903	2.71236	4.75922	3.50427	6.87019	5.78639	7.24115	5.8802	3.65862	6.63258	FALSE	FALSE	TRUE	FALSE
A_51_P260850	ENSMUSG00000039419	Cntnap2	AGTTTGTGTCCAAATAATATTTCTTTTGGTGTCCCATAAAATGGAAATGAGAAAAGGGGC	ENSMUST00000114641,ENSMUST00000060839	chr6,chr6	4506006047244400	NM_025771	1.91705	0.000243202	0.0140533	1.00009	0.016776	0.42086	2.58088	2.50073	3.58481	5.13878	4.79266	4.48614	3.57922	4.38058	3.70688	2.88881	4.80586	3.88889	TRUE	FALSE	FALSE	FALSE
A_55_P2077628	ENSMUSG00000039450	Dcxr	ATGTTGTTTACCTTGCTGGCATCTCTTCAGATCCGTGTGAATGCAGTAAACCCCACAGTA	ENSMUST00000106148	chr11	120727243	ENSMUST00000106148	0.70941	0.0283143	0.223273	1.81886	5.55557e-05	0.0308187	8.22371	7.89225	8.17518	8.69988	9.36018	8.35931	9.93887	9.99066	9.81818	8.09705	8.80646	9.9159	FALSE	TRUE	FALSE	FALSE
A_51_P181319	ENSMUSG00000039450	Dcxr	ACCATACTGTCTACTGTTCCACCAAGGGTGCTCTGGACATGTTGACCAAGATGATGGCCC	ENSMUST00000026144,ENSMUST00000125242,ENSMUST00000122883	chr11,chr11,chr11	1.20727e+26	NM_026428	0.775672	0.0178117	0.174474	2.04223	1.85871e-05	0.0186925	7.76262	7.68953	7.32572	8.07016	8.47835	8.55637	9.34849	10.098	9.45803	7.59262	8.3683	9.63486	FALSE	TRUE	FALSE	FALSE
A_55_P2002357	ENSMUSG00000039477	Tnrc18	TGCTGTTTGTACGCGGTTTTGGTAATGCCAAGCTTCATTAAACATACCGAGTTCATTTTT	ENSMUST00000151477,ENSMUST00000036253	chr5,chr5	1.42818e+17	NM_178242	1.03527	0.000948316	0.0326606	-0.080576	0.730017	0.956157	4.50726	4.41083	4.59708	5.27193	5.65443	5.69462	4.56839	4.48218	4.22288	4.50506	5.54032	4.42448	TRUE	FALSE	FALSE	FALSE
A_55_P2076757	ENSMUSG00000039501	Znfx1	CTCAGGTCCTTTCTAATGTTGTCTAGGAAAGCCCCTTTCTTATTGTATGCATTTCCTTTT	ENSMUST00000048988,ENSMUST00000067584	chr2,chr2	1.67063e+17	NM_001033196	1.30802	0.000607289	0.025733	0.132549	0.633916	0.935464	4.78895	4.27198	4.72085	5.48423	6.29724	5.92438	4.62534	4.67746	4.87662	4.59392	5.90195	4.72647	TRUE	FALSE	FALSE	FALSE
A_51_P461429	ENSMUSG00000039519	Cyp7b1	TTGGTTGAGATCAATCCAGTTGGTTTTGGGTCACAAAACCTGTCATAAAATAAAGCAGTG	ENSMUST00000035625	chr3	18243338	NM_007825	1.72812	0.000613912	0.0259045	0.000956647	0.997916	0.999539	3.03773	3.28257	3.02826	4.11259	4.69591	5.72442	3.08111	3.09058	3.17973	3.11618	4.84431	3.11714	TRUE	FALSE	FALSE	FALSE
A_55_P2000521	ENSMUSG00000039633	Lonrf1	GCTGCCCGGCCCTTTTATAATTATTTGTTGCAGATTTGTGACTGTCTCTATTAACTTTCT	ENSMUST00000065297	chr8	36249516	NM_001081150	1.29105	0.000426607	0.0205603	-0.61707	0.0348936	0.522745	4.56953	5.07558	5.29453	6.29008	6.42018	6.10253	4.24057	4.27282	4.57504	4.97988	6.27093	4.36281	TRUE	FALSE	FALSE	FALSE
A_55_P2069083	ENSMUSG00000039774	Galnt12	TTGAAAACTTTAAAAATGTCTCCTGGCATCCTGCTTTCTGAGGGCAATCCTAAGATGTTG	ENSMUST00000045041,ENSMUST00000107744	chr4,chr4	4709190847091920	NM_172693	1.22108	0.000353037	0.018176	1.0912	0.000821632	0.117196	7.54872	7.7803	7.83976	8.81293	9.21629	8.80279	9.05481	8.70154	8.68602	7.72293	8.944	8.81412	TRUE	FALSE	FALSE	FALSE
A_51_P104933	ENSMUSG00000039826	Trub2	TTGTTGGTGTCTGCAGTGTGAACACTAACAGGCTGATGATTGTTGGTGTCTGCAGTGTAA	ENSMUST00000156846,ENSMUST00000048044	chr2,chr2	2978766029788500	NM_145520	-1.16286	0.000697127	0.0277471	-0.660068	0.0217029	0.453667	10.4892	10.1201	10.2263	8.90312	9.42377	9.02013	9.87029	9.53049	9.45459	10.2785	9.11567	9.61846	FALSE	FALSE	TRUE	FALSE
A_51_P133582	ENSMUSG00000039989	Cbx4	TTGATTTTATTTCCCCTTCTCCAGGAACTGCGACACCAGTAACCTTGGTATATATTTTTT	ENSMUST00000026665	chr11	119086221	NM_007625	3.48742	2.42862e-05	0.00305154	0.476321	0.349095	0.828442	2.40867	2.62458	2.72322	4.76627	6.3758	7.07667	2.69182	3.19826	3.29535	2.58549	6.07291	3.06181	TRUE	FALSE	FALSE	FALSE
A_55_P1952385	ENSMUSG00000040013	Fkbp6	TCTAGTGCGAGCTCAGAAAGAGCAGCCCTGCAACCATGACATCAATAATGAGCTGAAAAA	ENSMUST00000044972	chr5	135349991	NM_001277891	4.10362	7.36384e-09	2.0197e-05	3.20917	8.5389e-08	0.000858729	5.63802	5.8268	5.87478	9.98787	9.90691	9.75566	8.63761	8.9662	9.3633	5.77986	9.88348	8.98904	TRUE	TRUE	FALSE	FALSE
A_55_P2017636	ENSMUSG00000040152	Thbs1	GCCTGTAGAGTTAGTATTTCTGGTTTTTATATGTTGCACACTGAATTGAAGAAATGTTGG	ENSMUST00000039559	chr2	118111875	NM_011580	-1.68356	0.00136955	0.040804	0.388099	0.341401	0.82585	4.9176	5.77097	4.53647	2.93371	3.76642	3.47422	5.13136	5.16597	6.09201	5.07501	3.39145	5.46311	FALSE	FALSE	TRUE	FALSE
A_51_P399853	ENSMUSG00000040209	Zfp704	GATGTTCACACACATGAATTTAGATGCACTTGTAACTGGTTAATTACCATGAAGTAAGTC	ENSMUST00000041124	chr3	9610085	NM_133218	-2.39762	3.78689e-05	0.00400879	-1.49745	0.00151844	0.156352	5.05215	5.23844	5.72778	2.28535	3.28375	3.25642	4.01967	3.32032	4.18605	5.33946	2.94184	3.84201	FALSE	FALSE	TRUE	FALSE
A_55_P2058122	ENSMUSG00000040213	Ccbl2	TTTTATTCGTTTGGAATACATTAAGGTGCCTTCCACTGTCGTGGTGGGAGAGTCAACTTC	ENSMUST00000106218,ENSMUST00000044392	chr3,chr3	1.42701e+17	NM_173763	1.03968	0.000911795	0.0322055	0.304587	0.208207	0.754779	8.85775	8.92462	8.88504	9.62905	9.96916	10.1882	9.12725	9.33013	9.12379	8.88914	9.92881	9.19372	TRUE	FALSE	FALSE	FALSE
A_51_P183630	ENSMUSG00000040363	Bcor	CGGTCAGAAGAACCCAGAAGCCCGTGTTTTCTTTCTAAAATTTTAAGTCAGTTTTTATGA	ENSMUST00000115513,ENSMUST00000115512,ENSMUST00000065143,ENSMUST00000124033,ENSMUST00000043441	chrX,chrX,chrX,chrX,chrX	1.20806e+39	NM_029510	1.32035	0.000538407	0.0235416	0.498984	0.0914823	0.671538	6.81248	7.06089	6.89578	7.7011	8.55541	8.47368	7.56877	7.36064	7.33669	6.92305	8.2434	7.42203	TRUE	FALSE	FALSE	FALSE
A_52_P51786	ENSMUSG00000040364	Sec1	TGCCAAGGACATTGCATTGCTCATGCAGTGCAACCACACCGTCATCACGCTGGGGACCTT	ENSMUST00000040636	chr7	45694402	NM_001271578	1.1239	0.000912353	0.0322055	0.886118	0.00446816	0.247348	5.29442	4.77041	4.79292	5.7805	6.2013	6.24766	5.77765	5.79471	5.94375	4.95258	6.07649	5.8387	TRUE	FALSE	FALSE	FALSE
A_51_P267388	ENSMUSG00000040482	Dxo	TTCCGGAACCCAGAAGGTTTCGTCTGTTCCTTAAAGACCTTTCCTACCATGGAGATGTTT	ENSMUST00000046244,ENSMUST00000180043,ENSMUST00000174092,ENSMUST00000173063,ENSMUST00000174684,ENSMUST00000172612,ENSMUST00000173768	chr17,chr17,chr17,chr17,chr17,chr17,chr17	3.4837e+55	NM_033613	1.23336	0.00128826	0.0391802	1.0808	0.00312318	0.213168	4.78442	4.02709	4.43268	5.4154	5.92974	5.59912	5.17394	5.4923	5.82034	4.41473	5.64809	5.49553	TRUE	FALSE	FALSE	FALSE
A_55_P1966833	ENSMUSG00000040483	Xaf1	CCTTCAACCCTTGCATTTATGGACTCTGGAAATCGAAGATCCACAGTGAGTAAAGATGTT	ENSMUST00000151440,ENSMUST00000146233,ENSMUST00000140842,ENSMUST00000094041,ENSMUST00000142921	chr11,chr11,chr11,chr11,chr11	7.23016e+39	NM_001037713	2.63812	1.59415e-05	0.00241475	0.0886349	0.805251	0.970351	4.32701	4.03806	3.36257	6.62723	6.73687	6.2779	4.28579	3.31896	4.3888	3.90921	6.54733	3.99785	TRUE	FALSE	FALSE	FALSE
A_55_P2128969	ENSMUSG00000040557	Wbscr27	TCTTAAAGAGATAAGGCAGACCGATGGAGAGTGACAGAGAGGACGACCCCCAGCCCCTTG	ENSMUST00000047196,ENSMUST00000111221,ENSMUST00000111219,ENSMUST00000068617,ENSMUST00000111218,ENSMUST00000148286	chr5,chr5,chr5,chr5,chr5,chr5	1.34932e+53	NM_024479	-1.48078	0.000123305	0.00879457	-0.683036	0.0202755	0.445056	11.8372	11.7849	11.6319	10.2949	10.5603	9.95645	11.3671	11.0124	10.8254	11.7513	10.2705	11.0683	FALSE	FALSE	TRUE	FALSE
A_51_P342652	ENSMUSG00000040592	Cd79b	AGAGACTTGTTGGAATCTGCAAATGGACTCAGAACACACTGGCTTCAAGAGGAGTCTAGG	ENSMUST00000044228,ENSMUST00000167143	chr11,chr11	1.06315e+17	NM_008339	1.31293	0.000684324	0.0274549	0.0484487	0.863836	0.979055	5.80587	5.82227	6.57771	7.3938	7.60774	7.14307	6.33751	6.0201	5.99358	6.06861	7.38154	6.11706	TRUE	FALSE	FALSE	FALSE
A_55_P1999314	ENSMUSG00000040620	Dhx33	GCCTCTTTTGTTGGGCCTCCTTTCCCTTATTTAAAGAATGCTGTTTAGAATATTAAACAT	ENSMUST00000108527	chr11	71004437	NM_178367	1.43786	0.000707181	0.0278991	0.668851	0.0508949	0.573711	6.6004	6.7845	6.40606	7.50578	8.06333	8.53542	7.36681	6.89815	7.53255	6.59699	8.03484	7.26584	TRUE	FALSE	FALSE	FALSE
A_51_P494751	ENSMUSG00000040629	Mael	GCCAACTTCCTTTCTGACTACAGTCATATTAACAAACATCACATCAATAGTAAATGTCAC	ENSMUST00000038782	chr1	166238744	NM_175296	3.11678	8.51603e-08	7.55672e-05	2.71845	3.24405e-07	0.00195746	6.49231	6.93645	6.67885	9.96211	9.98787	9.50797	9.33013	9.38932	9.5435	6.70254	9.81932	9.42098	TRUE	TRUE	FALSE	FALSE
A_52_P167278	ENSMUSG00000040675	Mthfd1l	CTTTGCAAGAGTGTGAACTAAAAGCTAATGCTTCCGTCTTTGGAGTTTTCTCTTTCATCT	ENSMUST00000117291,ENSMUST00000043735	chr10,chr10	39731173973143	NM_172308	-1.27013	0.000662971	0.0269921	-0.899223	0.00654709	0.29313	7.24645	7.49455	7.54224	6.1019	6.30831	6.06263	6.05804	6.58004	6.9475	7.42775	6.15761	6.52853	FALSE	FALSE	TRUE	FALSE
A_55_P2000280	ENSMUSG00000040675	Mthfd1l	ACAGAAACGGAGCAAGTTAAAGGCTTGTTCTAATGGAATGAAACCCACAGGACTGGGCAA	ENSMUST00000117291,ENSMUST00000120585,ENSMUST00000043735	chr10,chr10,chr10	3.97312e+20	NM_001170786	-1.07098	0.000672361	0.0271555	-0.234172	0.320097	0.81348	8.29901	8.41959	8.74119	7.29047	7.53746	7.41893	8.3942	8.22994	8.13314	8.4866	7.41562	8.25243	FALSE	FALSE	TRUE	FALSE
A_55_P1963150	ENSMUSG00000040713	Creg1	TGGACTACTTTGGTGGACCTAAAGTAGTGACACCTGAAGAATATTTTAACGTCACGCTGC	ENSMUST00000111432,ENSMUST00000140769,ENSMUST00000040298	chr1,chr1,chr1	1.65764e+26	NM_011804	1.09214	0.000802154	0.0297231	0.165967	0.494254	0.896174	5.39757	5.10082	5.12846	6.11212	6.37657	6.41458	5.13232	5.34609	5.64635	5.20895	6.30109	5.37492	TRUE	FALSE	FALSE	FALSE
A_51_P253732	ENSMUSG00000040717	Il17rd	ATAGCACTGTGCCATATTTTTACATTGGCGATATTGCTGGTATATTGTGGTATATTTGAC	ENSMUST00000035336	chr14	27039000	NM_134437	-2.28944	2.76269e-06	0.000778951	-1.07528	0.00146477	0.154518	7.35878	7.4751	7.75701	5.12932	5.43658	5.15667	6.15613	6.38914	6.81978	7.5303	5.24085	6.45502	FALSE	FALSE	TRUE	FALSE
A_55_P2073248	ENSMUSG00000040740	Slc25a34	CCCAAGTGAGAAAAATTACTCCAGATGAACACTCCTGAACACTCCAATAAAGTTTTATAT	ENSMUST00000038661	chr4	141623821	NM_001013780	2.93863	2.78842e-06	0.000778951	1.93815	0.000110898	0.0462501	2.99879	4.11593	4.05952	6.55195	6.53834	6.89984	5.36566	5.81544	5.80759	3.72475	6.66338	5.6629	TRUE	TRUE	FALSE	FALSE
A_55_P2173952	ENSMUSG00000040752	Myh6	GCACGACGAGGAATAACCTCTCCAGCAGACCCTCGCTGTGGCCAATACACAATAAACATA	ENSMUST00000081857	chr14	54966607	NM_001164171	2.09701	2.50087e-06	0.000711803	1.45946	6.41658e-05	0.0333773	8.6844	9.03166	9.02346	10.9379	11.1963	10.8963	10.5435	10.3805	10.1939	8.91317	11.0102	10.3726	TRUE	TRUE	FALSE	FALSE
A_52_P633489	ENSMUSG00000040794	C1qtnf4	ATGGCGCCTACAGCAACCACGGCAAGTACATCACTTTCTCAGGCTTCCTGGTGTACCCTG	ENSMUST00000111466	chr2	90885859	NM_026161	1.20502	0.00140303	0.0413984	0.921667	0.00765314	0.312443	5.6098	5.31455	5.32576	6.46112	6.40403	7.00003	5.88993	6.687	6.43819	5.4167	6.62173	6.33837	TRUE	FALSE	FALSE	FALSE
A_55_P2105371	ENSMUSG00000040856	Dlk1	AATATCATCTTCCCCGAGAAGATTGACATGACCACTTTCAACAAGGAGGCTGGTGATGAG	ENSMUST00000056110,ENSMUST00000109844,ENSMUST00000109842,ENSMUST00000109843,ENSMUST00000109846,ENSMUST00000173539,ENSMUST00000109841,ENSMUST00000173812	chr12,chr12,chr12,chr12,chr12,chr12,chr12,chr12	1.09453e+71	NM_010052	1.43986	0.000143292	0.00982527	1.13407	0.000901758	0.121501	6.14048	6.3539	6.51927	8.0177	7.67056	7.64497	7.40053	7.2142	7.80113	6.33788	7.77774	7.47195	TRUE	FALSE	FALSE	FALSE
A_51_P477941	ENSMUSG00000040913	Fbxw4	AACTCCTCAGTCAGATGGTAACTCTGGCCAACATCTTGGAGCTGGGCTCGTGCCTGAGGT	ENSMUST00000046869	chr19	45660312	NM_013907	-1.27043	0.000356244	0.0182513	0.0424111	0.865687	0.979321	6.75541	7.05454	6.92992	5.31501	5.68938	5.92419	6.78438	7.18412	6.8986	6.91329	5.64286	6.9557	FALSE	FALSE	TRUE	FALSE
A_51_P484842	ENSMUSG00000040963	Asgr2	CATGGCTCTATGGTCTCATACCTTAGGAAGACTGAGAATCCCCCCTTCTGCACAATTTAT	ENSMUST00000102572	chr11	70092643	NM_007493	3.15421	1.20888e-07	9.11801e-05	1.10557	0.00116074	0.135078	5.33603	4.92026	5.21933	8.34273	8.40784	8.18766	5.87169	6.39258	6.52806	5.15854	8.31274	6.26411	TRUE	FALSE	FALSE	FALSE
A_51_P467448	ENSMUSG00000041064	Pif1	TGCATTCAGCAGCAGCAGCAGTAGGAGCAGCCTGTCTTATTACACCGCATGTATTTATTT	ENSMUST00000134538,ENSMUST00000154970,ENSMUST00000047099,ENSMUST00000152529,ENSMUST00000131483	chr9,chr9,chr9,chr9,chr9	6.55872e+39	NM_172453	1.86669	1.70098e-05	0.00247916	0.288414	0.274044	0.791936	5.70176	5.41203	5.87226	7.84725	7.24492	7.49396	5.84664	6.16172	5.84292	5.66201	7.52871	5.95043	TRUE	FALSE	FALSE	FALSE
A_52_P527106	ENSMUSG00000041225	Arhgap12	GTGATATGTGCTGTTCTTTCTCTTGGTGATCATAAACATGTCAAAGGTTTAAAATTGTCC	ENSMUST00000182066	chr18	6112363	NM_001039692	-1.28192	0.0011894	0.0370931	-1.07209	0.00390464	0.230986	7.41825	7.34425	7.68101	6.23788	6.24413	6.11573	6.76704	5.76284	6.69734	7.48117	6.19925	6.40908	FALSE	FALSE	TRUE	FALSE
A_55_P2129920	ENSMUSG00000041235	Chd7	GTCCTACTGTTTACACTCACAGTTAATGTTCATACCTAGTTTTATAAGCTGTTCTGTAAC	ENSMUST00000039267,ENSMUST00000051558,ENSMUST00000170391	chr4,chr4,chr4	8.69092e+20	NM_001277149	-1.10289	0.000484104	0.0221967	-0.396066	0.102257	0.678672	6.92135	7.09721	7.35567	5.90004	6.12419	6.04133	6.60909	6.73968	6.83726	7.12474	6.02185	6.72868	FALSE	FALSE	TRUE	FALSE
A_55_P1978451	ENSMUSG00000041278	Ttc1	TCAGATGCTGCAGTGCAGGGGCTTCAGCATTCTTGAGTTCCTCCGTGTTAATAAAAACAT	ENSMUST00000109278,ENSMUST00000048578	chr11,chr11	4374800843747980	NM_133795	1.68012	0.000214598	0.012902	0.918691	0.0121653	0.380733	8.2508	8.64252	8.05239	10.3781	9.66765	9.94028	8.77881	9.27109	9.65189	8.31524	9.99535	9.23393	TRUE	FALSE	FALSE	FALSE
A_51_P378667	ENSMUSG00000041346	Wrap53	ACCTGACCCCAGTAGCCCTGTTGACGACCAGGATGAAAAGGGACAAAGAAGGACAGAGGC	ENSMUST00000155894,ENSMUST00000048139	chr11,chr11	6956392269579320	NM_144824	1.14885	0.000325445	0.0172864	0.339298	0.150577	0.71211	10.1022	10.4311	10.0465	11.3157	11.2565	11.4541	10.5789	10.6112	10.4076	10.1933	11.3421	10.5326	TRUE	FALSE	FALSE	FALSE
A_51_P200561	ENSMUSG00000041362	4930506M07Rik	ACAATTCTCTTTCTGTAGGGTCAATGGGCTTGACTGTTTTCCCTGTCTGTCAGTGCTGAT	ENSMUST00000047511,ENSMUST00000163821	chr19,chr19	5907606959076060	NM_175172	2.40713	1.68599e-05	0.00246924	1.55669	0.000610205	0.101712	2.82125	2.76502	3.04858	4.91069	5.69451	5.25105	4.03833	4.18014	5.08644	2.87828	5.28541	4.43497	TRUE	FALSE	FALSE	FALSE
A_51_P189814	ENSMUSG00000041378	Cldn5	TCCTACTGAGATCCTGGGGGCACTAGATGCTGCCTTAATGTCCAGTGGCACCTGCTAACC	ENSMUST00000043577	chr16	18776846	NM_013805	1.78259	0.000320059	0.0170604	1.64584	0.000588385	0.101712	5.6549	5.42044	5.14988	6.70262	6.95735	7.91302	6.67294	7.32656	7.16324	5.40841	7.191	7.05425	TRUE	FALSE	FALSE	FALSE
A_55_P1952779	ENSMUSG00000041477	Dcp1b	CTGGTGTGACCAAACACACTTATGCCTTTTTAACAAAGTATAGTGATACAGAGTAAAATG	ENSMUST00000112777,ENSMUST00000149651,ENSMUST00000148617,ENSMUST00000127059	chr6,chr6,chr6,chr6	1.19175e+35	NM_001033379	-1.68472	0.0014449	0.0419968	-1.29569	0.00759752	0.311586	5.42221	5.9973	5.23262	3.67741	3.12055	4.80001	4.27698	4.17872	4.30936	5.55071	3.86599	4.25502	FALSE	FALSE	TRUE	FALSE
A_55_P1993594	ENSMUSG00000041477	Dcp1b	TCATGTGAACTGGTGTGACCAAACACACTTATGCCTTTTTAACAAAGTATAGTGATACAG	ENSMUST00000112777,ENSMUST00000073909,ENSMUST00000149651,ENSMUST00000148617,ENSMUST00000127059	chr6,chr6,chr6,chr6,chr6	1.19175e+44	NM_001033379	-1.53242	0.00057731	0.0247056	-1.05988	0.00673033	0.295781	4.59307	4.79968	5.28466	2.83926	3.90264	3.33827	3.56574	4.00249	3.92956	4.89247	3.36005	3.8326	FALSE	FALSE	TRUE	FALSE
A_55_P2171658	ENSMUSG00000041488	Stx3	GGCCAGCTGAAAGTTTGAAATGCCACATATGAAGGGCTTTTGTTGTTTGTAATTTTTTAA	ENSMUST00000069285	chr19	11819403	NM_152220	-1.07446	0.00051801	0.0230847	-0.014289	0.948815	0.992648	8.05841	7.89105	8.21326	6.86742	7.1206	6.95132	7.88826	8.1468	8.08481	8.05424	6.97978	8.03995	FALSE	FALSE	TRUE	FALSE
A_66_P134878	ENSMUSG00000041623	D11Wsu47e	AGAAACACTTTACATTTGTACCAGGTCGCGAAGGGTGCAAATAATAAAACTGCTGAAATC	ENSMUST00000042227,ENSMUST00000106621	chr11,chr11	1.13684e+17	NM_177777	1.64582	0.00025859	0.0147147	0.437815	0.179447	0.738489	9.65817	10.0659	9.01747	11.4524	11.0275	11.1992	9.81282	10.3613	9.88089	9.58053	11.2264	10.0183	TRUE	FALSE	FALSE	FALSE
A_55_P2025514	ENSMUSG00000041653	Pnpla3	TATCCAGTGGCTACAATGGGCGACATCCCAGGTTTGTGCCCGAATGACGATGTGCCTGCT	ENSMUST00000045289	chr15	84167815	NM_054088	1.10848	0.000920161	0.0323181	-0.120493	0.629364	0.934628	5.12154	5.02173	4.72592	6.03167	5.78229	6.38067	4.73332	4.78687	4.98752	4.9564	6.06488	4.8359	TRUE	FALSE	FALSE	FALSE
A_51_P246224	ENSMUSG00000041779	Tram2	AGAAGCCTTGGCATCAAAGGGGGAGTTCCTCTCTACCTTCTAGTCTTTCTCTTCTTTCAT	ENSMUST00000037998	chr1	21079229	NM_177409	1.39556	0.00152398	0.0435402	0.186424	0.581503	0.923602	3.2628	3.3286	4.00957	4.64835	4.71372	5.42558	3.29263	3.74256	4.12506	3.53366	4.92922	3.72008	TRUE	FALSE	FALSE	FALSE
A_51_P329928	ENSMUSG00000041801	Phlda3	GTAAGGGTTGGCCCTTTACCATTTCATGCTTATTCCAGAATGAAGAGGCCCAGTTCGTGG	ENSMUST00000038945	chr1	135766118	NM_013750	0.204862	0.387563	0.712538	1.34733	0.000123471	0.0472767	7.62782	7.77996	8.12106	8.02918	7.9731	8.14114	9.34104	9.03166	9.19813	7.84295	8.04781	9.19028	FALSE	TRUE	FALSE	FALSE
A_52_P125550	ENSMUSG00000041845	Rhod	ATAATGCCACTCTGCAGATGAAGGGTAAACCTGTGCACCTCCAAATCTGGGACACAGCAG	ENSMUST00000048197,ENSMUST00000117462	chr19,chr19	44394324439421	NM_007485	0.662448	0.0139602	0.152114	1.40849	7.75648e-05	0.0368574	7.12446	7.17009	7.19665	7.51823	8.06542	7.89489	8.49072	8.64722	8.57872	7.16373	7.82618	8.57222	FALSE	TRUE	FALSE	FALSE
A_51_P519301	ENSMUSG00000041872	Il17f	TGTCCCACGTGAATTCCAGAACCGCTCCAGTTCCCCATGGGATTACAACATCACTCGAGA	ENSMUST00000039046	chr1	20784270	NM_145856	3.07584	3.28231e-07	0.000181029	0.80805	0.0128862	0.388777	4.04717	3.36281	4.14917	6.6624	7.14824	6.97602	4.80898	4.57504	4.59928	3.85305	6.92889	4.6611	TRUE	FALSE	FALSE	FALSE
A_55_P2060642	ENSMUSG00000041974	Spidr	CTGCTAGATTGTTCTGTAAAGCTTCAGCCAGTATCTCATATTGAAATATTACTGTTCTGT	ENSMUST00000040248	chr16	16146851	NM_146068	-1.64108	0.000241849	0.014045	-0.954944	0.0094354	0.343385	6.09534	6.6082	6.44475	4.3967	5.18109	4.64727	4.95425	5.69387	5.63535	6.38277	4.74169	5.42782	FALSE	FALSE	TRUE	FALSE
A_55_P2025143	ENSMUSG00000041997	Tlk1	CTGTTTAAGATGCTGCTGGAATTATAGAGAATGTAGCCAAACAGTAATAAACAATGACAG	ENSMUST00000038584,ENSMUST00000135128	chr2,chr2	7082572870825390	NM_172664	-1.09216	0.00093308	0.0325012	-0.636379	0.0231521	0.46307	7.84467	7.57644	7.93912	6.45735	7.0196	6.60679	7.28874	7.01493	7.14742	7.78674	6.69458	7.15036	FALSE	FALSE	TRUE	FALSE
A_66_P108267	ENSMUSG00000042002	Foxn4	TCATGCAGTTTAAGTGTGAAGACCCCGTGTCCGGGTAGTGCCAAGACTCTGTAGGTGTAG	ENSMUST00000044790	chr5	114273807	NM_148935	2.22964	3.75741e-05	0.00399159	1.18355	0.00436338	0.243864	7.76602	8.31012	7.24293	9.56151	10.265	10.1815	8.91683	9.2777	8.6752	7.77302	10.0027	8.95658	TRUE	FALSE	FALSE	FALSE
A_51_P321734	ENSMUSG00000042118	Bhmt2	GCTTTATGCCAAACTTAATCACCAATGCTCAGGGAAACACTTGCTGATTAAAGCAAAACA	ENSMUST00000015941	chr13	93674302	NM_022884	3.80159	1.50246e-06	0.000527084	1.88591	0.00062061	0.102878	3.54037	3.74546	2.83867	6.92954	7.51288	7.08684	5.11368	4.59248	6.07607	3.37483	7.17642	5.26074	TRUE	FALSE	FALSE	FALSE
A_55_P2088711	ENSMUSG00000042216	Sgsm1	AGAATCATTCCAGGGAAATGTCAGACTAGTACCTCTCATGAATATAAAAGCAAAACGTCT	ENSMUST00000147856,ENSMUST00000145708	chr5,chr5	1.13281e+17	NM_001162965	-1.53348	0.0019208	0.0498643	-0.169335	0.658749	0.940705	4.73929	4.92799	4.6566	2.45143	3.88382	3.38818	4.08124	5.01162	4.72301	4.77463	3.24114	4.60529	FALSE	FALSE	TRUE	FALSE
A_55_P1990041	ENSMUSG00000042271	Nxt2	GTATGACTTTAAATGGCTGGAACTGCTCATATGTGGACTAAACTATTTTTGACATGTTCA	ENSMUST00000112916,ENSMUST00000042329,ENSMUST00000112914,ENSMUST00000112913	chrX,chrX,chrX,chrX	1.42227e+35	NM_001290533	2.13453	0.000861315	0.0312703	1.1495	0.0313661	0.510919	5.59472	4.77518	5.67832	6.91071	8.28376	7.25735	5.9536	6.15588	7.38724	5.34941	7.48394	6.49891	TRUE	FALSE	FALSE	FALSE
A_51_P440047	ENSMUSG00000042363	Lgalsl	AGTTTCAAATCTTGCCAACTTCTCTACAACTCCCTAAGAGATCACTCTTAGAGTTGATGA	ENSMUST00000047028	chr11	20831056	NM_173752	1.6182	4.278e-05	0.00439004	0.914194	0.00324594	0.217624	7.39095	7.56735	7.83394	8.88409	9.42751	9.33525	8.40498	8.53082	8.59902	7.59741	9.21561	8.51161	TRUE	FALSE	FALSE	FALSE
A_52_P465971	ENSMUSG00000042372	Dmrt3	GATCTCCATCCCTGACGACGGTTGTCCAATCGTGACAAAGCAGTCCATCTACACAGAGGA	ENSMUST00000048935	chr19	25610536	NM_177360	1.68988	0.000394427	0.0196776	1.38402	0.00168304	0.162178	5.19164	5.01094	4.90361	5.98662	7.18582	7.00339	6.12184	6.75706	6.37936	5.0354	6.72528	6.41942	TRUE	FALSE	FALSE	FALSE
A_52_P138806	ENSMUSG00000042388	Dlgap3	CCACACCTGTGGCTGTTCCCACATCCCTTTGAGTATCCCAGGAAAAATAAAACCGCAGAA	ENSMUST00000046659,ENSMUST00000106094	chr4,chr4	1.27169e+17	NM_198618	-1.00683	0.0010621	0.0349438	-1.21354	0.000261066	0.0697023	9.08525	9.16665	8.94604	8.07319	7.90692	8.19735	7.69104	8.11382	7.75245	9.06598	8.05915	7.85244	FALSE	FALSE	TRUE	FALSE
A_55_P1979728	ENSMUSG00000042406	Atf4	GGTGCTTTGTGCTTGTACATAGTCTTGTGTTGCTGTGTTTGCTGTAATAAATTATTTTGT	ENSMUST00000109605	chr15	80255183	NM_009716	-2.33391	8.62737e-07	0.00037184	-1.91967	5.39631e-06	0.0085597	10.6999	10.8646	11.1819	8.61237	8.471	8.6613	8.89609	8.92462	9.16665	10.9155	8.58155	8.99579	FALSE	FALSE	TRUE	TRUE
A_51_P464238	ENSMUSG00000042406	Atf4	TCTTCACGAAATCCAGCAGCAGTGTTGCTGTAACGGACAAAGATACCTTCGAGTTAAGCA	ENSMUST00000109605	chr15	80255183	NM_009716	-1.76827	0.00119691	0.0371286	-1.33331	0.00729413	0.304376	9.22291	9.48966	9.34049	7.00474	8.13065	7.61284	8.7686	7.20699	8.07754	9.35102	7.58274	8.01771	FALSE	FALSE	TRUE	FALSE
A_51_P291501	ENSMUSG00000042417	Ccno	CAAGAGACAGTCCCTGGTGCAACACAGGAAATGCTGGAATGCCTTTTGCGTATTGTTATA	ENSMUST00000038404	chr13	112987801	NM_001081062	2.09528	5.00535e-05	0.00487133	2.03544	6.40581e-05	0.0333773	6.28831	6.19949	6.19832	7.68563	8.43736	8.84897	7.91384	8.62663	8.25197	6.2287	8.32398	8.26415	TRUE	TRUE	FALSE	FALSE
A_51_P486810	ENSMUSG00000042808	Gpx2	GGGCTCTAAGTCTGGGGTAGGTTCTGGGCCTTCACAGAATGATGGCATCTTCCTAAACCC	ENSMUST00000082431	chr12	76795554	NM_030677	1.83418	1.25952e-05	0.00202126	0.105543	0.665619	0.942458	7.7742	7.90963	7.53849	9.79032	9.63275	9.30178	7.81972	8.0437	7.67553	7.74077	9.57495	7.84632	TRUE	FALSE	FALSE	FALSE
A_51_P329356	ENSMUSG00000042814	Mcts2	TATCCATTATCTAAATGACGGGCTGTGGCACATGAAGACATATAAGTGAGCCTTAGACAC	ENSMUST00000062148	chr2	152687147	NM_025543	1.42544	0.000153849	0.0102366	0.59161	0.0366637	0.528046	8.54332	8.78051	8.67611	10.3359	10.2051	9.73525	9.01789	9.48259	9.27429	8.66665	10.0921	9.25826	TRUE	FALSE	FALSE	FALSE
A_51_P165087	ENSMUSG00000042821	Snai1	GTTTCACAGCAGTTTAACTGTCTCAGAAGGGACCATGAATAATGGCCATCACTTGTTAGG	ENSMUST00000052631	chr2	167538194	NM_011427	1.61072	0.000931612	0.0324933	0.753913	0.0572474	0.591849	4.19047	3.24872	4.49868	5.61545	5.29849	5.85609	5.17504	4.63336	4.39121	3.97929	5.59001	4.7332	TRUE	FALSE	FALSE	FALSE
A_55_P2013043	ENSMUSG00000042842	Serpinb6b	CCTTCATCCTCTCTGCAGCAATACTGGGATCTCAATTTTTTGGTTACTTAGTAATTTATT	ENSMUST00000110293,ENSMUST00000017184,ENSMUST00000164541	chr13,chr13,chr13	3.29652e+23	NM_011454	2.41278	0.000957116	0.0328886	1.43342	0.0214939	0.452702	2.49561	1.77669	4.08713	5.38358	5.22401	4.99017	3.45128	4.51875	4.68967	2.78648	5.19925	4.2199	TRUE	FALSE	FALSE	FALSE
A_55_P2057746	ENSMUSG00000043310	Olfr571	AAGGAGATTAGAGAAAAAATTCTCAAGAGGTTACTACCCACAAAGGTGGGCTGTGCTTAG	ENSMUST00000061738	chr7	102909837	NM_147085	-1.52933	0.000217892	0.0130432	-0.242294	0.400824	0.855466	5.84875	6.10026	5.8127	4.54587	3.91258	4.71528	6.01449	5.47674	5.5436	5.92057	4.39124	5.67828	FALSE	FALSE	TRUE	FALSE
A_51_P351923	ENSMUSG00000043419	Chd3os	AACACTAGTGACGCATTAAAGTGCCAAAGTGACATTCTTTTGAGAAAAATTTTTCTGAGC	ENSMUST00000129321	chr11	69340460	NR_027827	2.04185	0.000552231	0.0240416	0.553813	0.211989	0.756874	3.65622	2.84904	4.54713	5.44685	5.85271	5.87839	4.6684	3.66656	4.37888	3.68413	5.72599	4.23795	TRUE	FALSE	FALSE	FALSE
A_52_P270429	ENSMUSG00000043681	Fam25c	TGGAGAGAAGGCCATTAATGACGCCCTAAAGAAAGCCCAAGAATCAGGAGACAGGGTGGT	ENSMUST00000052126	chr14	34355433	NM_183278	1.8276	1.62103e-05	0.00242111	-0.0202457	0.935242	0.990476	10.196	10.4388	9.9678	11.8209	12.1372	12.1273	10.1905	10.4329	9.9185	10.2009	12.0285	10.1806	TRUE	FALSE	FALSE	FALSE
A_51_P147274	ENSMUSG00000043832	Clec4a3	GCCAATGGTTATACATATGATAATACTGGCACATGTGTAAACTTACTTGGTCATTGTCAT	ENSMUST00000117173,ENSMUST00000088468	chr6,chr6	1.22953e+17	NM_153197	1.69165	0.00119536	0.0371286	0.65869	0.115553	0.688644	2.25927	2.38547	1.48616	2.95008	3.79575	4.46002	2.72276	2.86773	2.51649	2.04363	3.73528	2.70232	TRUE	FALSE	FALSE	FALSE
A_55_P1959828	ENSMUSG00000044026	Slc35g1	GTGGTATACAAGGCTATGTATTGTAACAATTACGGGGGTTTATGTATTTTCCAAAGATTG	ENSMUST00000054098	chr19	38395979	NM_175507	1.30766	0.000652986	0.0268344	0.385065	0.187242	0.741325	6.67672	6.37396	6.54692	8.3602	7.62314	7.53726	7.15393	6.74102	6.85785	6.53254	7.8402	6.9176	TRUE	FALSE	FALSE	FALSE
A_51_P407675	ENSMUSG00000044068	Zrsr1	AACCTAACACAGTATCCTTCAGATTCCCCAAAATATTCAAAACGAAACTGATTACAAAGG	ENSMUST00000049506	chr11	22972004	NM_011663	2.06045	6.45543e-05	0.00571859	0.705117	0.0519886	0.576441	7.24173	7.59114	7.2064	9.76497	9.11821	9.33746	7.43055	8.12536	8.59871	7.34642	9.40688	8.05154	TRUE	FALSE	FALSE	FALSE
A_55_P1975874	ENSMUSG00000044165	Bcl2l15	CCTCTGACAGATTGGGTGGGCGATTGATTTCTGACAATTAAAACATTCTGTTTTCAATTC	ENSMUST00000062945	chr3	103832600	NM_001142959	1.4281	0.000753738	0.0288949	0.526913	0.11227	0.6857	4.74369	3.80887	4.45021	5.39757	6.06647	5.82303	4.69231	5.16433	4.72687	4.33426	5.76236	4.86117	TRUE	FALSE	FALSE	FALSE
A_55_P2008438	ENSMUSG00000044303	Cdkn2a	CTTCTAGCGATGCTAGCGTGTCTAGCATGTGGCTTTAAAAAATACATAATAATGCTTTTT	ENSMUST00000060501,ENSMUST00000030237,ENSMUST00000107131	chr4,chr4,chr4	8.92822e+23	NM_009877	2.80957	1.53254e-05	0.00235902	2.19581	0.000127169	0.0473664	2.85496	3.13418	2.90481	4.88663	6.03668	6.39935	5.3666	4.75403	5.36077	2.96465	5.77422	5.16046	TRUE	TRUE	FALSE	FALSE
A_55_P2182187	ENSMUSG00000044312	Neurog3	GTCTCCCGTGTCTAAAGTGTGAGTTGCAGGGACGGTTCCTGAAGCACTGTTTGTCTCCCT	ENSMUST00000050103	chr10	62133089	NM_009719	1.10236	0.000691094	0.0276163	0.104632	0.660859	0.941075	7.58113	7.83763	7.75858	8.93501	9.02972	8.51968	7.80577	7.98437	7.7011	7.72578	8.82814	7.83041	TRUE	FALSE	FALSE	FALSE
A_52_P128691	ENSMUSG00000044317	Gpr4	CATGATGAGCTGTTTCGTGATCGCTACAACCACACCTTCTGCTTTGAGAAGTTCCCCATG	ENSMUST00000060225	chr7	19212537	NM_175668	1.42857	0.00154298	0.0439166	0.413427	0.245694	0.778928	6.22623	6.27774	5.80301	7.34761	7.31575	7.92934	7.01581	5.81965	6.7118	6.10233	7.5309	6.51575	TRUE	FALSE	FALSE	FALSE
A_66_P135872	ENSMUSG00000044387	2410080I02Rik	GGGTGGAAAGTGGCCTGCCTTCTCAGCACACCTCACACCCATGGTACCTCAGGGATTAAA	ENSMUST00000142712	chr19	23134899	XR_386612	-1.45961	9.02147e-05	0.00720047	-0.550911	0.0414671	0.551796	9.36371	9.57457	9.07233	7.72543	8.11144	7.79491	8.85199	8.89888	8.60701	9.33687	7.87726	8.78596	FALSE	FALSE	TRUE	FALSE
A_51_P508156	ENSMUSG00000044429	Cryga	ATGAGATCTACTCCATGCACGTGCTGGAGGGCTGCTGGGTCCTCTATGAGATGCCCAACT	ENSMUST00000061497,ENSMUST00000154012	chr1,chr1	6510337365103360	NM_007774	1.84948	1.11156e-05	0.00192672	0.747587	0.00955898	0.34697	5.11008	5.20643	5.20441	7.0181	7.23795	6.81331	6.14108	6.01772	5.60488	5.17364	7.02312	5.92123	TRUE	FALSE	FALSE	FALSE
A_52_P88983	ENSMUSG00000044447	Dock5	TCCTTCACCATGAGTTTATAACTTACTGGGTTTCATACATGGACAGTTAGGAAGATGTGT	ENSMUST00000039135	chr14	67933572	NM_177780	-1.60187	0.000890335	0.0318263	-0.70629	0.069163	0.628218	4.8676	5.1688	5.72442	3.39481	3.87993	3.68047	4.30978	4.07447	5.2577	5.25361	3.65174	4.54732	FALSE	FALSE	TRUE	FALSE
A_51_P447976	ENSMUSG00000044468	Fam46c	GAGAATTTCATTCATCAATAAACCAAAGCCAATAGCTGGAGACTTGAGATCTGGTTGGAA	ENSMUST00000061455	chr3	100489324	NM_001142952	1.93956	4.6739e-06	0.00114644	0.951839	0.0015991	0.15818	5.73184	5.89583	5.79573	7.75437	7.84901	7.63871	6.49296	6.76479	7.02116	5.8078	7.74736	6.75964	TRUE	FALSE	FALSE	FALSE
A_52_P342620	ENSMUSG00000044636	Csrnp2	CTCCAACTTTCTTAGCCCTTAGATTTGGATTTTCATTAAGAAACGTAAAGACTAGCCAAC	ENSMUST00000061457	chr15	100495239	NM_153407	1.68598	0.00121064	0.0374232	0.667179	0.110972	0.6839	2.58643	2.63561	3.52925	5.18417	4.69911	3.92596	3.29272	3.43128	4.02883	2.9171	4.60308	3.58428	TRUE	FALSE	FALSE	FALSE
A_55_P2084646	ENSMUSG00000044647	Csrnp3	TTCAGTCCCCCGTGGTGGAAACGGTCCCCGTTTAGTTGCTTAAATTATTCTATTACAGGA	ENSMUST00000122912,ENSMUST00000053910,ENSMUST00000112397,ENSMUST00000176109,ENSMUST00000145598,ENSMUST00000112394	chr2,chr2,chr2,chr2,chr2,chr2	6.58458e+47	NM_153409	2.17586	0.000152254	0.0102088	0.30614	0.434239	0.87251	4.07178	5.46899	4.56103	6.3832	7.17333	7.07284	4.63433	5.2726	5.11328	4.7006	6.87646	5.00674	TRUE	FALSE	FALSE	FALSE
A_51_P521052	ENSMUSG00000044678	Ly6k	GAAAAACCCATGCCCTTCCTATTTTATAAGTGCTGTCAATGGGACTCATGTAATGGTGAG	ENSMUST00000168815,ENSMUST00000060301	chr15,chr15	7479953374799980	NM_029627	1.39876	0.00076219	0.0289987	0.501583	0.122022	0.6939	4.19968	4.3967	5.14346	5.89252	6.22018	5.82341	5.27878	4.73141	5.2344	4.57995	5.9787	5.08153	TRUE	FALSE	FALSE	FALSE
A_52_P650387	ENSMUSG00000044707	Ccnjl	GTGAGGACTGCATACATCCGGACTTCTCAAAGACTACTTTTCATAGCCATACCACTGAAA	ENSMUST00000050574	chr11	43528783	NM_001045530	1.14225	0.00141196	0.0414385	0.567969	0.0568885	0.591405	5.86478	5.76399	5.67229	6.97159	6.64948	7.10673	5.8667	6.45683	6.68143	5.76702	6.90927	6.33499	TRUE	FALSE	FALSE	FALSE
A_55_P2006008	ENSMUSG00000044734	Serpinb1a	ATTTTCTTCATTCGGCACAATCCCACATCTAATGTGCTCTTCCTTGGCAGGGTTTGTTCC	ENSMUST00000091668,ENSMUST00000076352	chr13,chr13	3285118532851180	NM_025429	3.47366	1.19097e-06	0.000479086	-0.130246	0.715996	0.953811	3.81967	4.00131	3.30584	6.97868	7.10197	7.46716	3.5526	2.92521	4.25828	3.70894	7.1826	3.5787	TRUE	FALSE	FALSE	FALSE
A_52_P264647	ENSMUSG00000044795	Cyb5d1	GTCCCATGCAACCTAAGAGTCCATAAATTGTTTGGATCCATCAATCGTGATATTTAGTAA	ENSMUST00000134903	chr11	69395631	ENSMUST00000134903	1.39151	0.000991116	0.0333727	0.751267	0.033726	0.521578	4.95803	5.63936	5.47941	6.2585	7.23091	6.76191	5.86173	6.09345	6.37542	5.35893	6.75044	6.1102	TRUE	FALSE	FALSE	FALSE
A_30_P01028231	ENSMUSG00000045106	Ccdc73	AGGTGTCCCACCAAATCCTCGTGCTGACTTCCCCAGGCCTGGTCGCCCTCAAGTCTCCTT	ENSMUST00000111114	chr2	104886323	chr2:104702675-104736600_F	1.4295	0.000147942	0.0100527	0.380929	0.151983	0.713003	4.88085	4.62167	4.48238	6.2369	6.08771	5.94878	4.67777	5.15598	5.29393	4.66163	6.09113	5.04256	TRUE	FALSE	FALSE	FALSE
A_51_P362089	ENSMUSG00000045201	Lrrc3b	CCCCCCATTAATTGTGACCTCTGGTTCCTGAGTAACAAACTCTCTGAACATTAGTTAGAC	ENSMUST00000055211,ENSMUST00000163937	chr14,chr14	1543898715436500	NM_146052	1.75231	0.000229142	0.0135288	1.41381	0.00115189	0.135078	3.21477	3.3041	2.84232	4.37197	5.2897	4.95647	4.90822	4.02235	4.67206	3.1204	4.87271	4.53421	TRUE	FALSE	FALSE	FALSE
A_51_P468126	ENSMUSG00000045409	Trim39	ATTTTAGGCCAAAATAAACAACCCATAGGGTACATATTTTGTCACAAAAGGTACCAGATG	ENSMUST00000173665,ENSMUST00000113706,ENSMUST00000042717	chr17,chr17,chr17	3.62688e+23	NM_024468	1.52606	0.000870753	0.0314242	0.346247	0.319333	0.81348	4.35671	4.61696	4.44317	6.0415	5.73659	6.21692	4.29981	4.55889	5.59687	4.47228	5.99834	4.81853	TRUE	FALSE	FALSE	FALSE
A_55_P2171177	ENSMUSG00000045467	Ttll13	TTGTCAATGAAGAAATCTGGGAGGCACTATATTTCCAGCTCTAGAGTCAGGCTCACTAGC	ENSMUST00000058266	chr7	80246375	NM_177765	-1.40109	0.00112704	0.0359819	-1.00332	0.00929311	0.341683	4.8082	4.13005	4.28253	2.85503	3.63735	2.52514	3.31589	3.54013	3.3548	4.40693	3.00584	3.40361	FALSE	FALSE	TRUE	FALSE
A_51_P506417	ENSMUSG00000045545	Krt14	TCTCAGTCATCCAGAGATGTGACCTCCACCAACCGCCAGATCCGCACCAAGGTCATGGAT	ENSMUST00000137265,ENSMUST00000007272	chr11,chr11	1.00206e+17	NM_016958	1.08416	0.00168914	0.0462444	0.228098	0.397354	0.85326	5.78389	5.32831	5.47432	6.26689	7.04529	6.52681	5.70208	5.77431	5.79442	5.52884	6.613	5.75694	TRUE	FALSE	FALSE	FALSE
A_55_P2035946	ENSMUSG00000045573	Penk	GCTATGTTGTTATCAATAGTTTGTTACCTCATCTCTCCTGACGAAACATCAATAAATGCT	ENSMUST00000070375	chr4	4138477	NM_001002927	1.21491	0.00216121	0.0538428	2.27203	1.52718e-05	0.015888	5.70861	5.28049	5.43813	6.53687	6.3389	7.19618	7.30348	7.96674	7.9731	5.47574	6.69065	7.74778	FALSE	TRUE	FALSE	FALSE
A_52_P269158	ENSMUSG00000045658	Pid1	CCCCTTTGACTATCAGTTCTGAAGAGCAATTCTCACTGGTAACTTGACATCTCTCAATTT	ENSMUST00000168574	chr1	84284645	NM_001003948	0.426126	0.192448	0.541669	1.80999	0.000125361	0.0472767	4.61018	3.76764	4.56033	4.48309	4.56717	5.16628	6.10458	5.88807	6.37547	4.31272	4.73885	6.12271	FALSE	TRUE	FALSE	FALSE
A_55_P2024046	ENSMUSG00000045775	Slc16a5	TTCTGTGGCGTGCCCATGTGCGCGCACCATACACACACACAAATAAACGTTATTAAAAAA	ENSMUST00000106532,ENSMUST00000133636	chr11,chr11	1.15462e+17	NM_001080934	1.45756	0.000892836	0.0318403	0.772041	0.0343885	0.522674	3.01524	3.1239	2.63282	4.0231	4.81101	4.31051	4.23061	3.6244	3.23307	2.92398	4.38154	3.69602	TRUE	FALSE	FALSE	FALSE
A_55_P1968395	ENSMUSG00000045867	Cradd	TCCCTCCAGGAATTTCCCTGGGTAAGAGAGAAGCTGGAGAAGGCGAGAGAGGAAGTCACA	ENSMUST00000053594	chr10	95324097	NM_009950	-1.14147	0.00108974	0.0352764	-0.610655	0.0370559	0.530853	8.90842	9.04431	8.98171	7.38628	8.01335	8.11041	8.58243	8.34974	8.17031	8.97815	7.83668	8.36749	FALSE	FALSE	TRUE	FALSE
A_55_P2177386	ENSMUSG00000045867	Cradd	CCTGGAGACTGGATTGTGCATTTAGCTCTTCATAATGGTGATGATAATAAAAAAGCAAAT	ENSMUST00000053594	chr10	95324097	NM_009950	-1.37192	9.10945e-05	0.0072515	-0.743128	0.00718717	0.303268	6.61547	6.47263	6.58213	5.42856	5.09805	5.02788	5.91289	5.61708	5.91089	6.55675	5.18483	5.81362	FALSE	FALSE	TRUE	FALSE
A_51_P506937	ENSMUSG00000045948	Mrps12	AAGAAATGACAGTAATTCACAGTGGTCTGGCACTCGATCCTTGGAAACGGGTTCTTCCTA	ENSMUST00000171183,ENSMUST00000165246,ENSMUST00000056078	chr7,chr7,chr7	2.87418e+23	NM_011885	1.2046	0.00087652	0.0315945	0.589868	0.0467869	0.565645	10.5319	10.7634	10.4003	12.0814	11.6504	11.5776	10.7668	11.4222	11.2761	10.5652	11.7698	11.1551	TRUE	FALSE	FALSE	FALSE
A_55_P2034415	ENSMUSG00000046079	Lrrc8d	GGAGTTTTGGTTATACATGGTACACTTTTGGGCCAATATAATAGGATTTCCAATGAATAG	ENSMUST00000060531,ENSMUST00000120847	chr5,chr5	1.057e+17	NM_178701	-1.81473	1.61765e-05	0.00242111	-1.01082	0.00171396	0.164084	7.23138	7.4284	7.49549	5.36566	5.43696	5.90846	6.2738	6.24032	6.60868	7.38509	5.57036	6.37426	FALSE	FALSE	TRUE	FALSE
A_51_P388819	ENSMUSG00000046093	Hpcal4	CACTGGCATACCAAGTTCTCCTTCGAGGTTCTGTATCCTCTTACAAAAAGTCTGTGAATC	ENSMUST00000059667	chr4	123183226	NM_174998	2.7591	8.01374e-06	0.00160116	1.6106	0.000706662	0.109333	3.1404	4.53021	3.75209	6.33409	6.68174	6.68415	5.15304	5.43334	5.66812	3.80757	6.56666	5.41817	TRUE	FALSE	FALSE	FALSE
A_55_P2006023	ENSMUSG00000046133	C130073F10Rik	TCACCAACTTCTGCTTGTGTAGTAGTATTGAAATTAAAGTGGTGCACAGCTTTGCTTTGA	ENSMUST00000051043	chr4	101893789	XR_035215	2.65656	1.06698e-06	0.000435012	0.207617	0.448076	0.87834	2.72819	2.92677	2.4546	5.12177	5.68897	5.26851	2.76843	2.70716	3.25682	2.70319	5.35975	2.9108	TRUE	FALSE	FALSE	FALSE
A_55_P2165011	ENSMUSG00000046152	Fut10	GCACATAGTATTTTCTGCCACCTATCATTATCTTTTCTGCCCAAATAAATACATCTTACC	ENSMUST00000161788	chr8	31187331	NM_134161	1.58123	0.000856442	0.0311311	0.190952	0.588711	0.925016	2.9636	2.61861	2.57524	4.44438	4.17384	4.28293	2.9148	2.17104	3.64447	2.71915	4.30039	2.9101	TRUE	FALSE	FALSE	FALSE
A_52_P444946	ENSMUSG00000046215	Rprml	GCTCATCAAGTCCGAGAGCATGATCAACTTTCTGATGCAGGAGCGCAGGCCCTCCAAGGA	ENSMUST00000057870	chr11	103649508	NM_001033212	1.17123	0.000909601	0.0322055	0.656527	0.0271821	0.489895	5.39857	4.93016	5.42969	6.51627	6.69806	6.05779	5.82884	5.84805	6.05111	5.25281	6.42404	5.90933	TRUE	FALSE	FALSE	FALSE
A_55_P2091496	ENSMUSG00000046323	Dppa3	CCCAGGGCTGAGGAATAAAGTAAATAGAATTTGGAGTATGTACTTTCTAATTTCCAGAAA	ENSMUST00000049644,ENSMUST00000123429	chr6,chr6	1.22626e+17	NM_139218	1.30716	0.000902764	0.0321072	0.234933	0.428258	0.868607	5.79746	6.53751	6.1609	7.75234	7.47616	7.18886	6.2675	6.15554	6.77763	6.16529	7.47245	6.40022	TRUE	FALSE	FALSE	FALSE
A_51_P497768	ENSMUSG00000046338	Gpat2	GGAGCCTGATGGGACTTGTCAGCTTAAACTCAAGTGTGTGTCTCTGCTCAGGACACAGCT	ENSMUST00000062211,ENSMUST00000110373	chr2,chr2	1.27425e+17	NM_001081089	2.65491	1.76637e-06	0.000579254	1.80174	5.80499e-05	0.0312744	5.58851	5.04136	4.71616	7.56396	7.6202	8.12661	6.8519	6.94127	6.95808	5.11534	7.77026	6.91708	TRUE	TRUE	FALSE	FALSE
A_51_P315890	ENSMUSG00000046410	Kcnk6	TGGGAAGTGATGACTATTCCTGGTTCTGAAAGCAGAACTCTGTGAGTTTGAACCCTTGTC	ENSMUST00000085818	chr7	29232522	NM_001033525	2.01584	3.10085e-05	0.00353028	1.18979	0.00190896	0.176126	3.9878	4.36646	3.91267	5.88993	6.11097	6.31355	5.01179	4.9815	5.84301	4.08897	6.10482	5.27876	TRUE	FALSE	FALSE	FALSE
A_51_P234788	ENSMUSG00000046668	Cxxc5	TGGAGAGATGAAAATTCTATTCATTTGTTGATCCACTGAGATCTGGAGAGCCCACATCTC	ENSMUST00000060722	chr18	35829817	NM_133687	-1.9785	3.12458e-06	0.000841685	-0.846114	0.00299186	0.210898	9.73445	9.60336	9.83488	7.9841	7.57123	7.68187	8.9473	8.76134	8.92571	9.72423	7.74573	8.87812	FALSE	FALSE	TRUE	FALSE
A_55_P2004781	ENSMUSG00000046687	Gm5424	CCCCCACAGCTTTTGTTCCCTGGTCCCCTATAGCCTACAAAAGTGGTCATCGAAGGGAAG	ENSMUST00000053865	chr10	62071014	NM_007494	1.1503	0.00100633	0.0337719	0.399386	0.146638	0.708042	9.60459	9.88486	9.9921	10.6937	10.8588	11.3799	10.2255	10.4003	10.0539	9.82718	10.9775	10.2266	TRUE	FALSE	FALSE	FALSE
A_30_P01030312	ENSMUSG00000046774	8030474K03Rik	CCCATATTCCCTAATGAAGAAAGTCAGCAAGTAATACATGGGACACCAGGTTGTGCACAG	ENSMUST00000163399,ENSMUST00000151231,ENSMUST00000149761,ENSMUST00000145887	chrX,chrX,chrX,chrX	1.01795e+35	chrX:98989930-98994344_F	2.94765	1.98425e-06	0.000604694	2.10817	4.11665e-05	0.0264254	5.44894	5.67832	6.62669	8.72289	8.94778	8.92623	8.24432	7.81148	8.02266	5.91798	8.86564	8.02615	TRUE	TRUE	FALSE	FALSE
A_51_P469443	ENSMUSG00000046774	8030474K03Rik	CCCATATTCCCTAATGAAGAAAGTCAGCAAGTAATACATGGGACACCAGGTTGTGCACAG	ENSMUST00000163399,ENSMUST00000151231,ENSMUST00000149761,ENSMUST00000145887	chrX,chrX,chrX,chrX	1.01795e+35	ENSMUST00000151231	2.75122	9.01191e-08	7.76827e-05	2.16246	9.33032e-07	0.00281496	5.19253	4.91726	4.97689	7.86994	7.82815	7.64226	7.22182	7.10778	7.24445	5.0289	7.78012	7.19135	TRUE	TRUE	FALSE	FALSE
A_55_P2044458	ENSMUSG00000046862	Pramef8	ATCTAAGCCTAGCCATTGCGATCCTCTGTATAATCTGGTTGCAATAAAGAATTTTGGTTC	ENSMUST00000059790,ENSMUST00000037356	chr4,chr4	1.43412e+17	NM_172877	2.3018	3.36764e-05	0.00376302	0.404885	0.250709	0.780543	6.46784	5.96771	6.017	7.92412	8.22873	9.20509	6.35944	6.58816	6.71959	6.15085	8.45265	6.55573	TRUE	FALSE	FALSE	FALSE
A_55_P1981479	ENSMUSG00000046879	Irgm1	AGAGAATAGCCAACGAGTCCTTGAAGAATTCTCTCGGTGTCAGAGATGATGACAACATGG	ENSMUST00000049519,ENSMUST00000097271	chr11,chr11	4887137448871420	NM_008326	1.8732	2.4033e-05	0.00305055	0.749485	0.0158924	0.414046	6.42811	6.52062	6.72632	8.91152	8.08703	8.29611	7.24173	7.23049	7.45128	6.55835	8.43155	7.30784	TRUE	FALSE	FALSE	FALSE
A_51_P262171	ENSMUSG00000046879	Irgm1	GCATTGTTCCACTGAGGGACAGGGACAAGTAGTGATTAAAATTCATTGACCATGATTCTT	ENSMUST00000049519	chr11	48871374	NM_008326	2.65456	1.45646e-06	0.000520563	1.15335	0.00156723	0.157453	6.67127	6.95319	6.60114	9.61895	9.32585	9.24447	7.41437	7.98566	8.28562	6.74187	9.39642	7.89522	TRUE	FALSE	FALSE	FALSE
A_51_P396385	ENSMUSG00000046994	Mars2	TTACTCCAAACTTAGCAGATAAACTGCTGTCAAGACTGGGAGTCTCTACCACAGAGAGAG	ENSMUST00000061334	chr1	55237176	NM_175439	1.19637	0.00061501	0.0259146	0.789147	0.00923345	0.341683	7.40786	7.02289	6.78212	8.0664	8.51968	8.21592	8.0088	7.81818	7.75333	7.07096	8.26733	7.8601	TRUE	FALSE	FALSE	FALSE
A_52_P557430	ENSMUSG00000047220	Ccdc36	GGAAGCTTTGAGACCAAAGGACCTTATTCCTGTTGAACAATTGTAGTATTGGTTATATTT	ENSMUST00000076592	chr9	108428484	NM_001135198	1.93847	4.63802e-05	0.00461812	1.44514	0.000500179	0.0937292	2.94148	2.88418	3.0512	4.31701	5.48637	4.8889	4.36097	4.3782	4.47309	2.95895	4.89743	4.40409	TRUE	FALSE	FALSE	FALSE
A_51_P362013	ENSMUSG00000047417	Rexo1	CAGTGCCTGCATGCACCTTGTCATCTGGAAGATCCGAGAAGATGCCAAGACCAAGCGATG	ENSMUST00000182682,ENSMUST00000057910,ENSMUST00000182260,ENSMUST00000183233,ENSMUST00000182604	chr10,chr10,chr10,chr10,chr10	8.05458e+39	NM_025852	1.38508	0.000152067	0.0102088	0.13425	0.587076	0.924431	5.81145	6.00647	5.46005	7.27154	6.91721	7.24445	6.06876	5.76536	5.8466	5.75932	7.1444	5.89357	TRUE	FALSE	FALSE	FALSE
A_51_P379976	ENSMUSG00000047446	Arl4a	TGGAATAGGTTTTCCTGGGTCTGATTTCTGACAAGCTGAAGAGTGTCTACAGCCTGGTTT	ENSMUST00000146905,ENSMUST00000101472	chr12,chr12	4003742940038020	NM_001039515	-1.36365	0.000232386	0.0136222	-0.132338	0.605738	0.930032	8.3215	8.06145	8.61463	6.77592	7.13573	6.99498	8.28907	8.39954	7.91195	8.33253	6.96888	8.20019	FALSE	FALSE	TRUE	FALSE
A_55_P2183453	ENSMUSG00000047501	Cldn4	ACAACGTCATCCGCGACTTCTACAACCCTATGGTGGCTTCCGGGCAGAAGAGGGAAATGG	ENSMUST00000051401	chr5	134946934	NM_009903	-1.45308	3.49927e-05	0.00385302	-0.315994	0.164044	0.723253	11.2528	11.2579	11.4296	9.78095	9.85912	9.94102	11.1621	10.8595	10.9707	11.3134	9.86036	10.9974	FALSE	FALSE	TRUE	FALSE
A_51_P356467	ENSMUSG00000047501	Cldn4	ACCCTACTAATGAATTTCTGTAGAGTGGATGGACGGGTTTGAGGGAAGAAGGGTGGAGGT	ENSMUST00000051401	chr5	134946934	NM_009903	-1.73531	1.25018e-05	0.00202126	-0.615085	0.020078	0.444157	11.6513	11.3417	11.7168	9.68506	9.95238	9.86645	11.0357	11.0609	10.768	11.5699	9.83463	10.9549	FALSE	FALSE	TRUE	FALSE
A_55_P2144686	ENSMUSG00000047517	Dmbt1	CTTTCTCCATCTGTAGTGTCGATGTCAGCTTTTTCTTACAATACTGCAATACTGAATATA	ENSMUST00000084509	chr7	131032075	NM_007769	1.86328	0.000369975	0.0188213	0.110546	0.765191	0.963979	1.64657	1.81624	1.47552	3.28069	4.38531	2.86215	1.79812	1.49655	1.97529	1.64611	3.50938	1.75665	TRUE	FALSE	FALSE	FALSE
A_66_P125079	ENSMUSG00000047674	Pdha2	GATATAGCCAATTACCTCTACCACCAAGATCCACCTTTTGAAGTCCGTGGTGCACATAAG	ENSMUST00000057860	chr3	141212355	NM_008811	2.98468	1.17433e-05	0.00195743	1.83873	0.000648302	0.104039	4.41817	4.71846	3.22026	6.93167	7.29829	7.08099	5.50253	6.0419	6.32865	4.11896	7.10365	5.95769	TRUE	FALSE	FALSE	FALSE
A_55_P2096967	ENSMUSG00000047797	Gjb1	TCCCCAGTTCCCAAGGCCCCTCTCTCTGCAAGTGTTACACATTAAACAGGATTTTACAGT	ENSMUST00000119080,ENSMUST00000052130,ENSMUST00000119190	chrX,chrX,chrX	1.01376e+26	NM_008124	-2.51399	8.41169e-06	0.0016494	-2.21377	2.62043e-05	0.0211524	7.85683	8.18923	7.90008	5.99603	4.99968	5.40846	5.30343	6.04441	5.957	7.98205	5.46806	5.76828	FALSE	FALSE	TRUE	TRUE
A_55_P2027436	ENSMUSG00000047843	Bri3	CGTGCTGCTTCTATTTTATGCAGTCTTCACTTTGAGAATGGTGAGAAATACTGTTTTAAA	ENSMUST00000110695,ENSMUST00000056578	chr5,chr5	1.44244e+17	NM_018772	-1.27791	0.000179349	0.0113676	-1.10233	0.000566261	0.100298	8.59968	8.75967	8.92571	7.58263	7.61602	7.25269	7.59233	7.55429	7.83147	8.76169	7.48378	7.65936	FALSE	FALSE	TRUE	FALSE
A_51_P146970	ENSMUSG00000048138	Dmrt2	CAAATTGTAAGGGTCTGTGCTTTACACAGCATTCCAAAAAGCAATAAAAATAACACCGTC	ENSMUST00000053068	chr19	25672419	NM_145831	1.39083	0.00112848	0.0359895	0.714649	0.0444895	0.558571	2.8923	2.75766	3.77968	4.41602	4.37214	4.81398	3.6276	3.75198	4.194	3.14321	4.53405	3.85786	TRUE	FALSE	FALSE	FALSE
A_30_P01027115	ENSMUSG00000048249	Crebrf	AGACACAGAGTCATCAGTGTATGCCGCACCCTTTGTAATTTACAATAAAAAAGATGAAAA	ENSMUST00000062519	chr17	26715649	chr17:26911397-26917047_F	-1.14188	0.000764136	0.0289987	-0.254535	0.319224	0.81348	9.45546	9.51907	9.22088	8.4526	8.12467	8.19251	9.1092	8.84685	9.47576	9.39847	8.2566	9.14394	FALSE	FALSE	TRUE	FALSE
A_30_P01024087	ENSMUSG00000048249	Crebrf	GTCCTGTGGTGTAGCATTTGTGGTTAACAATGACTCCGGAGCTGCTAACACGGAAGGGCA	ENSMUST00000062519	chr17	26715649	chr17:26911397-26917047_F	-1.19901	0.00102647	0.0342281	-0.706421	0.0233907	0.464274	7.1471	7.22786	7.70912	6.12023	5.84875	6.51808	6.48947	6.60012	6.87524	7.36136	6.16235	6.65494	FALSE	FALSE	TRUE	FALSE
A_30_P01023033	ENSMUSG00000048249	Crebrf	TTATCTCGTTCACGCATGAGCTGTTTAAAAATTACTCAATGTTGGTTAGTAGCCGTGCAG	ENSMUST00000062519	chr17	26715649	chr17:26911397-26917047_F	-1.48834	0.000273483	0.0152796	-0.876462	0.0096262	0.347811	5.06758	5.06502	4.71773	3.91591	3.46698	3.00243	4.15103	3.84086	4.22905	4.95011	3.46177	4.07365	FALSE	FALSE	TRUE	FALSE
A_30_P01022537	ENSMUSG00000048249	Crebrf	TTTTCCTTTTAGGAGAAGGCCATGCACAGGTTACGTTTTCTGTCACCCTCTAACTGTCAG	ENSMUST00000062519	chr17	26715649	chr17:26911397-26917047_F	-2.2541	0.000242076	0.014045	-1.69776	0.00194338	0.177243	7.67803	7.50021	6.80225	4.52919	4.93843	5.75057	5.55101	5.02077	6.31543	7.32683	5.07273	5.62907	FALSE	FALSE	TRUE	FALSE
A_55_P2106235	ENSMUSG00000048277	Syngr2	GGATGGCCCTGCCCTCAGATTCTATAGACTAGTTTGGAGATGGAATAAACGGTTTTTCTC	ENSMUST00000026649,ENSMUST00000120928	chr11,chr11	1.1781e+17	NM_009304	1.70387	7.04381e-05	0.00607176	0.571278	0.0582518	0.595095	7.47616	7.43073	7.56643	9.21232	8.90057	9.47207	7.7474	8.52674	7.91302	7.49111	9.19498	8.06239	TRUE	FALSE	FALSE	FALSE
A_55_P2367250	ENSMUSG00000048349	Pou4f1	TGCGCCAACATACAACAGGGAGATGTGTCCCAGTCCACTTCCAAATAAAACATGACTGAA	ENSMUST00000053016	chr14	104467991	NM_011143	1.2413	0.00037554	0.0189783	1.134	0.000741446	0.111262	6.72411	6.60955	6.43777	7.55079	7.75409	8.19046	7.82656	7.76794	7.57894	6.59048	7.83178	7.72448	TRUE	FALSE	FALSE	FALSE
A_51_P205106	ENSMUSG00000048416	Mlf1	CAAACTCAATGTGAAAGGATCACCTGTGAAAATCACCAAAAAATAAATAGCCCTGCATTT	ENSMUST00000077916,ENSMUST00000061322	chr3,chr3	6737409667374140	NM_010801	1.3862	0.000431558	0.0206668	1.4764	0.000264653	0.0700403	6.27973	6.57092	6.96648	7.95517	7.72716	8.2934	7.77774	8.14847	8.32012	6.60571	7.99191	8.08211	TRUE	FALSE	FALSE	FALSE
A_52_P561671	ENSMUSG00000048450	Msx1	ACACTTCCTCCTGGTTGTCGCTTCCTAAACCTTCCTCATCTGACCCCTTCTGGGAAGAAA	ENSMUST00000063116	chr5	37824583	NM_010835	1.53374	6.37556e-05	0.00569085	0.78634	0.00771994	0.313369	5.60425	5.81776	5.43606	6.84355	7.20149	7.41426	6.2519	6.49924	6.46595	5.61936	7.1531	6.4057	TRUE	FALSE	FALSE	FALSE
A_55_P2176748	ENSMUSG00000048752	Prss50	AATGTGATCATTTCTACCACAAGTTCTCCAGAATCTCCTCTCTGGTTCGGATCATCAACC	ENSMUST00000051097	chr9	110857966	NM_146227	2.85308	0.000365699	0.018637	0.928293	0.121897	0.6939	3.34422	3.86005	2.24393	5.62499	5.76733	6.61513	2.87656	4.5609	4.79563	3.1494	6.00248	4.07769	TRUE	FALSE	FALSE	FALSE
A_55_P2079787	ENSMUSG00000048752	Prss50	TAACTGGCGAGCCCCTGGTCTGCTCTTCAGATGGCACATGGTACCTGGTGGGAATGATGA	ENSMUST00000051097	chr9	110857966	NM_146227	1.96371	0.000102896	0.00785914	1.00751	0.0105506	0.360093	5.26895	5.81644	5.10229	6.76845	7.78143	7.52894	6.21204	6.24253	6.75566	5.39589	7.35961	6.40341	TRUE	FALSE	FALSE	FALSE
A_55_P1976102	ENSMUSG00000048833	Slc39a9	TTGGAAGACCACACGTTTAAACAGCCTAAGCGCCTTTCGAAACTGCTGGAATCTTAAAGC	ENSMUST00000085245	chr12	80644214	NM_026244	1.20362	0.00143222	0.0417315	0.445328	0.141759	0.705645	4.98398	4.93853	4.81532	5.62902	6.39415	6.32553	5.32048	5.03495	5.71838	4.91261	6.11623	5.35794	TRUE	FALSE	FALSE	FALSE
A_55_P2052897	ENSMUSG00000048865	Arhgap30	TGGGGCTACAGGCCACCATTTAGCAATGGTGGGTATTTGATAATAAAAGCTGAATTTTTT	ENSMUST00000056449,ENSMUST00000135312,ENSMUST00000131607	chr1,chr1,chr1	1.71389e+26	NM_001005508	2.35478	0.000635876	0.0263173	0.562907	0.275847	0.792903	2.53825	2.60839	4.06955	5.16174	5.59888	5.5199	2.72516	3.7166	4.46314	3.07206	5.42684	3.63497	TRUE	FALSE	FALSE	FALSE
A_55_P2100570	ENSMUSG00000048904	Neurog1	AGTAGTCCCTCGGCTTCAGAAGACTTCACCTATGGCCCGGGCGATCCCCTTTTCTCCTTT	ENSMUST00000058475	chr13	56252163	NM_010896	1.76136	0.00115338	0.0364272	0.613077	0.152768	0.714032	3.76675	3.0827	2.67908	4.53647	4.55879	5.71737	4.2083	3.39324	3.76622	3.17618	4.93754	3.78925	TRUE	FALSE	FALSE	FALSE
A_55_P2137527	ENSMUSG00000049154	Fam183b	TGGGGGAAGACGATCACCAGAAGTGACATTCTCTTGGTGGAGTGAACCTGCACACTGAAT	ENSMUST00000094156,ENSMUST00000060581	chr11,chr11	5880196058801960	NM_029283	-1.03371	0.00192206	0.0498643	-0.936103	0.00366747	0.229509	8.07016	8.1296	8.23478	6.68997	7.11623	7.5272	7.15491	7.24788	7.22345	8.14485	7.11113	7.20874	FALSE	FALSE	TRUE	FALSE
A_55_P2116917	ENSMUSG00000049295	Zfp219	TGTGTGCGGAAAGCGCTTCCGATTCAATTCCATCTTGGCTTTGCACCTGAGAGCCCACCC	ENSMUST00000067549,ENSMUST00000166169	chr14,chr14	5202073352019710	NM_001253694	1.70674	0.000122886	0.00879457	0.94578	0.00775843	0.313769	3.42774	3.33335	3.19284	5.43877	4.54204	5.09335	4.36209	4.5494	3.87978	3.31798	5.02472	4.26376	TRUE	FALSE	FALSE	FALSE
A_55_P2028310	ENSMUSG00000049299	Trappc1	ACGACCCAGCTGGGCTTTATAAACCGGAAGTAGCTTGTCACCCTCTTTCAGAGCAATTCC	ENSMUST00000102602	chr11	69323979	NM_001024206	2.44785	4.20539e-05	0.00434741	0.965929	0.0231745	0.46307	6.25021	6.65669	5.85107	9.10452	8.11577	8.88122	6.60802	7.62868	7.41905	6.25266	8.7005	7.21858	TRUE	FALSE	FALSE	FALSE
A_55_P2026370	ENSMUSG00000049354	Dcaf7	CAACTAGATTAGGTAAGACTCTTGCTATCTCTGCCTCCAAGTACGTGTGTACCCACAGTT	ENSMUST00000058438	chr11	106036871	NM_027946	1.36785	0.000516231	0.0230395	0.320251	0.272657	0.791616	4.60731	4.80225	4.09676	5.90473	5.6816	6.02354	4.5595	4.68121	5.22636	4.5021	5.86996	4.82236	TRUE	FALSE	FALSE	FALSE
A_66_P130906	ENSMUSG00000049354	Dcaf7	AAGAGTACAACAACAAGGTTCAGCTTGTTGGTTTAGATGAGGAGAGTTCAGAGTTTATTT	ENSMUST00000058438,ENSMUST00000106891	chr11,chr11	1.06037e+17	NM_027946	1.25063	0.000940718	0.0325919	0.389785	0.184496	0.740826	6.08717	5.75469	6.43084	7.19686	7.32301	7.50471	6.23491	6.29415	6.91299	6.0909	7.34153	6.48068	TRUE	FALSE	FALSE	FALSE
A_55_P2013598	ENSMUSG00000049489	Fam58b	ACATGCTGTCATTTTGTCCCCAGCAGCCCTTGTTCAAATAATGCTAAGAGCTTCCATGTG	ENSMUST00000059468	chr11	78751729	NM_197989	1.38796	0.000791481	0.0296497	0.182146	0.553108	0.916228	7.50712	8.31134	7.42007	9.46064	9.00609	8.93568	7.86247	8.19735	7.72515	7.74618	9.13414	7.92832	TRUE	FALSE	FALSE	FALSE
A_51_P137094	ENSMUSG00000049532	Sall2	TGAGATGTAGTATTTACTCTTAACATAGGATCCTGTGGAACAGGTGTTCTGAGAAGACTG	ENSMUST00000135523,ENSMUST00000058326	chr14,chr14	5231632352328760	NM_015772	1.46033	0.000611371	0.0258334	2.77637	2.55667e-06	0.00585543	3.10917	3.98524	3.3548	4.9448	4.57894	5.30645	5.97106	6.33377	6.47348	3.48307	4.9434	6.25944	TRUE	TRUE	FALSE	FALSE
A_51_P416509	ENSMUSG00000049539	Hist1h1a	CGGCGCTGCTGGCTCTTTTAAGCTGAACAAGAAGGCTGAGTCCAAGGCCATCACCACCAA	ENSMUST00000055770	chr13	23763667	NM_030609	1.1709	0.000304292	0.0165677	0.610203	0.0193851	0.441565	5.68095	5.68878	5.87738	7.15673	6.79975	6.80334	6.2067	6.3979	6.47311	5.74903	6.91994	6.35924	TRUE	FALSE	FALSE	FALSE
A_55_P1994887	ENSMUSG00000049577	Zfpm1	GCCTGTGGGGCCGCACCACCAGGACCCTTGACACTTAATAAAGACATTCGGTGTGACAAA	ENSMUST00000054052	chr8	122282140	NM_009569	1.52953	9.2213e-05	0.00732122	0.719505	0.0154969	0.412657	7.8763	7.70571	7.2872	9.00335	9.32133	9.13314	8.44455	8.51696	8.06622	7.62307	9.15261	8.34258	TRUE	FALSE	FALSE	FALSE
A_55_P2048518	ENSMUSG00000049577	Zfpm1	AGTGAGCCTGTGGGGCCGCACCACCAGGACCCTTGACACTTAATAAAGACATTCGGTGTG	ENSMUST00000054052	chr8	122282140	NM_009569	1.59296	7.9521e-05	0.00655505	0.776348	0.011774	0.376041	7.60014	7.54143	7.17239	9.21513	8.78314	9.09457	8.29688	8.47332	7.87281	7.43799	9.03095	8.21433	TRUE	FALSE	FALSE	FALSE
A_55_P2163033	ENSMUSG00000049604	Hoxb13	AAATCGCTTTCATGAGTTGAGCTGATTGTGAATAAATTCGGAAGACGATCTTGTAGGACA	ENSMUST00000062709	chr11	96194315	NM_008267	2.26778	6.0894e-05	0.00553506	0.527911	0.162683	0.722504	2.68201	3.57573	2.87492	5.27561	5.83562	4.82478	4.02581	3.19122	3.49936	3.04422	5.312	3.57213	TRUE	FALSE	FALSE	FALSE
A_66_P118989	ENSMUSG00000049606	Zfp644	ATTCTGGGTGTCTACCCTTCACACTCCCCACCAGCTTGATAAATAAACAGACTTTTCGTG	ENSMUST00000124394,ENSMUST00000149128	chr5,chr5	1.06575e+17	XR_402745	1.29344	0.000924578	0.0323288	0.627259	0.0499633	0.571765	5.782	6.19745	5.29172	7.03346	7.13366	6.98438	6.00926	6.55396	6.58973	5.75706	7.0505	6.38432	TRUE	FALSE	FALSE	FALSE
A_52_P199299	ENSMUSG00000049680	Urgcp	GTAAGCAGTAAGTTGATCTCTGTTCCTTACCCATGACAAAGCTCCTGGCAATCGGCCCTC	ENSMUST00000093362,ENSMUST00000170116,ENSMUST00000053427,ENSMUST00000120306,ENSMUST00000118076	chr11,chr11,chr11,chr11,chr11	5.74115e+34	NM_001077661	1.41289	0.000618854	0.0259677	-0.626108	0.0570099	0.591481	5.67229	6.31719	5.5816	7.62761	6.92902	7.25312	5.19253	4.97386	5.52635	5.85702	7.26992	5.23092	TRUE	FALSE	FALSE	FALSE
A_55_P2013823	ENSMUSG00000049721	Gal3st1	CTAGTCTCTCTGCAGGAGAGAGCCTAACGGAGAGGTATTTAACTAATTATGCCATTTTTT	ENSMUST00000078757,ENSMUST00000063004,ENSMUST00000109981	chr11,chr11,chr11	3.98364e+20	NM_016922	2.28713	6.67104e-06	0.00139768	1.26236	0.000918207	0.121501	5.69058	5.95197	5.23372	7.65806	8.24432	7.83529	6.63138	7.13636	6.89561	5.62543	7.91256	6.88778	TRUE	FALSE	FALSE	FALSE
A_51_P361220	ENSMUSG00000049791	Fzd4	ACACACGTAAGGTATCCAGTGGATTTCTCTCTCCTGAAATTTCAACATCCCTAATTCTAG	ENSMUST00000058755	chr7	89404365	NM_008055	1.42095	0.00137544	0.0408434	0.447198	0.202486	0.751471	3.25399	2.67758	3.09955	4.20136	4.75956	4.33303	3.96256	2.79225	3.6179	3.01037	4.43132	3.45757	TRUE	FALSE	FALSE	FALSE
A_51_P346641	ENSMUSG00000049804	Armcx4	CTGGACTAAGATTGATAAAGCACCTGACTATTACTAGTGAATATCAGCATATGGTTACCA	ENSMUST00000124226	chrX	134686518	NM_001202500	-1.17041	0.000910113	0.0322055	-0.319898	0.237924	0.77522	6.39876	6.53782	6.79715	5.121	5.71658	5.38493	6.1588	6.05387	6.56137	6.57791	5.4075	6.25801	FALSE	FALSE	TRUE	FALSE
A_51_P200610	ENSMUSG00000049823	Zbtb12	GCTGAGGGAATGTGGGATCCCAAAGAAAGATTTCTTTTTTGAAGAGGTGCATAAACGATG	ENSMUST00000052778	chr17	34894558	NM_198886	-1.01049	0.000999612	0.0335839	-0.433358	0.0800486	0.650874	7.60269	7.71464	7.82915	6.63613	6.72989	6.74898	7.25842	7.03871	7.54928	7.71549	6.705	7.28214	FALSE	FALSE	TRUE	FALSE
A_55_P2029417	ENSMUSG00000049916	2610318N02Rik	ACCCAATGATGATTCAGAGAATGACCCTGGCAGCGCAGAGTCCACTCCTGCCAAGGAGAG	ENSMUST00000093336	chr16	17125106	NM_183287	-1.51455	5.66883e-05	0.005295	-0.141718	0.555542	0.917389	10.7699	10.8595	10.4066	9.12017	8.95755	9.41458	10.4941	10.6064	10.5102	10.6786	9.1641	10.5369	FALSE	FALSE	TRUE	FALSE
A_55_P2119025	ENSMUSG00000049916	2610318N02Rik	AAACTAGGAACTCCAGGACCTTGTGGAGAGAAACAGATGTTCACCTCTTTGTATGGAAAA	ENSMUST00000093336	chr16	17125106	NM_183287	-1.25435	0.000339833	0.0178309	-0.327272	0.201566	0.750964	7.41426	7.31342	7.47575	5.9185	6.3979	6.124	6.92303	6.90336	7.39522	7.40115	6.1468	7.07387	FALSE	FALSE	TRUE	FALSE
A_51_P443723	ENSMUSG00000049922	Slc35c1	GAAGATGGGGAAACCATGTCAGCCTCTGCTTCCGACTTCCCATGGGTTCTAATGAAGTTG	ENSMUST00000067631,ENSMUST00000125276	chr2,chr2	9245979492460530	NM_211358	1.72963	0.000377101	0.0190253	0.722099	0.0558134	0.589591	6.75142	7.41905	6.35718	8.78273	8.88777	8.04604	7.54928	7.84102	7.30365	6.84255	8.57218	7.56465	TRUE	FALSE	FALSE	FALSE
A_55_P2093433	ENSMUSG00000050138	Kcnk12	AACGTCATCTCCATCCTCATCAAGCAGGTGCTCAACTGGATGCTGCGCAAGCTGAGCTGC	ENSMUST00000055221	chr17	87797994	NM_199251	1.15138	0.000479125	0.0220354	0.79323	0.00595806	0.280235	4.45143	4.78265	4.35357	5.59164	5.69216	5.75799	5.4539	5.44719	5.06625	4.52921	5.6806	5.32244	TRUE	FALSE	FALSE	FALSE
A_51_P474029	ENSMUSG00000050197	Rhox13	GGATTTGCTTACAAGGGGAGAGCTTGCAAGAACTTTGAATGTGCCTGAGGTCAAAGTGAA	ENSMUST00000152730	chrX	38121218	NM_001185002	3.10198	6.33431e-08	7.078e-05	1.42322	8.67486e-05	0.0390627	7.15105	7.02027	6.79626	10.0106	10.0806	10.1823	8.54974	8.57013	8.11738	6.98919	10.0912	8.41241	TRUE	TRUE	FALSE	FALSE
A_52_P407049	ENSMUSG00000050368	Hoxd10	GCGAGCGCCGCCTAGAGATCAGTAAGAGCGTTAACCTCACCGACAGGCAGGTCAAGATTT	ENSMUST00000061745	chr2	74691089	NM_013554	1.20164	0.0010561	0.0348858	0.318016	0.261409	0.784513	6.14033	5.6868	5.48129	7.0561	6.89692	6.96032	6.09673	6.44592	5.71983	5.76947	6.97111	6.08749	TRUE	FALSE	FALSE	FALSE
A_55_P1978466	ENSMUSG00000050424	Pnma5	GAGCCTATGGCTTCTAGTGACCACTCAAAGTTTCTGTTATGTTTTTAATGGTTTTAATAC	ENSMUST00000114540,ENSMUST00000152209	chrX,chrX	7303710373036100	NM_001100461	4.48415	1.13633e-07	9.02183e-05	0.534241	0.159643	0.719695	2.49068	2.77556	2.55478	6.60833	7.53567	7.12948	2.72582	2.8054	3.89253	2.60701	7.09116	3.14125	TRUE	FALSE	FALSE	FALSE
A_55_P2075549	ENSMUSG00000050435	Ube2dnl1	CCCTCTGGTTCCTGAAATTGCTAAAGTCTACCACAAGGATTTAAGAGAGTATAATAGATT	ENSMUST00000059509	chrX	114905011	NM_001276396	2.95047	2.24489e-06	0.000659262	1.40061	0.00116406	0.135078	3.41052	2.84438	2.4313	5.33772	6.17292	6.02699	4.16863	4.21484	4.50457	2.8954	5.84587	4.29601	TRUE	FALSE	FALSE	FALSE
A_55_P2100290	ENSMUSG00000050541	Adra1b	GGGCTTGTACACACACACAAGCACACACACAATGTAATAGCAATGTTTTTTCTTTTTTAA	ENSMUST00000067258,ENSMUST00000124306,ENSMUST00000167574	chr11,chr11,chr11	4.39012e+23	NM_001284381	-1.20547	0.000525416	0.0232488	-0.366053	0.163656	0.722574	5.01625	5.70029	5.35657	4.38073	4.062	4.01398	4.95999	5.02838	4.98658	5.3577	4.15224	4.99165	FALSE	FALSE	TRUE	FALSE
A_52_P73475	ENSMUSG00000050592	Fam78a	ACTCACTGTTTCTAGCAATAAGCACCAACTGTCCTTGGTCACGGACAGTACTGTGAACAC	ENSMUST00000056406	chr2	32083783	NM_175511	1.46915	0.00117022	0.0367384	1.70046	0.000397959	0.0831249	4.27627	3.66969	3.90328	5.78503	5.27284	5.19882	5.19903	5.42272	6.32887	3.94974	5.41889	5.65021	TRUE	FALSE	FALSE	FALSE
A_51_P182257	ENSMUSG00000050623	Tex40	CGGTCCCTCGAACCCAAGCTCAACCTCATCTGCATGGAATTTGAATCCTAGAGAAATTAA	ENSMUST00000057716	chr19	6925380	NM_001039494	1.73536	2.08191e-05	0.00279161	1.32621	0.000201649	0.0588344	5.06467	5.635	5.28764	6.8208	7.13144	7.24115	6.6117	6.64285	6.7114	5.3291	7.06447	6.65532	TRUE	FALSE	FALSE	FALSE
A_55_P1986863	ENSMUSG00000050786	Ccdc126	GAGGAGTCCTGAGCATCTCTGATTTCATTGCTTTCAGGGATGAAATAAAATATATTGTTT	ENSMUST00000055559,ENSMUST00000114491	chr6,chr6	4931927349319300	NM_175098	1.62249	0.000632529	0.0263173	0.555363	0.129182	0.702329	3.74883	4.4044	4.50598	5.80587	5.51248	6.20831	4.72605	4.26492	5.33432	4.21974	5.84222	4.7751	TRUE	FALSE	FALSE	FALSE
A_55_P2040689	ENSMUSG00000050786	Ccdc126	TTCGTGAGCAAATCCTAGATTTAAGCAAAAGATACGTGAAAGCTCTGGCGGAGGAGAGCA	ENSMUST00000055559,ENSMUST00000114491	chr6,chr6	4931927349319300	NM_175098	1.13272	0.00190383	0.0497117	0.51732	0.0879964	0.666211	5.74504	5.53827	6.13898	7.19109	6.75343	6.87593	6.07667	6.14647	6.7511	5.80743	6.94015	6.32475	TRUE	FALSE	FALSE	FALSE
A_51_P180140	ENSMUSG00000050799	Hist1h2ba	CGACACCGGCATCTCCTCCAAGGCCATGAGCATCATGAACTCCTTTGTGACAGACATCTT	ENSMUST00000052776	chr13	23934156	NM_175663	1.60471	0.000153107	0.0102196	0.816523	0.0142211	0.404396	7.56551	8.07648	7.39429	8.92053	9.44938	9.48051	8.29155	8.7932	8.4011	7.67876	9.28347	8.49528	TRUE	FALSE	FALSE	FALSE
A_55_P2013730	ENSMUSG00000051243	Islr2	CGGAGCCCATGTCCTTTTCTAAATGCTTCTGTATGTAAACTGTCAATAAAATAATCGATT	ENSMUST00000165276,ENSMUST00000163897,ENSMUST00000114144,ENSMUST00000163200,ENSMUST00000170421	chr9,chr9,chr9,chr9,chr9	5.82018e+39	NM_001161536	2.03974	5.66982e-06	0.00128615	0.88986	0.00396439	0.234062	3.95999	4.27387	3.86577	6.0799	6.17166	5.96729	4.86808	4.6507	5.25043	4.03321	6.07295	4.92307	TRUE	FALSE	FALSE	FALSE
A_52_P529360	ENSMUSG00000051343	Rab11fip5	TAAAGAGCTTGTTCTTCATGTTTTGAGCACTTTATGAAGAATAAAAAGATCACGTACCGC	ENSMUST00000060837	chr6	85374634	NM_001003955	1.88252	0.00152251	0.0435396	0.900631	0.067819	0.62343	3.3926	2.05895	2.50567	4.90197	4.96082	3.742	3.40315	3.11141	4.14455	2.6524	4.53493	3.55304	TRUE	FALSE	FALSE	FALSE
A_55_P1970880	ENSMUSG00000051362	Olfr589	TGAGAACCAAACAAATCTATGACCGTGTGAAGAAAATATTATTGCAAGTACGAGGAAAGG	ENSMUST00000061055	chr7	103155745	NM_147052	1.47615	0.00179462	0.0479149	0.797677	0.0474416	0.568268	4.18545	3.28602	4.26346	5.36784	5.12288	5.67266	4.07191	5.01312	5.04293	3.91164	5.38779	4.70932	TRUE	FALSE	FALSE	FALSE
A_51_P268069	ENSMUSG00000051367	Six1	AGGAGTTTGATTCTGTTTCTGAAAGGTGAGTTGTGTATTGCTGTCACCGGGCCTATTTAA	ENSMUST00000050029	chr12	73047179	NM_009189	1.40451	0.00111649	0.0358179	0.11714	0.71784	0.95449	5.34923	5.15278	5.47463	6.69171	6.62292	6.87556	5.1051	5.02828	6.19468	5.32555	6.73006	5.44269	TRUE	FALSE	FALSE	FALSE
A_55_P2087053	ENSMUSG00000051452	Gm11437	CTAACTCTTCAGACTCAAAGAAAACGACAGACATCGCTATAATCTACCAGACATACTTCT	ENSMUST00000050771	chr11	84167476	NM_001037932	-1.01852	0.00260336	0.0600027	-1.56121	0.000108066	0.0462501	4.45563	5.22793	4.48558	3.65622	3.80162	3.65573	3.00958	3.2311	3.24483	4.72305	3.70453	3.16184	FALSE	FALSE	FALSE	TRUE
A_55_P1966064	ENSMUSG00000051455	Gm1564	TCCATGAAAGCATAAATAGTAGCAATCCAATGAACCAGAGAGGTGAAACAAGTAAACATT	ENSMUST00000100378	chr11	102665587	NM_001127576	1.13683	0.00153882	0.043881	0.23846	0.392533	0.850724	6.18456	5.97282	5.75293	7.08472	7.08669	7.1494	6.22877	5.74925	6.64768	5.97011	7.10693	6.20857	TRUE	FALSE	FALSE	FALSE
A_52_P148952	ENSMUSG00000051455	Gm1564	TTAAAAAGAGTGTAATCACACCACATAAATTTCCTTTAGATGATGTGCGGGGAAACTGAT	ENSMUST00000100378	chr11	102665587	NM_001127576	3.4073	6.1579e-08	7.078e-05	1.94692	1.25823e-05	0.0140595	5.16597	5.107	5.70783	8.95214	8.5385	8.71207	7.09362	7.26269	7.46526	5.32693	8.73424	7.27386	TRUE	TRUE	FALSE	FALSE
A_52_P143346	ENSMUSG00000051582	Otud6a	ACTACGCCTGCGACTTCGGAGAGCACTACAATTCGGTGAAGCCCATTGAGGTTGCTGGAG	ENSMUST00000060241	chrX	100429012	NM_001163191	1.37668	0.000429682	0.0206425	0.657628	0.035114	0.523153	5.74083	5.15049	5.39718	6.53768	6.96046	6.92039	6.1264	6.42053	5.71446	5.4295	6.80618	6.08713	TRUE	FALSE	FALSE	FALSE
A_55_P1965892	ENSMUSG00000052102	Gnpda1	GTGATTGTGCTATTGTTCTGTGTTAAGCTAATGGATCAATGGACTTGTTTACAATGTGAT	ENSMUST00000063814	chr18	38339003	NM_011937	-1.92567	5.25051e-05	0.00504484	-1.24603	0.00154588	0.157453	9.65493	9.46305	9.97438	7.39266	8.06587	7.85683	8.80935	7.98665	8.55826	9.69745	7.77178	8.45142	FALSE	FALSE	TRUE	FALSE
A_55_P2013038	ENSMUSG00000052180	Serpinb6c	CAAGTGACCTTATCCATAAGTGCAATGACAGCTATGAAATAAAGGGCTTAATGGCACCCC	ENSMUST00000110273,ENSMUST00000172184	chr13,chr13	3390517033905700	NM_148942	-1.59051	0.000115763	0.00841581	-1.11244	0.00172939	0.164592	8.71858	8.74119	9.17271	7.58421	7.19294	7.08382	7.52486	7.62653	8.14376	8.87749	7.28699	7.76505	FALSE	FALSE	TRUE	FALSE
A_51_P386625	ENSMUSG00000052234	Epx	CTTTATCTCGGATTGTATGCGACAATACTGGCATCACCACGGTTTCGAGAGACATCTTCA	ENSMUST00000049768	chr11	87875536	NM_007946	2.86257	1.8941e-06	0.00059526	2.40856	9.35038e-06	0.011284	2.7175	2.71815	2.66703	5.09092	5.99555	5.60392	5.22377	4.62178	5.48282	2.70089	5.56346	5.10946	TRUE	TRUE	FALSE	FALSE
A_65_P09031	ENSMUSG00000052298	Cdc42se2	GTCATCGTGAATTCCTGTATTTTCTCTGTCCACAGTTCTATAATATTTTTGTCTTGTGAT	ENSMUST00000064104	chr11	54787675	NM_178626	2.66891	0.000191521	0.0118649	1.61198	0.00647303	0.291915	3.41951	2.57121	3.44957	4.89842	6.41254	6.13606	4.80068	3.99412	5.48145	3.14677	5.81568	4.75875	TRUE	FALSE	FALSE	FALSE
A_66_P114540	ENSMUSG00000052368	Gm9873	GGGTTGCCCTAATCAGTGTATTAATCCATTGACAGTAGAAAATCTTAACAGATTATCATT	ENSMUST00000180562,ENSMUST00000063891	chr2,chr2	1.6902e+17	AK079848	-1.56435	6.47042e-05	0.00571859	-0.237301	0.353043	0.830209	4.41004	4.56787	4.98582	3.27658	3.05354	2.94055	4.23492	4.38729	4.62961	4.65458	3.09022	4.41728	FALSE	FALSE	TRUE	FALSE
A_51_P108266	ENSMUSG00000052374	Actn2	TTCAACCACTTTGACAGGAGAAAGAACGGCCTGATGGATCATGAGGATTTCAGAGCCTGC	ENSMUST00000064204,ENSMUST00000168193	chr13,chr13	1234076012340720	NM_033268	1.03532	0.000435674	0.0207651	0.500317	0.0336966	0.521578	6.18596	5.96568	6.13121	7.16415	7.16478	7.05987	6.53992	6.63413	6.60975	6.09428	7.1296	6.5946	TRUE	FALSE	FALSE	FALSE
A_30_P01024556	ENSMUSG00000052446	Zfp961	CAAAACTCTCTAAGTTGAAAGACTATCAGGAAGCATTTCAGCTCTGAAGACTTACTGAAG	ENSMUST00000131237,ENSMUST00000133866,ENSMUST00000138304	chr8,chr8,chr8	7.1951e+23	chr8:74473445-74496948_F	1.6838	0.000798966	0.0296857	1.08201	0.0128567	0.388759	3.7972	3.62267	3.94267	5.43715	5.5536	5.42318	4.62149	4.19826	5.78883	3.78751	5.47131	4.86953	TRUE	FALSE	FALSE	FALSE
A_55_P2015912	ENSMUSG00000052446	Zfp961	GAAAGCCTTTAAATACATTTCTTCCTTACGCAACCACGAGACTACTCACACTGGAGAGAA	ENSMUST00000131237,ENSMUST00000133866,ENSMUST00000138304,ENSMUST00000109997	chr8,chr8,chr8,chr8	7.1951e+31	NM_001164581	1.19489	0.000214677	0.012902	0.736553	0.00624589	0.287703	8.76565	8.50392	8.68302	9.80955	9.7265	10.0012	9.53248	9.27065	9.35913	8.65086	9.84575	9.38742	TRUE	FALSE	FALSE	FALSE
A_30_P01030189	ENSMUSG00000052446	Zfp961	ATTTCAAATGTGCATACTGCCTTGATTATATCTACCCCAAGACACTCAACATTTCTCCCT	ENSMUST00000131237,ENSMUST00000133866,ENSMUST00000138304	chr8,chr8,chr8	7.1951e+23	chr8:74473445-74496948_F	2.24512	8.17196e-05	0.00668152	1.40295	0.00276951	0.2053	6.51808	7.37723	6.74224	9.53479	8.52275	9.31539	7.75528	8.66624	8.42491	6.87919	9.12431	8.28214	TRUE	FALSE	FALSE	FALSE
A_30_P01027577	ENSMUSG00000052477	C130026I21Rik	AGTTAGTAATTATGTTGGAATGGCCTGTTTGCCTTGGCCAGGGTCATTAAGGAAAGCGGA	ENSMUST00000161685	chr1	85254548	chr1:85117750-85129200_F	4.73023	1.27406e-07	9.28048e-05	1.4169	0.00344988	0.224684	3.35279	3.25515	4.49744	8.5574	8.70973	8.02895	4.61132	5.39255	5.3522	3.70179	8.43203	5.11869	TRUE	FALSE	FALSE	FALSE
A_55_P1976743	ENSMUSG00000052477	C130026I21Rik	AAGAGTTAGTAATTATGTTGGAATGGCCTGTTTGCCTTGGCCAGGGTCATTAAGGAAAGC	ENSMUST00000161685	chr1	85254548	XM_006529071	4.44941	1.62686e-08	2.93653e-05	0.629963	0.0523691	0.577771	3.77409	4.36198	3.55724	8.16254	8.35252	8.52647	4.92438	4.44744	4.21138	3.89777	8.34718	4.52773	TRUE	FALSE	FALSE	FALSE
A_55_P2065621	ENSMUSG00000052566	Hook2	GGCCTCATGTACTACCTGGGAAGAGCCTGATTTTATATTTGAAAAGAATAAAGACTTTAA	ENSMUST00000064495	chr8	84990594	NM_133255	-1.64271	0.000199151	0.012262	-1.54083	0.000330052	0.077116	9.73187	9.2355	8.73408	7.35349	7.64594	7.77389	7.95801	7.42662	7.69433	9.23382	7.59111	7.69298	FALSE	FALSE	TRUE	FALSE
A_55_P2082461	ENSMUSG00000052760	A630001G21Rik	GCTGTTTCCTTTCCTAGAAAGCCTAAGGGACCACTCCTTCATCACAGACAAAATCTATGC	ENSMUST00000159122,ENSMUST00000064788,ENSMUST00000162038	chr1,chr1,chr1	8.57786e+23	NM_177055	1.67882	0.000810939	0.0299243	1.73601	0.000633774	0.103773	5.14012	4.30185	3.68967	5.66341	6.26936	6.23531	6.127	5.85877	6.3539	4.37721	6.05602	6.11322	TRUE	FALSE	FALSE	FALSE
A_55_P1998942	ENSMUSG00000052776	Oas1a	TGATGTGTGGGTATGGTACCCATGTTTTATTAAAAAGGATGGTTCCCGAGTGAGCTCCTG	ENSMUST00000080322	chr5	120907521	NM_145211	2.17605	3.18125e-06	0.000849365	-0.458835	0.0863302	0.66207	4.93527	5.22137	4.93026	7.41482	7.10114	7.09911	4.22576	4.7672	4.71744	5.02897	7.20502	4.57013	TRUE	FALSE	FALSE	FALSE
A_55_P2023818	ENSMUSG00000052821	Cysltr1	TCTGCTGGACCCCTTGGGAAATTGTGTTTAAAGCATAATAAAGAGAGGACTCTAAGGATG	ENSMUST00000113480	chrX	106603679	NM_021476	-1.48628	0.0012708	0.0387273	-0.0963603	0.782423	0.966795	6.57855	5.7277	6.15731	4.39235	5.2959	4.31646	5.79212	5.93905	6.4433	6.15452	4.66823	6.05816	FALSE	FALSE	TRUE	FALSE
A_55_P2063646	ENSMUSG00000053012	Krcc1	CTGATGGCTTTTGTGGAATCTATTTCTTGGTTGGGTTTCTTTTAGTTTTGAGTCACATAT	ENSMUST00000168700,ENSMUST00000080949	chr6,chr6	7127201871282270	NM_145568	-1.29085	0.000718326	0.0280037	-1.16606	0.00148436	0.154925	7.80935	7.70358	8.33055	6.44492	7.04856	6.47744	6.95548	6.54514	6.84469	7.94783	6.65697	6.78177	FALSE	FALSE	TRUE	FALSE
A_55_P2093232	ENSMUSG00000053093	Myh7	ATGAGGAGTAGCTCTTGTGCTACCCAGCTCCAAGGGTGCCCGTGAAGCCCTCAGACCTGG	ENSMUST00000102803	chr14	54994634	NM_080728	1.50471	0.000718423	0.0280037	0.624337	0.07685	0.642262	5.79179	6.60651	5.31165	7.21174	7.45612	7.5562	6.57422	6.64519	6.36354	5.90332	7.40802	6.52765	TRUE	FALSE	FALSE	FALSE
A_52_P168449	ENSMUSG00000053137	Mapk11	CGGGACCTTGATTCAAAGTTGACAAACGTCTGTCCACGTTCTACCTCCACCAACCCTTGA	ENSMUST00000088823	chr15	89149606	NM_011161	-1.2409	0.000450149	0.0211542	-0.300226	0.249852	0.780363	7.4269	8.01579	7.65719	6.58132	6.29539	6.50045	7.12835	7.56551	7.50534	7.69996	6.45905	7.39973	FALSE	FALSE	TRUE	FALSE
A_30_P01026069	ENSMUSG00000053656	Dancr	TCGCCCTTTCCTGTGCCCTTTTAAGGTTGTCGCAGTACTTTAAGAGGCTAACACAGAAGG	ENSMUST00000132389,ENSMUST00000066220,ENSMUST00000117249	chr5,chr5,chr5	7.40931e+23	chr5:74487385-74497428_F	1.01766	0.00184485	0.048781	0.39894	0.134367	0.704354	6.10541	6.09073	6.05312	7.19005	7.07566	7.03653	6.18112	6.33481	6.93016	6.08309	7.10075	6.48203	TRUE	FALSE	FALSE	FALSE
A_55_P2005956	ENSMUSG00000053719	Klk1b26	TGAAAAATGCCTGAGTGTCACATTGTCCCATGTTCTTAATAAAGCCCACCATGAAGCAAA	ENSMUST00000048945	chr7	44012677	NM_010115	2.4472	4.75313e-06	0.00114722	0.544332	0.0836013	0.658673	4.94384	5.24315	5.46473	7.6504	7.6354	7.70751	5.8192	5.23101	6.2345	5.21724	7.66444	5.76157	TRUE	FALSE	FALSE	FALSE
A_55_P2025006	ENSMUSG00000053719	Klk1b26	TATGATGAAAAATGCCTGAGTGTCACATTGTCCCATGTTCTTAATAAAGCCCACCATGAA	ENSMUST00000048945	chr7	44012677	NM_010644	2.17235	4.94366e-06	0.00118373	0.708197	0.0183831	0.431577	4.4631	4.53448	4.32281	6.43031	6.64435	6.76278	5.42852	5.31724	4.69922	4.44013	6.61248	5.14833	TRUE	FALSE	FALSE	FALSE
A_51_P154842	ENSMUSG00000053765	Oas1f	CCTGTCCACCTGTTGGGAGGTTCTGTCCAATGTCTGATGCACAATAATAAATCACAGAGA	ENSMUST00000057814	chr5	120847366	NM_145153	3.03477	1.82768e-06	0.000580432	0.0956172	0.769887	0.964721	4.21445	4.05825	4.04154	6.74656	7.46361	7.20838	3.96012	3.77345	4.86752	4.10475	7.13951	4.20036	TRUE	FALSE	FALSE	FALSE
A_55_P2068356	ENSMUSG00000053783	1700016K19Rik	TTAGCCACCACTGTGGCAGAGTGACATCTGTCCTTCCTGCTGCCAATTTCCTCCTTGCCA	ENSMUST00000066408	chr11	75999911	NM_198637	3.98819	5.37853e-08	6.91192e-05	1.74548	0.000111908	0.0462501	3.18745	3.10444	2.84945	6.70424	6.8906	7.51105	5.06371	4.36079	4.95329	3.04711	7.0353	4.7926	TRUE	TRUE	FALSE	FALSE
A_66_P138201	ENSMUSG00000053909	Rhox10	GAGTAGTACCTCTGTTCCTGAGGAGCAAATAGGGTTCATTGTGTGCCAGCAACATCTTGG	ENSMUST00000115150	chrX	38066474	NM_001024850	3.78367	2.79879e-08	4.22198e-05	1.4483	0.000195007	0.0585731	4.88149	4.63356	4.05672	8.32789	8.44143	8.15345	5.98453	5.85224	6.0799	4.52392	8.30759	5.97222	TRUE	FALSE	FALSE	FALSE
A_55_P2063256	ENSMUSG00000053964	Lgals4	TGGGGAAGGAAGCAGAAAGATCCCCGAGTTCCATCTAAGCTCCTAATAAAATGTTGAAGG	ENSMUST00000066723,ENSMUST00000126603,ENSMUST00000137468	chr7,chr7,chr7	2.8834e+23	NM_010706	3.50436	1.29949e-08	2.61371e-05	1.88954	5.14964e-06	0.0085597	5.54677	5.5159	5.57062	9.04935	9.31429	8.78273	7.3768	7.50372	7.4214	5.54443	9.04879	7.43397	TRUE	TRUE	FALSE	FALSE
A_51_P497100	ENSMUSG00000053964	Lgals4	TCCTGGGGAAGGAAGCAGAAAGATCCCCGAGTTCCATCTAAGCTCCTAATAAAATGTTGA	ENSMUST00000066723,ENSMUST00000126603,ENSMUST00000137468	chr7,chr7,chr7	2.8834e+23	NM_010706	2.98526	8.34783e-08	7.55672e-05	1.20847	0.000299686	0.0735083	6.2002	6.34947	6.51853	9.1379	9.34571	9.54036	7.71937	7.59979	7.37445	6.35606	9.34132	7.56454	TRUE	FALSE	FALSE	FALSE
A_55_P2063257	ENSMUSG00000053964	Lgals4	AGCACCTTTTCGACTTCTCCCATCGGTTCCAAGCATTCCAAATGGTAGACACGCTGGAGA	ENSMUST00000066723,ENSMUST00000126603,ENSMUST00000137468	chr7,chr7,chr7	2.8834e+23	NM_010706	3.08172	4.88227e-07	0.000245497	1.40121	0.000493539	0.0930629	4.93704	5.17051	5.24814	8.31057	8.30591	7.98437	6.84984	5.9447	6.76479	5.11856	8.20028	6.51978	TRUE	FALSE	FALSE	FALSE
A_52_P303176	ENSMUSG00000054091	1810037I17Rik	ACAGTTGTCTTAAGATACTGTTGCATTTGCTTGGGTAATTTTTGTGCAAGGTGTAACTGA	ENSMUST00000106429	chr3	122924361	NM_024461	-1.08688	0.000510948	0.0228714	-0.623533	0.0168555	0.42086	9.09457	9.07345	9.49422	8.03897	8.1403	8.22234	8.6024	8.5367	8.65254	9.22075	8.13387	8.59721	FALSE	FALSE	TRUE	FALSE
A_52_P134195	ENSMUSG00000054169	Ceacam10	CAAAACTTCGATCATACCCTAATGCCTGTGCAATTTAATGTTCACGCTAAAAAGCAGTAG	ENSMUST00000038069	chr7	24777203	NM_007675	2.42885	2.96487e-06	0.000817073	-0.169215	0.541933	0.911834	3.34136	3.4075	3.45656	6.21076	5.6988	5.58241	3.21481	2.86858	3.61437	3.4018	5.83065	3.23259	TRUE	FALSE	FALSE	FALSE
A_55_P2179309	ENSMUSG00000054293	A630033H20Rik	ATCCAATTCCTGTTGGTGCCTTCCTTCTAAATTCTCTCTTTTGCACTCTTGATACAAATG	ENSMUST00000167673,ENSMUST00000180182,ENSMUST00000067249	chrX,chrX,chrX	1.07149e+26	NM_001122596	2.07046	0.000985691	0.0333715	0.539346	0.26418	0.785964	2.7283	3.34205	2.45934	5.43674	4.04348	5.26083	3.11997	2.81386	4.21389	2.84323	4.91368	3.38258	TRUE	FALSE	FALSE	FALSE
A_52_P299358	ENSMUSG00000054469	Lclat1	GGGATCCTGTCGGTGTTAAACTGTTTACATTTCTTTATATACAATAATGTGCTTTCAGTG	ENSMUST00000067545	chr17	73107993	NM_001081071	1.26495	0.00163287	0.0455211	0.249618	0.424096	0.867145	2.7228	2.65492	3.10997	3.76106	4.4295	4.09196	2.5907	3.53306	3.11279	2.82923	4.09418	3.07885	TRUE	FALSE	FALSE	FALSE
A_55_P2002795	ENSMUSG00000054568	Usp17la	CCTGTAGAGATAGATGCTCTTATTCTTAGTGTGTGATCAACAGTTCTTTGGTCAAATAAA	ENSMUST00000067695	chr7	104857008	NM_007887	2.81812	6.15082e-07	0.000294556	0.14727	0.588379	0.924954	2.7485	2.84746	2.45364	5.01587	5.81914	5.66897	2.71051	2.88774	2.89316	2.6832	5.50132	2.83047	TRUE	FALSE	FALSE	FALSE
A_55_P2009940	ENSMUSG00000054626	Xlr	GATTCTTTCAAAGACAGCAACGTGAAATTAGAACAACTTTGGAAAACGAACAAACAAGAG	ENSMUST00000067782,ENSMUST00000067763,ENSMUST00000114810	chrX,chrX,chrX	5.37977e+23	NM_011725	2.13184	0.00137707	0.0408518	0.535341	0.302344	0.806854	3.73798	3.1302	4.88928	5.55463	6.36766	6.2307	5.33296	3.85656	4.17397	3.91916	6.051	4.4545	TRUE	FALSE	FALSE	FALSE
A_55_P2175955	ENSMUSG00000054662	Ano9	GGATCCGTACAGCGGCAAAACTTTTTACAAGCAAAATAAACCTGTGTGTATTGATTTCTG	ENSMUST00000067836	chr7	141117806	NM_178381	-1.67013	3.49859e-05	0.00385302	-1.14155	0.00074863	0.111262	7.73736	7.5019	7.19343	5.75028	6.03422	5.63779	6.38431	6.12835	6.49539	7.47756	5.80743	6.33602	FALSE	FALSE	TRUE	FALSE
A_51_P132483	ENSMUSG00000054727	1700013H16Rik	GGAAGAATATTTGAAGAAGGAACTTTAACTGAAGTGATACAGTTCAAATGCCAGCGAGGA	ENSMUST00000067940	chrX	53757831	NM_001200013	3.53629	2.14129e-05	0.00285853	0.703145	0.177089	0.735556	4.47481	2.56284	4.63579	7.45612	7.30408	7.5221	4.13683	5.00634	4.6397	3.89115	7.42743	4.59429	TRUE	FALSE	FALSE	FALSE
A_55_P2184299	ENSMUSG00000054763	Defb42	CCAGATGGCATTTTGTAAGAAGCTTTGCAATAAATGGCACCCCGTGGTCTTCCTTGTCTT	ENSMUST00000067990	chr14	63046990	NM_001034910	3.6324	8.36445e-08	7.55672e-05	0.0122036	0.96569	0.995186	3.03809	3.88306	3.35578	7.18004	6.91299	7.0811	3.41925	3.1465	3.74779	3.42564	7.05804	3.43785	TRUE	FALSE	FALSE	FALSE
A_55_P2037982	ENSMUSG00000055013	Agap1	TAACGGAGAGAGGTGCCTATAATGGAGAGACCTCTTTCTAATAAAGAAAAGAAAATATGT	ENSMUST00000027521,ENSMUST00000074945	chr1,chr1	8945481089454810	NM_178119	-1.53907	0.000307951	0.016656	-0.470057	0.135943	0.705013	7.70304	8.02895	7.96886	5.74448	6.64049	6.69869	7.60805	7.45363	7.229	7.90028	6.36122	7.43023	FALSE	FALSE	TRUE	FALSE
A_55_P1965605	ENSMUSG00000055067	Smyd3	GGAGAAGCTGATGCGTTGTTCTCAATGCCGAATTGCCAAATACTGCAGTGCCAAGTGTCA	ENSMUST00000128302,ENSMUST00000111134	chr1,chr1	1.79518e+17	NM_027188	-1.19312	0.000409901	0.0201412	-0.858753	0.00403888	0.235041	8.02066	7.96853	7.63982	6.59128	6.56602	6.89235	6.83063	6.97785	7.24426	7.87634	6.68322	7.01758	FALSE	FALSE	TRUE	FALSE
A_55_P2076458	ENSMUSG00000055108	Phxr2	TTAAAGTTGTTGGTGGGTACAGTGAGAAAGTGGGACCATTCATTTTTTATGGATCTGTGA	ENSMUST00000060761	chr10	99126321	ENSMUST00000060761	-1.578	0.00162863	0.0455211	-1.07152	0.0162198	0.417766	4.7302	5.25149	4.99745	3.37882	3.94288	2.92345	4.64173	3.82025	3.30261	4.99305	3.41505	3.92153	FALSE	FALSE	TRUE	FALSE
A_51_P372456	ENSMUSG00000055235	Wdr86	GGGACCTCTTACAAAAGCCACAGAGCTAGACTGTCATACTGGCAAATTATGAGCCGCGGG	ENSMUST00000068693,ENSMUST00000142607	chr5,chr5	2473072724730680	NM_001081441	-1.12619	0.000837267	0.030693	-0.28301	0.270184	0.790553	7.87306	8.04332	7.42286	6.61624	6.80111	6.54333	7.70304	7.42286	7.36431	7.77975	6.65356	7.49674	FALSE	FALSE	TRUE	FALSE
A_55_P2006792	ENSMUSG00000055254	Ntrk2	TGCCTGCTGGTGATGTTGCTCCTGCTCAAGTTGGCGAGACATTCCAAGTTTGGCATGAAA	ENSMUST00000109838,ENSMUST00000079828	chr13,chr13	5880659558807890	NM_008745	1.92681	2.72154e-05	0.00329754	0.629564	0.042168	0.553329	5.05021	5.49825	4.8255	6.69763	7.15994	7.29682	5.75015	5.98747	5.52504	5.12466	7.05146	5.75422	TRUE	FALSE	FALSE	FALSE
A_55_P2004752	ENSMUSG00000055360	Prl2c5	GGTTCTTGCAATCTGACAATGAAGATGCTCGCATTCGTTCTTCATATGGCATGATCAGCT	ENSMUST00000021778,ENSMUST00000126540	chr13,chr13	1318271413182710	NM_181852	2.00896	0.000165455	0.0107582	0.430077	0.247615	0.778928	1.5033	1.6654	1.37531	3.57715	3.64461	3.34914	1.70859	1.3095	2.81615	1.51467	3.52363	1.94475	TRUE	FALSE	FALSE	FALSE
A_55_P1978465	ENSMUSG00000055413	H2-Q5	GACATGGACATCTACACTAGGCTGGTTCCCCCAGTTTCTAGAACTTTCCAAAGAATACAG	ENSMUST00000174854	chr17	35394125	NR_051981	1.28297	0.000700154	0.0277919	1.50328	0.000207027	0.0589246	6.37858	6.9029	6.02055	7.669	7.75437	7.72755	7.65324	8.13011	8.02852	6.43401	7.71697	7.93729	TRUE	FALSE	FALSE	FALSE
A_55_P1966377	ENSMUSG00000055555	4930502E18Rik	TTCCAAGGTCAGGAATCCTGCTAGTGGCTTTGTTTATTGATTGAGAGACATGCAGAGGGA	ENSMUST00000069209	chrX	53724825	NM_029142	2.70926	3.0127e-05	0.00348081	0.855214	0.0504689	0.573086	4.31582	3.26976	3.53808	6.04546	6.65304	6.55294	4.71381	3.82318	5.15232	3.70789	6.41715	4.5631	TRUE	FALSE	FALSE	FALSE
A_55_P2012498	ENSMUSG00000055612	Cdca7	GCTCAGTTGGATCTTGAATCATTCAGTGTAAATACAGCTTTTTGCTCTGTAATGCTTTTA	ENSMUST00000102691	chr2	72476158	NM_025866	-1.16604	0.000468663	0.0217301	-0.405919	0.110519	0.6839	9.16158	9.0313	9.22008	7.93492	8.19107	7.78885	8.54257	9.01955	8.63308	9.13765	7.97161	8.73173	FALSE	FALSE	TRUE	FALSE
A_51_P499854	ENSMUSG00000055737	Ghr	ATCTCTTTCATGCAGGAGAGACAGTGAAAATCTAGCCTTGGGTGTTTAAGGTTCGCCTTG	ENSMUST00000069451	chr15	3583230	NM_010284	-1.42858	0.000201242	0.0123404	-0.00368949	0.988766	0.998437	5.71991	5.4141	5.46043	4.54159	3.79817	3.96893	5.65013	5.581	5.35224	5.53148	4.1029	5.52779	FALSE	FALSE	TRUE	FALSE
A_55_P2067161	ENSMUSG00000055780	Usp26	AATTTCCACTTCTAGAATAAACGTTGAAGGAGCTCTGCATGTGCTCGGGACCTACTGTGT	ENSMUST00000114869,ENSMUST00000069509	chrX,chrX	5180123351801140	NM_031388	3.29541	1.027e-05	0.0018334	0.949507	0.0449781	0.55984	3.63949	2.64112	2.50384	5.52497	6.14714	6.99856	3.5642	3.82665	4.24211	2.92815	6.22356	3.87766	TRUE	FALSE	FALSE	FALSE
A_52_P171212	ENSMUSG00000055980	Irs1	AATGAATGCTTAAAACAAGGCTAAAAAGAGTAGACTAGGGGATGATCCTTGTTTTCAGGT	ENSMUST00000069799	chr1	82291416	NM_010570	-1.2399	0.000486624	0.0222784	-0.57073	0.0436724	0.556102	6.37531	6.89125	6.34997	5.07455	5.46718	5.35509	6.18817	5.92486	5.79133	6.53885	5.29894	5.96812	FALSE	FALSE	TRUE	FALSE
A_51_P177762	ENSMUSG00000056148	Rdh9	CTGTAGAATCACTAAGTGACCATCCCTCCCTGAAAACTAACTATGTCACCATATACAGAG	ENSMUST00000128247,ENSMUST00000052652	chr10,chr10	1.2776e+17	NM_153133	1.0569	0.00133569	0.0400575	0.525577	0.0552295	0.587751	4.4405	4.35952	4.10135	5.35738	5.23084	5.48385	4.72937	4.55701	5.19172	4.30046	5.35736	4.82603	TRUE	FALSE	FALSE	FALSE
A_55_P2070794	ENSMUSG00000056310	Tyw1	TATATGTAAGACCCTGTCTCAAACAAAGCTCCCATGTAGACTTCCTGAAGGACAGGGTAG	ENSMUST00000173375,ENSMUST00000044204	chr5,chr5	1.30256e+17	NM_178897	1.23075	0.0017172	0.0466739	1.10895	0.00340885	0.223091	5.50789	5.97147	5.25059	6.34767	7.21743	6.8571	6.68049	6.895	6.4813	5.57665	6.8074	6.6856	TRUE	FALSE	FALSE	FALSE
A_52_P143477	ENSMUSG00000056429	Tgoln1	TCTGGTAGGGATGCACTTTCTCTTTTCTTCGGGGCATGGTATGCTTTGCACATATCATGA	ENSMUST00000070524	chr6	72617000	NM_009443	1.15568	0.00138274	0.0409395	0.474433	0.105455	0.682522	7.49727	7.63639	7.67033	9.0484	8.37934	8.84329	7.67033	8.3229	8.23407	7.60133	8.75701	8.07576	TRUE	FALSE	FALSE	FALSE
A_51_P334072	ENSMUSG00000056436	Cyct	GTATTTAAAACAGGCCACATCCTCATGAAGTGAAGTAGTATTTCAGCTTCAAAATATTCG	ENSMUST00000028430	chr2	76360450	NM_009989	3.05335	1.46662e-06	0.000520563	1.29372	0.00186939	0.17413	4.69011	4.45716	4.2242	7.05888	7.81723	7.65541	5.53702	5.40079	6.31482	4.45716	7.5105	5.75088	TRUE	FALSE	FALSE	FALSE
A_51_P209280	ENSMUSG00000056515	Rab31	TATTAGGGTACTGGATATGACGTCATCTTGCAGACTAACCTGCATCCTAGCCAACAGCAA	ENSMUST00000070673	chr17	65772752	NM_133685	-1.25548	0.00168614	0.0462444	0.207364	0.50342	0.898954	8.3519	8.1391	8.13474	6.56073	7.11515	7.18341	8.93199	8.4011	7.91475	8.20858	6.9531	8.41595	FALSE	FALSE	TRUE	FALSE
A_51_P319070	ENSMUSG00000056666	Retsat	TATGAGACCCTCAAAAATGCCTTCGTGGAAGTCTCTATGTCGGTGATCATGAAACTGTTC	ENSMUST00000070597,ENSMUST00000176168,ENSMUST00000176364,ENSMUST00000129071	chr6,chr6,chr6,chr6	7.25985e+31	NM_026159	1.19974	0.00192714	0.0498643	0.673656	0.0425304	0.554242	7.46975	7.92904	8.12852	9.35705	9.09535	8.67412	8.17832	8.87849	8.49146	7.84243	9.04217	8.51609	TRUE	FALSE	FALSE	FALSE
A_51_P371051	ENSMUSG00000056888	Glipr1	TAATGGAGCAAATTTTATATGCGACTATGGACCAGCAGGAAATTACCCAACGTGGCCATA	ENSMUST00000074805,ENSMUST00000162508,ENSMUST00000161870	chr10,chr10,chr10	1.11997e+26	NM_028608	4.06441	3.01967e-07	0.000175199	0.285134	0.437756	0.873814	4.35952	3.0471	4.25174	8.07215	7.74572	8.03374	4.31896	3.80125	4.39356	3.88612	7.95054	4.17126	TRUE	FALSE	FALSE	FALSE
A_51_P338072	ENSMUSG00000057003	Myh4	GAAGAATAATCCATCTTTCTGTTGAGAGGTGACAGGAGAAATCACAAAATGTGACGTTCT	ENSMUST00000018632,ENSMUST00000170942	chr11,chr11	6723802867240590	NM_010855	1.85817	0.000444326	0.0209786	1.20894	0.00783277	0.314248	5.1223	4.85048	5.46342	7.26076	6.71617	7.03378	5.50534	6.98112	6.57655	5.1454	7.00357	6.35434	TRUE	FALSE	FALSE	FALSE
A_55_P2039061	ENSMUSG00000057143	Trim12c	CTGGCTCTGATATGTATGTCCATTTGCCTGAGCTCATCGTACCATTTTCTCTCTCTTTTT	ENSMUST00000059037	chr7	104353362	NM_001146007	2.86417	0.000136071	0.00945912	0.788942	0.13632	0.705013	3.2315	2.7342	2.33182	5.11553	6.44416	5.33034	3.02453	3.024	4.61581	2.76584	5.63001	3.55478	TRUE	FALSE	FALSE	FALSE
A_51_P112627	ENSMUSG00000057286	St6galnac2	ACATTAGTCCTTGTCACCAACAGGAAACTGAGTGATGGACCCTCACTTCACAGCTTCAAT	ENSMUST00000079545,ENSMUST00000135771	chr11,chr11	1.16695e+17	NM_009180	1.28368	0.000125894	0.008916	0.416794	0.0825139	0.654613	6.23043	6.43692	6.13437	7.45933	7.55398	7.63946	6.56933	6.60802	6.87476	6.26724	7.55093	6.68404	TRUE	FALSE	FALSE	FALSE
A_51_P279127	ENSMUSG00000057411	Fam173a	TGGGCCTATGATGTCCATGGTTCTGGGCCAACTGTGTCTTCTTGTGGGGTGCCCATCAAG	ENSMUST00000072735	chr17	25792284	NM_145410	-1.11562	0.00109501	0.035333	-0.363185	0.175598	0.734166	9.17768	9.27684	9.06175	7.74379	8.07905	8.34656	8.66242	9.12866	8.63563	9.17209	8.05647	8.8089	FALSE	FALSE	TRUE	FALSE
A_55_P1979705	ENSMUSG00000057522	Spop	AGAAAAACCAGAAACCTTTGCCCCCTGACTTTGGAGACTCAGTTTAACCTTCAAACTGGC	ENSMUST00000107724,ENSMUST00000150884,ENSMUST00000107722,ENSMUST00000127713	chr11,chr11,chr11,chr11	9.54141e+31	NM_025287	1.18862	0.000566848	0.0244312	0.406331	0.124638	0.696675	8.78518	9.08327	9.23809	9.90957	10.3592	10.4036	9.35913	9.33692	9.62948	9.03551	10.2241	9.44184	TRUE	FALSE	FALSE	FALSE
A_55_P2061371	ENSMUSG00000057534	Gm15698	CCCCATGTGCAACCACTAGAGGCTTATTCCCTAATTAAAAAAGAACAAAAACAAAACAAA	ENSMUST00000061938,ENSMUST00000121228	chr11,chr11	8896691788966930	NR_003564	1.98775	2.2216e-05	0.00291416	0.150663	0.594165	0.926452	5.60072	4.99707	5.41192	7.69496	7.20235	7.07566	5.2458	5.42736	5.78854	5.33657	7.32433	5.48724	TRUE	FALSE	FALSE	FALSE
A_52_P25812	ENSMUSG00000057637	Prdm2	TTCATCCTTGAGGAATTCTAGTCCCGTAAGAATGGCTAAGATTACTCATGTTGAGGGCAA	ENSMUST00000105778	chr4	143212705	NM_001081355	1.80737	0.000152578	0.0102088	1.15832	0.00381723	0.230685	3.69675	4.81453	3.90217	5.86524	5.94162	6.02872	5.19849	5.04866	5.64125	4.13782	5.94519	5.29613	TRUE	FALSE	FALSE	FALSE
A_52_P102248	ENSMUSG00000057706	Mex3b	CCACTCGTTTATGTATATGTAGGTGACGTTACTTGAGCTTAAATGTACTTTACTGAGCAA	ENSMUST00000082237	chr7	82867332	NM_175366	2.03056	2.28631e-05	0.00293524	1.08241	0.00297128	0.210898	2.7942	2.85917	3.57292	5.02788	5.0989	5.19119	3.7889	4.22923	4.45539	3.07543	5.10599	4.15784	TRUE	FALSE	FALSE	FALSE
A_51_P209818	ENSMUSG00000057729	Prtn3	TTCCAGAACAATTACAACCCCGAGGAGAACCTCAATGACGTGCTTCTCCTCCAGCTAAAC	ENSMUST00000163188,ENSMUST00000006679,ENSMUST00000165982,ENSMUST00000164134,ENSMUST00000166201	chr10,chr10,chr10,chr10,chr10	7.98745e+39	NM_011178	1.40963	0.000903513	0.0321072	0.437873	0.183591	0.740826	4.32851	4.95495	4.40965	5.83935	5.63731	6.44532	4.5855	5.12938	5.29184	4.56437	5.97399	5.00224	TRUE	FALSE	FALSE	FALSE
A_55_P1976934	ENSMUSG00000057948	Unc13d	TTTCCTGCTCCCATCTCTCTCCAGCACCTCAGGGTATAAGGTTTTTCTAGATAAGAGGAT	ENSMUST00000155120	chr11	116077961	ENSMUST00000155120	1.49297	0.00189078	0.0496041	0.628455	0.111863	0.685002	4.53214	4.46911	4.37112	5.39084	6.38231	6.07812	4.35528	5.22959	5.67285	4.45745	5.95043	5.08591	TRUE	FALSE	FALSE	FALSE
A_55_P2211319	ENSMUSG00000057967	Fgf18	ACGAGGAAACTGCGAGAAACCAAAGTCCTTTCCCCCCAAAGGTTCTGAAAGCAAACAAAA	ENSMUST00000109363,ENSMUST00000020507	chr11,chr11	3314679533147400	NM_008005	-2.02773	6.53002e-06	0.00138502	-2.11457	4.44061e-06	0.0085597	12.0997	12.2542	12.2963	9.95281	10.5398	10.0743	10.1868	10.2719	9.84773	12.2167	10.189	10.1021	FALSE	FALSE	TRUE	TRUE
A_55_P1976356	ENSMUSG00000057967	Fgf18	ACAATTCAAAACTCATCCCCAGAGGAGGACTTGAACGAGGAAACTGCGAGAAACCAAAGT	ENSMUST00000109363,ENSMUST00000020507	chr11,chr11	3314679533147400	NM_008005	-2.12247	1.52243e-06	0.000527949	-2.02085	2.41592e-06	0.00585543	10.3227	10.3915	10.4076	8.09686	8.49619	8.16133	8.50068	8.25925	8.29932	10.3739	8.25146	8.35308	FALSE	FALSE	TRUE	TRUE
A_55_P2047614	ENSMUSG00000057982	Zfp809	GAATGCAATAAATCATTCCACTGGAAGTGTCAACTCACAGCACATCAGAAAAGACACACA	ENSMUST00000072465	chr9	22225713	NM_172763	1.78144	0.000395249	0.0196776	0.610099	0.10865	0.683888	6.83385	6.40941	7.26834	8.92462	9.07779	7.85351	7.35589	7.48276	7.50325	6.8372	8.61864	7.4473	TRUE	FALSE	FALSE	FALSE
A_51_P215559	ENSMUSG00000058216	BC021614	TGGACTGGAAGACCTATTCAGACGCATTGCCCGGCAGTATCGCCATATCCTGAAGGAGGG	ENSMUST00000076451	chr19	4059295	NM_144869	1.51191	2.03246e-05	0.00273747	0.143077	0.503366	0.898954	5.22049	5.06988	5.05983	6.55327	6.64768	6.68497	5.2246	5.38315	5.17168	5.11673	6.62864	5.25981	TRUE	FALSE	FALSE	FALSE
A_55_P2183288	ENSMUSG00000058240	Cryzl1	GGGACATTCCAAAAGCTTCTTTTAGTTATTGTATCTGTACACTTTGCCTCTGCTATAAAA	ENSMUST00000073466,ENSMUST00000117644,ENSMUST00000140199	chr16,chr16,chr16	9.1729e+23	NM_026994	-1.69817	0.000420698	0.0204387	-1.44051	0.00140014	0.152462	6.96878	7.26413	7.40786	5.11983	5.76688	5.65957	5.5669	5.27498	6.47737	7.21359	5.51542	5.77308	FALSE	FALSE	TRUE	FALSE
A_55_P1953231	ENSMUSG00000058444	Map2k5	CATTGTAAAGGGTCAGGCCCTATCAGCAGCACTGATGGGAATAAAAGTATTATTGCTTTG	ENSMUST00000034920	chr9	63377902	NM_011840	-1.56751	0.000114969	0.00837827	-0.817177	0.0104065	0.359227	7.13731	7.29752	7.09288	5.37204	5.38253	6.07062	6.1294	6.6031	6.34368	7.17591	5.6084	6.35873	FALSE	FALSE	TRUE	FALSE
A_66_P101192	ENSMUSG00000058550	Dppa4	ATAAGAACAAGATCTTGACTAAGAGCCTCGAAGGATAAAGGACAGATCTCTTGTTTGAGC	ENSMUST00000096045,ENSMUST00000050705	chr16,chr16	4828373448283730	NM_028610	-1.1608	0.001029	0.0342281	0.0538852	0.838436	0.97543	10.0263	10.0864	10.098	9.25115	8.96764	8.50954	10.1428	9.85205	10.3775	10.0702	8.90944	10.1241	FALSE	FALSE	TRUE	FALSE
A_55_P2159869	ENSMUSG00000058661	NA	CTCACTGGGTGTATCAACACCTCAGGGCCCACACAAAATAAACTTGGTGGTATTTTTGTG	ENSMUST00000108332	chr6	36956643	NM_011762	1.7531	0.00010179	0.00782252	-0.154115	0.604746	0.929829	7.61759	8.09723	7.11704	9.34975	9.39488	9.34654	7.25921	7.82516	7.28516	7.61062	9.36372	7.45651	TRUE	FALSE	FALSE	FALSE
A_55_P2112085	ENSMUSG00000058997	Vwa8	TGATTGTAGGACAGAGAAAAAAGGTTCCCCATCTCTTCTAACACCCCATCTCCTGCTCAT	ENSMUST00000040990	chr14	78849177	NM_027906	-1.05696	0.00154682	0.0439653	-1.02169	0.00194919	0.177243	7.36336	8.07905	7.8617	6.93866	6.58075	6.61379	6.70674	6.7511	6.78118	7.76803	6.71107	6.74634	FALSE	FALSE	TRUE	FALSE
A_51_P181517	ENSMUSG00000059089	Fcgr4	CCAAGAAGCGATTCTTCAGAATTTTACACTTTCTCTGCCCCAAACATTCCATTAGCGCAA	ENSMUST00000078825	chr1	171018919	NM_144559	0.567062	0.0312748	0.23367	1.43498	7.52241e-05	0.036605	3.61514	3.25387	3.45848	4.14163	3.86251	4.02454	4.80419	5.1175	4.71073	3.4425	4.00956	4.87747	FALSE	TRUE	FALSE	FALSE
A_55_P2105944	ENSMUSG00000059279	Olfr224	ATGACTGTGGTCACCCTCTTCTATGGCGCTGCTATTTATACCTACATTTTCCCTGTTTCC	ENSMUST00000108823,ENSMUST00000108822,ENSMUST00000081102	chr11,chr11,chr11	5.85688e+23	NM_207695	1.94765	0.00104143	0.0345655	0.440465	0.332313	0.820541	3.33042	3.18642	3.45225	5.1864	5.23071	5.39494	3.42688	2.91097	4.95264	3.32303	5.27068	3.7635	TRUE	FALSE	FALSE	FALSE
A_55_P2027136	ENSMUSG00000059309	NA	TGCATTTCCTATTTCTTTGTAGAAATGGCTCGTACTAAGCAGACCGCTCGCAAGTCCACT	ENSMUST00000075558	chr13	23544051	NM_013548	1.4289	0.00178672	0.0479107	0.159016	0.652867	0.93888	6.3435	6.54514	6.73182	8.81436	7.69073	7.40209	6.71754	6.55569	6.82428	6.54015	7.96906	6.69917	TRUE	FALSE	FALSE	FALSE
A_51_P389386	ENSMUSG00000059586	Nsmce2	GAGCTGAAGAAGCAATATGGTATTCATGCAGACAGAGAGAATGATCTGACAGAAGGAGTT	ENSMUST00000079703	chr15	59374197	NM_026746	-1.1321	0.000232529	0.0136222	-0.495754	0.0363281	0.526173	10.2423	10.0332	10.3182	9.04588	9.06761	9.08399	9.72833	9.64137	9.73681	10.1979	9.06583	9.70217	FALSE	FALSE	TRUE	FALSE
A_55_P2032079	ENSMUSG00000059824	Dbp	TGGGGAACCCATCCATCCAACCGCCTCCATCAACACAATCCTGAATAAATCTTGAGAACC	ENSMUST00000080885	chr7	45705087	NM_016974	-1.31453	0.000123049	0.00879457	-0.98236	0.00114947	0.135078	9.98278	9.94102	9.52166	8.4699	8.41773	8.61423	8.83042	8.83417	8.83379	9.81515	8.50062	8.83279	FALSE	FALSE	TRUE	FALSE
A_55_P1978136	ENSMUSG00000059866	Tnip2	CATCCAGTACCATCACCCTGCAAAACACTTGTATTTCCAAAAGGGAAAGCACCTTTATTT	ENSMUST00000030991,ENSMUST00000087737,ENSMUST00000144791,ENSMUST00000114359	chr5,chr5,chr5,chr5	3.4514e+31	NM_139064	1.16847	0.000302868	0.0165535	0.627321	0.0167085	0.42086	6.26896	6.51186	6.28895	7.42957	7.60663	7.53899	6.73903	7.09566	7.11704	6.35659	7.52506	6.98391	TRUE	FALSE	FALSE	FALSE
A_51_P322273	ENSMUSG00000059895	Ptp4a3	GCCTAAGCAGAGACTGAGGTTCAAAGACCCACACACGCACAAGACCAGATGCTGCGTCAT	ENSMUST00000167582,ENSMUST00000165541,ENSMUST00000163582,ENSMUST00000053232	chr15,chr15,chr15,chr15	7.37231e+31	NM_008975	0.995881	0.00173184	0.0470197	1.71536	2.36649e-05	0.0209991	9.53077	9.20255	9.22506	10.2611	10.5473	10.1376	11.2065	11.1373	10.7607	9.31946	10.3153	11.0348	FALSE	TRUE	FALSE	FALSE
A_30_P01029885	ENSMUSG00000059920	4930453N24Rik	CTCAGGTTACTTGCACGGAATGAACAATAGATATTTTCACTAATTAGATGACAGTTACCT	ENSMUST00000076991	chr16	64771161	chr16:64758224-64765674_R	-1.15163	0.00105964	0.0349272	-0.820275	0.00912441	0.340276	4.24017	3.61262	4.16607	2.92279	3.08287	2.55831	3.08353	3.1418	3.3327	4.00629	2.85466	3.18601	FALSE	FALSE	TRUE	FALSE
A_55_P2080151	ENSMUSG00000059970	Hspa2	CTGTGGAAGCTTGGTTACACTAAGACACAGGAAAGCTTGAATTGTTTATTTTTATGTACT	ENSMUST00000080449	chr12	76404175	NM_008301	1.69123	0.000776417	0.0292441	1.34057	0.00376697	0.230526	2.64606	4.18987	3.18291	4.75323	5.23303	5.10627	4.64876	4.5126	4.87918	3.33961	5.03084	4.68018	TRUE	FALSE	FALSE	FALSE
A_52_P187058	ENSMUSG00000059991	Nptx2	CATCTGGTGCCAAAAGTTCATTTGCAGCTTCTACAACAATCCCCACAAAAGATGAACAGC	ENSMUST00000071782	chr5	144545886	NM_016789	1.56247	0.000648852	0.0267065	1.12392	0.00586354	0.278372	5.8022	5.78977	5.81101	7.19644	7.08099	7.81297	6.22817	7.3029	7.24366	5.80099	7.36347	6.92491	TRUE	FALSE	FALSE	FALSE
A_55_P2066727	ENSMUSG00000060147	Serpinb6a	AAGTGACCTTATCCATAAGTGCAATGGCAATTATGAAATAAAGGGCTTTATGGCACCCCA	ENSMUST00000076532,ENSMUST00000043552,ENSMUST00000167163,ENSMUST00000017188	chr13,chr13,chr13,chr13	3.40028e+31	NM_001164118	-1.11246	0.000685326	0.0274585	-0.270921	0.272018	0.791192	9.92124	9.87981	10.3157	8.85406	9.00305	8.92225	9.58954	9.68175	10.0327	10.0389	8.92645	9.768	FALSE	FALSE	TRUE	FALSE
A_52_P501049	ENSMUSG00000060149	BC002059	CTATGAATGTAACCAATGTGGCAAAGCCTATGCACGACACAGTGGCCTTCAAACTCATAA	ENSMUST00000071374	chr17	16972909	ENSMUST00000071374	1.18866	0.000842387	0.0308058	0.630106	0.0331266	0.520808	9.73944	8.96218	9.14017	10.4135	10.4507	10.5435	10.1307	9.79635	9.80504	9.2806	10.4693	9.9107	TRUE	FALSE	FALSE	FALSE
A_55_P2090077	ENSMUSG00000060180	Myh13	AGCTGAAGCTCTGAAGGGAGCCCACAAATATGAGCGCAAAGTTAAAGAGATGACTTACCA	ENSMUST00000108684,ENSMUST00000180845,ENSMUST00000081911	chr11,chr11,chr11	6.73217e+23	NM_001081250	1.83005	9.74266e-06	0.0017601	0.282058	0.247353	0.778928	5.73447	6.09464	6.33789	7.93176	7.76602	7.95935	6.29207	6.39216	6.32895	6.05567	7.88571	6.33772	TRUE	FALSE	FALSE	FALSE
A_55_P2076585	ENSMUSG00000060256	Tdpoz4	ATTATAGTTTATGCTTCCGAGGTCTCTAAGACCTCAGGGTGGATGTCAATGGTGGAGTCA	ENSMUST00000075953	chr3	93796397	NM_207272	4.23699	9.97517e-09	2.31501e-05	0.939659	0.00454286	0.249197	2.4331	2.41773	2.96718	6.62851	6.95172	6.94875	3.89024	3.4213	3.32544	2.606	6.84299	3.54566	TRUE	FALSE	FALSE	FALSE
A_55_P2073467	ENSMUSG00000060261	Gtf2i	CACACGGTAGCAGAGATAGGCATTTTATGTGTTCCTTATATTTTACCTCAAATTGTAGAT	ENSMUST00000059042,ENSMUST00000111261,ENSMUST00000082057,ENSMUST00000173341,ENSMUST00000172904,ENSMUST00000174354,ENSMUST00000174155,ENSMUST00000174513,ENSMUST00000174772	chr5,chr5,chr5,chr5,chr5,chr5,chr5,chr5,chr5	1.34315e+80	NM_001080746	-1.97383	9.01801e-06	0.0016899	-0.860812	0.00541647	0.269217	9.85089	9.67493	10.0023	7.92252	7.8617	7.82238	9.36277	8.95527	8.62761	9.8427	7.86887	8.98188	FALSE	FALSE	TRUE	FALSE
A_55_P2088550	ENSMUSG00000060499	Rpl10l	GGTACTGTTTGTTATCTTGGATTAAGAGTGGCTAGAGAAGTTGGAAGACGTGTGAGAAGT	ENSMUST00000081908	chr12	66284401	NM_001162933	1.08349	0.000526316	0.0232488	0.544672	0.0316655	0.512212	10.5398	10.6143	10.5201	11.4273	11.7176	11.7797	11.2407	11.1621	10.9054	10.5581	11.6416	11.1027	TRUE	FALSE	FALSE	FALSE
A_55_P2027995	ENSMUSG00000060499	Rpl10l	ACCAAGCTGCAGAACAAGGAGCACGTGATCGAGGCCCTACGCCGAGCCAAATTCAAGTTC	ENSMUST00000081908	chr12	66284401	NM_001162933	1.19694	0.00117241	0.036769	0.594557	0.051749	0.57621	10.7465	10.4329	10.196	11.3712	11.7282	11.8668	11.2949	10.6515	11.2127	10.4585	11.6554	11.053	TRUE	FALSE	FALSE	FALSE
A_51_P483617	ENSMUSG00000060512	0610040J01Rik	AGGTTCGAGTTCGTGAGTGTTTTGTAACAGCCTAGCCATTTATGAAGGGCTCTGTGTCAT	ENSMUST00000081747	chr5	63812494	NM_029554	1.81041	1.78232e-05	0.00254847	1.26956	0.000345766	0.0784342	3.9828	4.2716	3.92783	5.67457	5.9536	5.9853	4.99297	5.41857	5.57939	4.06074	5.87116	5.33031	TRUE	FALSE	FALSE	FALSE
A_55_P2021744	ENSMUSG00000060534	Dcc	ATGACTTGAGCGAACAAATGGCAAGTTTGGAAGGGCTAATGAAGCAACTCAACGCCATCA	ENSMUST00000114943,ENSMUST00000073379	chr18,chr18	7235106972351010	NM_007831	2.20021	2.40647e-05	0.00305055	0.15082	0.632526	0.935295	5.39221	6.36328	6.35136	8.25197	8.19956	8.25594	6.2621	5.81977	6.47744	6.03562	8.23582	6.18644	TRUE	FALSE	FALSE	FALSE
A_55_P1977533	ENSMUSG00000060600	Eno3	CTTTCACAGGAAAGACACAGGCCTTCAAGCCCTTCTCCCAGAAATAAACACTGCCAAACC	ENSMUST00000072841,ENSMUST00000108548,ENSMUST00000170716	chr11,chr11,chr11	7.06572e+23	NM_007933	-1.23395	0.000412302	0.0201934	-0.945043	0.00273545	0.205001	10.3966	10.4586	10.3499	9.37598	9.25749	8.86981	9.22291	9.76311	9.38396	10.4017	9.16776	9.45666	FALSE	FALSE	TRUE	FALSE
A_55_P1999883	ENSMUSG00000060685	Gm14511	CGTGGGGTCTTTCTCTGGTCATTACACCTGATGTTCATGTTGGTTTTGAAGCAAAGTCCA	ENSMUST00000075792	chrX	8976559	NM_001277184	3.1068	9.78434e-07	0.000404375	2.14323	2.94538e-05	0.0222155	7.53069	7.41068	7.14295	10.7514	10.2797	10.3736	9.49792	10.0715	8.94457	7.36144	10.4682	9.50467	TRUE	TRUE	FALSE	FALSE
A_55_P2174847	ENSMUSG00000060888	Olfr566	TATGGTCGGTCAGCACCCAAGGTAGTCCATACAATGATGGCCAATGTTTACCTTCTTCTA	ENSMUST00000071393	chr7	102857271	NM_001011536	-1.68484	0.000425518	0.0205603	-1.46794	0.00117303	0.135078	5.18933	4.70841	5.5237	3.3209	3.28034	3.76567	3.9288	4.05716	3.03167	5.14048	3.45564	3.67254	FALSE	FALSE	TRUE	FALSE
A_55_P2122419	ENSMUSG00000060904	Arl1	GCGATTCTGGCATAGACAGACCTGCCTGACTTCAATATTTGTAATAAATATAAAAACAAG	ENSMUST00000116234	chr10	88731067	NM_025859	1.36974	0.00147034	0.0425312	0.641656	0.0716291	0.63317	8.56394	8.81129	8.30836	10.4976	9.4725	9.82272	9.12989	9.63004	8.84863	8.5612	9.93093	9.20285	TRUE	FALSE	FALSE	FALSE
A_55_P1962279	ENSMUSG00000061082	Plac1	CATGATAGCTCTTTTAGGGGAATTTTGGAAAGGGTCAATTCATATATAGCTGATTGTAAC	ENSMUST00000074861,ENSMUST00000114843	chrX,chrX	5324011153114530	NM_019538	1.51109	0.000370561	0.0188213	0.635612	0.0538321	0.582662	5.25564	4.49411	4.89309	6.04811	6.60585	6.52214	5.1095	5.71484	5.72532	4.88094	6.39204	5.51656	TRUE	FALSE	FALSE	FALSE
A_55_P2107045	ENSMUSG00000061086	Myl4	GTTACTGTTACGGAGTATTGGACTCACATGGCTTCTCTGACCCACAACCTTCCCTGGAAA	ENSMUST00000018800,ENSMUST00000106957,ENSMUST00000106956,ENSMUST00000123074	chr11,chr11,chr11,chr11	1.04551e+35	NM_010858	2.04984	4.56375e-06	0.00112859	0.737466	0.0105987	0.360093	7.32286	7.70304	7.10778	9.30459	9.50613	9.4725	8.08417	8.29951	7.9624	7.3779	9.42774	8.11536	TRUE	FALSE	FALSE	FALSE
A_55_P2106569	ENSMUSG00000061482	Hist1h4d	CCAGGGTCGCACCCTCTACGGATTCGGCGGCTAAACGTACTCATTTATTTTTCTTCACCC	ENSMUST00000102968	chr13	23581597	NM_175654	1.79992	0.000138318	0.0095493	0.654327	0.0583318	0.595447	6.26357	6.63285	5.72554	8.20802	7.88655	7.92717	6.41064	7.28705	6.88725	6.20732	8.00724	6.86165	TRUE	FALSE	FALSE	FALSE
A_66_P108214	ENSMUSG00000061751	Kalrn	CGCTTTAAAGGAGCCAATTCAGCTCCCCAAAACACCAGCCAAACTGAGGAACAATAGTAA	ENSMUST00000076810,ENSMUST00000142817,ENSMUST00000114961,ENSMUST00000114960,ENSMUST00000114954,ENSMUST00000089655,ENSMUST00000114953,ENSMUST00000114949,ENSMUST00000151491	chr16,chr16,chr16,chr16,chr16,chr16,chr16,chr16,chr16	3.44569e+71	NM_001164268	1.25815	0.000507578	0.0228501	0.701405	0.0193096	0.441565	5.32341	5.42716	5.21378	6.1356	6.83913	6.76406	5.9786	5.86402	6.22595	5.32145	6.5796	6.02285	TRUE	FALSE	FALSE	FALSE
A_51_P501248	ENSMUSG00000061878	Sphk1	TTGCATATAGAAGACACTCCCCATTGCTCTTAGGGACCTTCCCTGGGAACCAAATTCAAA	ENSMUST00000106388,ENSMUST00000106387,ENSMUST00000100201,ENSMUST00000106386,ENSMUST00000134834,ENSMUST00000063446,ENSMUST00000063396,ENSMUST00000141798	chr11,chr11,chr11,chr11,chr11,chr11,chr11,chr11	1.16531e+71	NM_025367	2.15873	6.43823e-06	0.0013776	0.805749	0.0106348	0.360239	6.27828	5.87989	5.84065	8.03437	8.54465	7.89599	7.02765	6.62332	6.76511	5.99961	8.15834	6.80536	TRUE	FALSE	FALSE	FALSE
A_55_P2084496	ENSMUSG00000061887	Ssbp3	GTAGCTGTTTCTGTGTTTTTTCTTACCTTGTAGTCTGGTTCTGAATTATGAGAGGAAAAA	ENSMUST00000030367	chr4	106911469	NM_023672	-1.42703	0.000354627	0.0182267	0.058137	0.836431	0.974969	7.41554	7.49781	7.58614	5.58414	6.43968	6.19458	7.76714	7.23726	7.6695	7.49983	6.0728	7.55797	FALSE	FALSE	TRUE	FALSE
A_55_P2045407	ENSMUSG00000061950	Ppp4r1	GCCTGAATCATGCTGTTAGAACTGTTGTGGTACAAGCTCCAAATAAAATTTATTAATAGG	ENSMUST00000073104,ENSMUST00000160664,ENSMUST00000162109,ENSMUST00000097293	chr17,chr17,chr17,chr17	6.57834e+31	NM_146081	-1.2909	0.000480457	0.022063	-0.54773	0.0590612	0.598547	7.97557	8.08056	8.5036	6.54846	7.246	6.89257	7.77501	7.56377	7.57774	8.18657	6.89568	7.63884	FALSE	FALSE	TRUE	FALSE
A_55_P2005501	ENSMUSG00000061984	Olfr392	AAACTGCCATGGCTTTGATGTATACATTGGTGACTCCCATGCTCAACCCCTTCATCTACA	ENSMUST00000118463	chr11	73816880	NM_147006	3.55242	5.34651e-08	6.91192e-05	0.409912	0.143221	0.70614	2.95942	2.43832	2.64416	6.09087	6.56242	6.04585	2.8068	3.16737	3.29747	2.68063	6.23305	3.09054	TRUE	FALSE	FALSE	FALSE
A_55_P2115318	ENSMUSG00000062170	Fmr1nb	TTTTGAAGAAACAGAAATCAAAAGGGAAGAAGCCTAAAGGAAGGAAGGCGTCAGAAGAGA	ENSMUST00000069731,ENSMUST00000114647,ENSMUST00000071848	chrX,chrX,chrX	6.87618e+23	NM_174993	1.97613	1.83396e-05	0.00256191	0.166538	0.545738	0.9135	9.72414	9.87277	9.79032	11.3069	12.18	11.8287	10.1544	10.0116	9.72093	9.79575	11.7719	9.96228	TRUE	FALSE	FALSE	FALSE
A_55_P2115315	ENSMUSG00000062170	Fmr1nb	TCCAAGTGCTGTTCTTCAACATCTGGGACTATAATCAAATGCTATGCCCCAGTAAGGGAC	ENSMUST00000071848	chrX	68761933	NM_174993	1.7317	0.00191285	0.0498366	0.126956	0.768611	0.964721	3.247	3.38596	3.3923	5.13809	5.62959	4.45267	4.43708	2.8742	3.09484	3.34175	5.07345	3.46871	TRUE	FALSE	FALSE	FALSE
A_55_P2113091	ENSMUSG00000062369	Usp17lb	GAACTTGATCGACTCAGTGGTGCAATTGTGGTTTACCAACCTATATGCACTGCAAACTGA	ENSMUST00000106814,ENSMUST00000076501	chr7,chr7	1.04843e+17	NM_201409	3.90072	3.30016e-07	0.000181029	0.801808	0.0402099	0.546412	3.24088	3.05464	3.19923	7.3651	6.7145	7.11731	3.17692	4.5073	4.21597	3.16492	7.06564	3.96673	TRUE	FALSE	FALSE	FALSE
A_55_P2068260	ENSMUSG00000062417	NA	GGCTTAAGGGTTTCTGTTAATCCACACAACCACTTTAAAGGCTCTTCTTAGAGCCACCCA	ENSMUST00000080859	chr13	23535421	NM_145073	1.46422	0.00027543	0.0153599	0.604456	0.0500508	0.571765	4.83116	5.29829	4.77099	6.27828	6.61885	6.39598	5.24814	5.44726	6.0184	4.96681	6.43104	5.57127	TRUE	FALSE	FALSE	FALSE
A_55_P1956873	ENSMUSG00000062580	Timm17a	TGGGACATCAGCGGCCAAGCGGGCCATAAAGAGACATTTAGCACATTTTTCTATTTAAAA	ENSMUST00000081104	chr1	135313778	NM_011590	1.11284	0.000749483	0.0287683	0.744174	0.0099201	0.35103	10.346	10.5218	9.97485	11.3971	11.3252	11.4589	10.857	10.9501	11.2681	10.2809	11.3937	11.025	TRUE	FALSE	FALSE	FALSE
A_55_P2093679	ENSMUSG00000062794	Zfp599	CACGTGTGGTCCACAGATATCCATGCTGGTAAAATACTCATAACACATGAAATAAAAATA	ENSMUST00000086281	chr9	22259895	NM_181419	1.15172	0.000624323	0.0261246	0.529564	0.0498948	0.571765	6.7878	7.10415	6.73851	8.07648	7.87782	8.13133	7.07967	7.55745	7.58204	6.87682	8.02854	7.40638	TRUE	FALSE	FALSE	FALSE
A_55_P2130970	ENSMUSG00000063268	Parp10	CTTGGTTGGACCGCGCCCTAGAGGGGTTCTCTGTCTTTGAATAAACCTGTACTTGAAACC	ENSMUST00000170226,ENSMUST00000165738,ENSMUST00000166151,ENSMUST00000075689	chr15,chr15,chr15,chr15	7.62337e+31	NM_001163576	1.46753	0.000422835	0.0205095	0.775833	0.0221707	0.456269	7.17981	7.27651	6.50835	8.31862	8.45813	8.59052	7.39578	7.72755	8.16885	6.98822	8.45576	7.76406	TRUE	FALSE	FALSE	FALSE
A_51_P207940	ENSMUSG00000063296	Tmem117	ACCAAGGAATTGAAGTCGTAATCATGTGAAGCCGGCACAGCCCACTGTCTACAATATTGT	ENSMUST00000080141	chr15	94629184	NM_178789	-1.10999	0.000535399	0.0234782	-0.985879	0.00126801	0.142398	6.52449	6.21178	6.20846	5.03505	5.43642	5.14329	5.43696	5.2099	5.34023	6.31491	5.20492	5.32903	FALSE	FALSE	TRUE	FALSE
A_55_P1995407	ENSMUSG00000063796	Slc22a8	GAGCTAATGACTGCTCTCAAGTATGTATTTAGAGATTTGAGAGGGTGCTTAATAAACATA	ENSMUST00000010251,ENSMUST00000170817	chr19,chr19	85912538591253	NM_031194	-1.2407	0.000988951	0.0333715	-1.01745	0.00375368	0.23018	4.43693	4.49324	4.72001	3.32442	3.55004	3.0536	3.21615	3.34623	4.03546	4.55006	3.30936	3.53261	FALSE	FALSE	TRUE	FALSE
A_55_P2005600	ENSMUSG00000063881	Olfr376	GACATGAAGGGGGCCCTAATTAGTGTTCTTTGCAAGAAGAAAATTCTTTTCTGTCTATGA	ENSMUST00000120401,ENSMUST00000078952,ENSMUST00000170592	chr11,chr11,chr11	7.33712e+23	NM_001172686	2.56766	4.99768e-05	0.00487133	-0.217556	0.58752	0.924542	4.0855	2.77419	4.07093	5.74801	6.45529	6.43031	3.32935	3.84372	3.10489	3.64354	6.2112	3.42599	TRUE	FALSE	FALSE	FALSE
A_51_P245414	ENSMUSG00000063903	Klk1	TTACACCCGTCAAATATGAATACCCAGATGAGCTCCAGTGTGTGAACCTCAAGCTCCTGC	ENSMUST00000075162	chr7	44225436	NM_010639	2.39566	7.71462e-06	0.00156208	0.148492	0.623583	0.933845	5.57882	4.55608	4.83551	7.50859	7.08382	7.56497	5.20333	5.22201	4.99054	4.99014	7.38579	5.13863	TRUE	FALSE	FALSE	FALSE
A_51_P245038	ENSMUSG00000063971	1700011A15Rik	TCCGGAGAAGACTAGAAACTGGCGCTTCTGCCCAAAGACTTGGTCCTCTTGTCTCAGATT	ENSMUST00000023781	chr15	101447744	NM_025487	-1.18241	0.000982986	0.0333715	-0.633492	0.0346713	0.522745	4.56592	4.7332	4.03492	3.26721	3.4774	3.04219	4.05032	3.7084	3.67483	4.44468	3.26227	3.81118	FALSE	FALSE	TRUE	FALSE
A_52_P590535	ENSMUSG00000064080	Fbln2	CTCAACTATGGCTACAGCTGACATTCCATTCCTTCATCCACTGTGTTCCTCAATTAAAAA	ENSMUST00000113498,ENSMUST00000041544,ENSMUST00000137029	chr6,chr6,chr6	9.12125e+23	NM_007992	2.42267	0.000223694	0.013259	0.660037	0.162988	0.722574	3.57292	2.48751	2.63163	4.32415	5.78824	5.84768	3.78872	3.18019	3.70325	2.89735	5.32002	3.55739	TRUE	FALSE	FALSE	FALSE
A_65_P09090	ENSMUSG00000064145	Arih2	CATGACCTGACCAGATTCTTGTCTTTCTTCAAAGAAAAGTTGAGGTAATGTCATCTCGAA	ENSMUST00000013338	chr9	108649380	NM_011790	1.17616	0.000240797	0.014045	-0.350643	0.133455	0.704087	7.19175	7.23379	7.4722	8.38685	8.60737	8.432	7.09833	6.83838	6.9091	7.29925	8.47541	6.9486	TRUE	FALSE	FALSE	FALSE
A_52_P573467	ENSMUSG00000064156	Prol1	AACTAAGTCTGCAAATAGTACTTCCTCTACTACAACTAGTACTACCATCCAAACTACAGC	ENSMUST00000170832	chr5	88317311	NM_008644	1.37397	0.000230392	0.013576	1.41205	0.000185168	0.058193	3.44066	3.25153	2.84007	4.42006	4.72852	4.50559	4.56723	4.35347	4.84773	3.17742	4.55139	4.58948	TRUE	FALSE	FALSE	FALSE
A_52_P86693	ENSMUSG00000064215	Ifi27	CCAACTTGTCTAACACAGAGAAGGATTAATTACCCCCAGGCGACAATCTCCTAACACATA	ENSMUST00000076702,ENSMUST00000076788,ENSMUST00000079294,ENSMUST00000066701,ENSMUST00000085065,ENSMUST00000153670	chr12,chr12,chr12,chr12,chr12,chr12	1.03434e+53	NM_026790	4.13789	9.21499e-09	2.31501e-05	-0.127027	0.625842	0.933903	5.32164	5.073	5.18589	9.6898	9.41204	8.89237	4.96123	5.05924	5.17898	5.19351	9.3314	5.06648	TRUE	FALSE	FALSE	FALSE
A_52_P420608	ENSMUSG00000064263	Gm1631	TCATCAAGTTCGTTGGTGGTTGCCGTATTTATGTCTGTGATTTATGTCTAGGTGTCACCA	ENSMUST00000079720	chr2	71719416	NR_037979	2.25776	8.45826e-05	0.0068636	-0.868064	0.0372645	0.531922	4.42837	3.81823	3.13513	5.79772	6.43185	5.92544	2.93362	2.48198	3.36194	3.79391	6.05167	2.92585	TRUE	FALSE	FALSE	FALSE
A_55_P1960053	ENSMUSG00000064267	Hvcn1	AAAGGAACTGAAATCTAGAGAGAAATAACCTTTCATTCCAAGTAATAAACCTTTCCCACC	ENSMUST00000072602,ENSMUST00000100747	chr5,chr5	1.2221e+17	NM_001042489	-1.1179	0.000658172	0.0269066	-0.852202	0.00417599	0.240438	7.7886	7.71208	7.8845	6.97328	6.61442	6.44377	6.8405	6.82299	7.16507	7.79506	6.67716	6.94286	FALSE	FALSE	TRUE	FALSE
A_55_P2091147	ENSMUSG00000064288	Hist1h4k	AAAGGTGGCGCCAAGCGCCACCGCAAAGTGCTGCGCGATAACATCCAGGGCATCACCAAG	ENSMUST00000102983	chr13	21750505	NM_178211	1.09927	0.000409809	0.0201412	0.344137	0.140272	0.70557	7.89549	7.88321	7.86855	8.95259	8.89078	9.10169	8.03374	8.1999	8.44603	7.88242	8.98169	8.22655	TRUE	FALSE	FALSE	FALSE
A_55_P2015275	ENSMUSG00000066359	Tcl1b1	TTAAAGGCTCAGTGTGAGACTTACAGAGAACATCTGGAGTACTTGTCCAGGTGCTCAGTT	ENSMUST00000085043	chr12	105159689	NM_013773	-2.64247	0.000105136	0.00791013	-1.58866	0.00428205	0.243295	6.73578	6.69334	7.04461	3.37903	3.79864	5.36865	5.31681	4.99362	5.39731	6.82458	4.18211	5.23591	FALSE	FALSE	TRUE	FALSE
A_52_P32369	ENSMUSG00000066456	Hmgn3	CCTCTTATGGTGATGTTTTTTGGAAATTTCCATCATCCTCAAGTCACGCAAATACCAATT	ENSMUST00000162246,ENSMUST00000161796,ENSMUST00000161505,ENSMUST00000161815,ENSMUST00000161370,ENSMUST00000159760	chr9,chr9,chr9,chr9,chr9,chr9	8.31467e+47	NM_175074	2.1289	0.000186644	0.0116827	1.79782	0.000687962	0.107543	5.16243	4.41142	4.81817	6.48387	7.14773	7.1471	6.96327	5.76628	7.05592	4.79734	6.92624	6.59516	TRUE	FALSE	FALSE	FALSE
A_55_P2002933	ENSMUSG00000066512	Klk1b5	TAAAAATGCCTGAATATCACATTGTCCCATGTTCTCAATAAAGCCCACCATGCAGCAAAT	ENSMUST00000074359	chr7	44216473	NM_008456	2.74021	6.18968e-06	0.00134347	0.483198	0.170119	0.729564	5.81186	5.89275	6.0015	8.49179	8.22033	9.21465	5.87302	6.39396	6.88873	5.90204	8.64225	6.38524	TRUE	FALSE	FALSE	FALSE
A_51_P295034	ENSMUSG00000066513	Klk1b4	CCCATCAAGTTCAAATATCCAGATGATCTCCAGTGTGTGAACCTCAAGCTCCTGCCTAAT	ENSMUST00000077354	chr7	44207434	NM_010915	1.65565	0.00128536	0.0391316	0.131914	0.734979	0.95695	3.91114	4.59051	3.1398	5.84794	5.64211	5.11834	3.56969	4.24718	4.22032	3.88048	5.53613	4.0124	TRUE	FALSE	FALSE	FALSE
A_52_P472302	ENSMUSG00000066705	Fxyd6	TTGGAAACTAACCAAGCCACACTGTGTACTGGGACTGCTGATCTCTGTCTTGTGATCTAT	ENSMUST00000085939	chr9	45370184	NM_022004	-2.64827	1.92687e-06	0.000599315	-1.32183	0.000720916	0.110223	11.2579	11.1954	11.2475	7.99922	8.73374	9.02309	9.95443	10.0344	9.74656	11.2336	8.58535	9.91179	FALSE	FALSE	TRUE	FALSE
A_51_P381873	ENSMUSG00000066979	Bub3	AGAAACAAAGCCCAAGTCCACGTAATCTGGGGAAAGCAGTTTCTCTGGAAAAGCTTTGCT	ENSMUST00000084502	chr7	131560390	NM_009774	1.261	0.00120271	0.0372545	0.860879	0.0126235	0.38585	10.7817	11.1324	10.424	12.2986	11.8322	11.9902	11.3799	12.0852	11.4555	10.7794	12.0404	11.6402	TRUE	FALSE	FALSE	FALSE
A_51_P429366	ENSMUSG00000067071	Hes6	TCTAGGGCAGAAGTGGCCAATCTTGAGACTGAGCATTAGGGTCCTGGGCAGGGACACACA	ENSMUST00000126136,ENSMUST00000132188,ENSMUST00000086851	chr1,chr1,chr1	9.14132e+23	NM_019479	-0.482264	0.0489132	0.293674	1.30039	0.000110568	0.0462501	10.0617	10.1701	10.0394	9.75835	9.40979	9.65633	11.2727	11.5505	11.3493	10.0904	9.60816	11.3908	FALSE	TRUE	FALSE	FALSE
A_55_P1995092	ENSMUSG00000067235	H2-Q10	AAGACACATGTGACCCATCACCCAGGATCTGAAGGTGATGTCACCCTGAGGTGTTGGGCC	ENSMUST00000068291,ENSMUST00000174525,ENSMUST00000174589	chr17,chr17,chr17	3.54701e+23	NM_010391	1.66235	2.83179e-05	0.00338012	0.657462	0.01846	0.431577	5.74067	6.17237	5.71218	7.65431	7.41012	7.54785	6.30419	6.71856	6.57487	5.87507	7.53743	6.53254	TRUE	FALSE	FALSE	FALSE
A_51_P483877	ENSMUSG00000067299	Crygd	CCACTTCAATGAGATCTACTCCCTCAATGTGCTAGAGGGCTGCTGGGTCCTCTACGACAT	ENSMUST00000045028	chr1	65063452	NM_007776	2.24835	2.5293e-05	0.00315327	-0.036114	0.910808	0.986575	4.84141	4.31296	5.47624	7.15564	7.29431	6.9257	5.11485	4.51732	4.8901	4.87687	7.12522	4.84076	TRUE	FALSE	FALSE	FALSE
A_55_P2007991	ENSMUSG00000067338	Tuba3b	CGTCCATTTACACCTTCCCCACCATTGGAAATAAAGGATATGTTTACTTATTAAAGTTTC	ENSMUST00000087445	chr6	145615756	NM_009449	4.23911	5.26419e-07	0.000260362	1.65465	0.00157349	0.157453	2.8476	4.67686	3.78168	8.17126	7.79814	8.05406	5.51171	5.32887	5.4295	3.76872	8.00782	5.42336	TRUE	FALSE	FALSE	FALSE
A_51_P381988	ENSMUSG00000067438	Hmx1	TTGGGACAACTCATCTTGGGCCTCTTTTCCGAAGAGGGCTTCTCTCTTGGCGGCCTTGGT	ENSMUST00000087674	chr5	35388857	NM_010445	3.11267	4.4856e-05	0.00452226	2.21913	0.000678388	0.107157	1.98315	1.57	3.23564	5.94577	4.92859	5.25245	3.82166	4.63189	4.99262	2.26293	5.3756	4.48206	TRUE	FALSE	FALSE	FALSE
A_55_P1979126	ENSMUSG00000067702	Tuba3a	CGGCCGTCCATTTATGTCTTCCCCACCATTGGAAATAAAGGATATATTATTAAAATTTCT	ENSMUST00000088246	chr6	125286042	NM_009446	5.11797	1.29195e-07	9.28048e-05	2.87144	2.88206e-05	0.0222155	5.40432	6.28486	5.08791	10.9116	10.6971	10.5223	7.65606	8.58718	9.14818	5.59236	10.7103	8.46381	TRUE	TRUE	FALSE	FALSE
A_55_P2015375	ENSMUSG00000067702	Tuba3a	TCTGGCTGGCGGCCGTCCATTTATGTCTTCCCCACCATTGGAAATAAAGGATATATTATT	ENSMUST00000088246	chr6	125286042	NM_009446	4.59769	2.32742e-07	0.000147707	2.6789	3.50318e-05	0.0233862	5.89062	6.56225	5.97137	9.99689	11.0724	11.148	8.24576	8.82902	9.38615	6.14141	10.7391	8.82031	TRUE	TRUE	FALSE	FALSE
A_55_P2036994	ENSMUSG00000067860	Zic3	CTAATTCCTGATGAAGAACTTGATACTGACGTTGGTATGCAGCAACCAGTCCTCCATAAC	ENSMUST00000088629	chrX	58031009	XM_006527969	-1.09703	0.00084549	0.0308445	-0.288987	0.249697	0.780363	7.73637	7.40489	7.36431	6.26245	6.39558	6.55646	6.96046	7.19866	7.47949	7.50186	6.40483	7.21287	FALSE	FALSE	TRUE	FALSE
A_51_P346132	ENSMUSG00000068048	Rhox9	CACCAGGTTCACCCACTCTCAGCTGCGTGATCTGGAGCGCCTTTTCCAAGAGAATCGCTT	ENSMUST00000170643,ENSMUST00000089062	chrX,chrX	3790169637901860	NM_023894	2.0421	0.000592425	0.0252807	0.599739	0.18304	0.740826	7.21972	7.80482	6.16327	8.78659	9.2099	9.31764	7.2848	8.29155	7.41068	7.06261	9.10471	7.66234	TRUE	FALSE	FALSE	FALSE
A_51_P463087	ENSMUSG00000068101	Cenpm	TTGTGTTTGTGATTAACCTGCACAGCAAATACAGTCTCCAGAAAGTGGAGGAGTTTCTGC	ENSMUST00000089155,ENSMUST00000089157	chr15,chr15	8224474782244740	NM_178269	1.40073	7.73244e-05	0.00646226	0.686091	0.0112624	0.368165	7.5608	7.63914	7.70774	9.32458	8.92294	8.86234	8.20041	8.34188	8.42367	7.63589	9.03662	8.32198	TRUE	FALSE	FALSE	FALSE
A_52_P402663	ENSMUSG00000068115	Ninl	TTATAACTGAGATGTACCTAAATTATGACCATTTGGTTTATGAATATTCTACTGTGACAT	ENSMUST00000109896	chr2	151009398	NM_207204	1.37182	0.00133295	0.0400239	-0.416053	0.216183	0.760607	2.98652	3.76201	3.81743	4.82012	5.02534	4.83596	2.80686	2.83649	3.67447	3.52199	4.89381	3.10594	TRUE	FALSE	FALSE	FALSE
A_55_P2118717	ENSMUSG00000068115	Ninl	TCTTACTGAAAAAGACTCAGACCCTCAGCAAAGAACAATGGAGAGAAAGTAGGTGAGTAC	ENSMUST00000109896	chr2	151009398	NM_207204	1.63554	0.000152608	0.0102088	0.223662	0.446993	0.878024	7.78109	7.98311	8.16527	9.8244	9.29222	9.71949	7.69128	8.372	8.53718	7.97649	9.61204	8.20015	TRUE	FALSE	FALSE	FALSE
A_55_P2015687	ENSMUSG00000068245	Phf11d	CCATGGGTTTATGCTCACTATCATATCACATTGCCAATATTTAGCACACTTAATAAATGC	ENSMUST00000095157,ENSMUST00000161754,ENSMUST00000160425	chr14,chr14,chr14	5.93655e+23	NM_199015	-0.355894	0.182227	0.528906	-1.476	0.000123964	0.0472767	8.29932	8.35013	8.47224	7.71464	8.1124	8.22697	6.89314	6.59053	7.21002	8.3739	8.018	6.8979	FALSE	FALSE	FALSE	TRUE
A_51_P403814	ENSMUSG00000068323	Slc4a5	ATACCGAAAACATACAGCTTAAAATGCCACCCACCATAGATATAACCTTTCTCGTGAAAA	ENSMUST00000113899,ENSMUST00000039212	chr6,chr6	8323737483237370	NM_001166067	5.18151	2.05579e-09	8.86045e-06	2.493	2.71714e-06	0.00585543	6.45229	6.61776	7.14662	12.0118	11.8488	11.9005	8.98377	9.05787	9.65403	6.73889	11.9204	9.23189	TRUE	TRUE	FALSE	FALSE
A_55_P2032548	ENSMUSG00000068323	Slc4a5	GTAAAGATCCCCATGGAAGGTATCCCATCTGATCCCCAAAACGGTATCCACTGTGTTGCC	ENSMUST00000113900,ENSMUST00000039212	chr6,chr6	8321982783237370	NM_001166067	5.32253	1.65466e-08	2.93653e-05	2.97691	4.5899e-06	0.0085597	5.68014	5.58664	4.7251	10.0029	10.9411	11.0155	8.2574	8.48239	8.18282	5.33063	10.6532	8.30754	TRUE	TRUE	FALSE	FALSE
A_55_P2164659	ENSMUSG00000068327	Tlx2	AATGTGGCCTACTGTGACAGGGACCTCGTCCCTCATCTGTAAAACAATAACTAAGGATTC	ENSMUST00000089641,ENSMUST00000174674	chr6,chr6	8307029383070220	NM_009392	2.25401	1.25406e-05	0.00202126	1.03801	0.00486255	0.259152	3.07636	3.7078	3.17431	5.13292	5.68306	5.90451	4.25478	4.13643	4.68129	3.31949	5.5735	4.3575	TRUE	FALSE	FALSE	FALSE
A_55_P2129316	ENSMUSG00000068348	Gm10238	AACTTTAATGTGAATACCTCCTGTTGCAAGGAAGACCTCTGCAATGCAGCAGTTCCCACT	ENSMUST00000089689	chr15	75238768	ENSMUST00000089689	1.9374	0.000111731	0.00818185	-0.0731696	0.825029	0.97358	2.79872	2.85385	3.34369	5.59506	4.45081	4.76257	3.00869	3.1291	2.63896	2.99875	4.93615	2.92558	TRUE	FALSE	FALSE	FALSE
A_55_P2031692	ENSMUSG00000068762	Gstm6	CCATCTCCAGAGTGGGAAGGCCCAGTCTTGTGTGAGCTCTAGTAAAGTGTTATCCATACT	ENSMUST00000106685,ENSMUST00000106684	chr3,chr3	1.07944e+17	NM_008184	1.32267	0.000298563	0.0164074	0.257252	0.324892	0.815394	5.80529	5.75345	5.23994	6.82382	7.05213	6.89073	5.60929	5.84385	6.11729	5.59956	6.92223	5.85681	TRUE	FALSE	FALSE	FALSE
A_51_P402994	ENSMUSG00000069045	Ddx3y	CCTTGAAGTTCCAATTGGATATTGTTGATTACAGTGTGTCAAGAACTTGGTTCAGAAAAT	ENSMUST00000091190	chrY	1286613	NM_012008	-1.46744	0.00113172	0.0360548	-1.32533	0.00227613	0.191287	4.52851	3.64774	4.93533	3.00705	2.92061	2.78159	2.73875	3.36215	3.03469	4.37053	2.90309	3.0452	FALSE	FALSE	TRUE	FALSE
A_55_P2011877	ENSMUSG00000069049	Eif2s3y	CTGTGCACCACTGAACTTACAGTAAAGAAAGTTTTTCTTATGTTTGAAGGATTGTTACTC	ENSMUST00000091197,ENSMUST00000148961	chrY,chrY	10105421010594	NM_012011	-1.15883	0.000386561	0.0194052	-4.30307	1.95621e-09	5.90188e-05	7.14155	6.99685	7.35042	6.03986	6.05923	5.91326	2.70221	3.11957	2.75782	7.16294	6.00411	2.85987	FALSE	FALSE	TRUE	TRUE
A_55_P2074281	ENSMUSG00000069171	Nr2f1	CTGATCTGTAAGTACATTGGAAAGGAAAGAAAAAGGACCTCGTGTCTGGTGAGAAAATGA	ENSMUST00000091458,ENSMUST00000150498	chr13,chr13	7819975778197030	NM_010151	1.00198	0.00107633	0.0351737	0.51105	0.0446194	0.55902	6.23217	6.55596	6.17095	7.26413	7.35538	7.34551	6.62582	6.85112	7.0153	6.31969	7.32168	6.83074	TRUE	FALSE	FALSE	FALSE
A_52_P624107	ENSMUSG00000069276	Gm10264	TGGTTGGTCTACAAGACTATCAAGATAACAAAGCTGATGTACTCTTAAAGTATAATCCAG	ENSMUST00000091715	chr12	88329253	NR_003647	3.16328	1.22562e-05	0.0020206	1.05029	0.0269097	0.487902	2.85297	2.46136	2.94678	5.85609	5.78915	6.10572	3.62613	2.95811	4.82773	2.7537	5.91698	3.80399	TRUE	FALSE	FALSE	FALSE
A_52_P65077	ENSMUSG00000069743	Zfp820	CATAAAAAGTTTTACTTGTTCACTGTCAAATACGTCATCATGAAGACACAATGGAGAAGC	ENSMUST00000084141	chr17	21845759	NM_029281	1.48508	0.00123094	0.0377797	0.20062	0.565709	0.919402	4.99069	5.36064	6.17422	7.02365	6.98582	6.97131	5.58735	5.31559	6.22446	5.50852	6.9936	5.70914	TRUE	FALSE	FALSE	FALSE
A_55_P1957855	ENSMUSG00000069755	Zfp125	GTAAAGCCTTTGCAGGTCACAGTCATCTCCAATATCATAAAAGAACACACACTTTCCTGA	ENSMUST00000079237	chr12	20900867	ENSMUST00000079237	1.05737	0.00171707	0.0466739	0.502609	0.0735801	0.638103	9.59907	9.8639	9.85399	11.1802	10.6064	10.7024	10.2142	10.0394	10.5712	9.77232	10.8297	10.2749	TRUE	FALSE	FALSE	FALSE
A_51_P474701	ENSMUSG00000069805	Fbp1	ACAGCTTAATGCTTTGCAATGCCCAAGGTCACTTCATCCTCATGCTATAATGCCACTGTA	ENSMUST00000092888,ENSMUST00000150013	chr13,chr13	6288828262872750	NM_019395	3.69111	1.05286e-05	0.00186851	3.42109	2.07619e-05	0.020206	2.66583	2.58683	2.32054	5.52771	7.49455	5.62428	5.66341	5.80159	6.37149	2.5244	6.21551	5.9455	TRUE	TRUE	FALSE	FALSE
A_52_P263095	ENSMUSG00000069833	Ahnak	GTCCTGAGAAAAGTTCCGATTTCTTTTAACAAATGTCATCATGATTAAGGAAATGTCTGG	ENSMUST00000092956	chr19	8989283	NM_009643	-2.17356	3.73087e-05	0.00398435	-0.804004	0.029157	0.503842	5.65102	6.88745	6.31534	3.9289	4.37137	4.03288	5.26523	5.48552	5.69105	6.28461	4.11105	5.4806	FALSE	FALSE	TRUE	FALSE
A_55_P2051259	ENSMUSG00000069844	Sco1	CCCAAACACAGATTAGTTTATATGCAAGCAATAAAGGCTTACCTTCTGGTTTTTAACTTC	ENSMUST00000092996,ENSMUST00000137779	chr11,chr11	6705266967058320	NM_001040026	1.69902	0.0003114	0.0168067	1.08169	0.00681013	0.29612	3.13442	3.11279	2.73949	4.68204	5.06502	4.33669	3.98183	4.68204	3.5679	2.99557	4.69458	4.07726	TRUE	FALSE	FALSE	FALSE
A_51_P129866	ENSMUSG00000069895	Atxn1l	GTACTTTTGTGAGATCCTTTTTGCTGTTTTACCATTTTAAGTCTCTGTACTTGGCTACAC	ENSMUST00000093162	chr8	109737739	NM_001080930	-2.39772	7.56849e-05	0.00644711	-0.646735	0.119408	0.692265	5.34188	5.46427	5.36969	2.29882	3.44367	3.24019	5.18209	3.97371	5.07983	5.39195	2.99423	4.74521	FALSE	FALSE	TRUE	FALSE
A_55_P2086810	ENSMUSG00000070031	Sp140	ATGAAAAGAGTTGACTAAAATCAGAGACATGGCTGGTGTCACCTGGCCATGTCTGTCTCA	ENSMUST00000080204,ENSMUST00000161497,ENSMUST00000160119	chr1,chr1,chr1	8.56007e+23	NM_001013817	1.83692	0.00107422	0.0351511	0.760499	0.092375	0.672852	3.27186	2.31027	2.41962	4.40456	5.04627	4.06168	3.3827	4.14163	2.75891	2.66725	4.50417	3.42775	TRUE	FALSE	FALSE	FALSE
A_55_P2086811	ENSMUSG00000070031	Sp140	CTTGTCTCTTACTCTCCTGAGAACAATCCACAATAAACCATAAGCTTCCAGGACTTCAAA	ENSMUST00000080204	chr1	85600702	NM_001013817	3.73384	5.49838e-08	6.91192e-05	1.27733	0.000778212	0.113974	3.24608	3.25649	3.28878	7.45816	6.80972	6.72499	4.48191	4.23988	4.90153	3.26378	6.99762	4.54111	TRUE	FALSE	FALSE	FALSE
A_51_P159503	ENSMUSG00000070327	Rnf213	CTGCTTTTAAAGTCATAACTGTCTGTGTAGTATTACCCACTGTGATGTACAAAATGCATG	ENSMUST00000131035,ENSMUST00000093902,ENSMUST00000172235	chr11,chr11,chr11	1.19393e+26	ENSMUST00000093902	2.37102	0.000103931	0.00787678	-0.554724	0.185757	0.740826	4.62324	4.96837	4.92319	6.56794	7.38577	7.67415	4.86372	3.47222	4.51468	4.83827	7.20929	4.28354	TRUE	FALSE	FALSE	FALSE
A_30_P01027962	ENSMUSG00000070342	Gm10287	GTGTGAACTAGGAAAGGTAATGGATTCTATTTTCGTAGACACAGATGTCAATGATTTTCT	ENSMUST00000180599,ENSMUST00000093950	chr3,chr3	1.49226e+17	chr3:148884650-148888709_R	-1.68634	0.000316242	0.0169468	-0.657266	0.0658116	0.616463	4.39936	4.77163	4.60324	2.55278	3.03538	3.12705	3.57962	4.6273	3.59552	4.59141	2.90507	3.93414	FALSE	FALSE	TRUE	FALSE
A_55_P2129488	ENSMUSG00000070529	Wfdc10	TCTGCCTGGAATTACCTTGTCATCTCTCACCACTGCTGTTACTAAATAAACAAGCACCTG	ENSMUST00000094344	chr2	164656045	NM_001039501	2.10163	0.000110242	0.00817042	1.01194	0.0153571	0.411553	2.42577	2.46895	2.18256	4.35475	4.82515	4.20227	3.18355	2.76473	4.16484	2.35909	4.46072	3.37104	TRUE	FALSE	FALSE	FALSE
A_55_P1959379	ENSMUSG00000070618	BC080695	GTGTCTGTCCTCCCCTGAAGGTTTGCATTATAAATGTCCAGTGGGGATCTCTATTTTGTT	ENSMUST00000105765,ENSMUST00000105774	chr4,chr4	1.43552e+17	NM_001007579	2.68099	1.7985e-07	0.00012332	1.17891	0.000289202	0.0727101	5.39378	5.04741	5.17554	7.95116	7.82029	7.88826	6.16432	6.44748	6.54165	5.20558	7.88657	6.38448	TRUE	FALSE	FALSE	FALSE
A_55_P1959146	ENSMUSG00000070619	Gm13119	TAGAGAGTGGACCTGTGAGGAGAAATGACTAATGGAATCATACAGTTGTGCATTTCAAAA	ENSMUST00000094526	chr4	144357941	NM_001034101	1.69976	2.28037e-05	0.00293524	0.556375	0.0385873	0.53699	5.5255	6.07462	5.45582	7.29719	7.44233	7.41571	6.21796	6.20463	6.30247	5.68531	7.38508	6.24169	TRUE	FALSE	FALSE	FALSE
A_55_P2145465	ENSMUSG00000070677	D5Ertd577e	CCTAGAGCTCTATTCCTATGGAGTCCCAAACTCTATGAAGTAACCATAGTGTATAAAAAG	ENSMUST00000094593	chr5	95456805	NM_177187	1.56234	0.000899984	0.0320573	0.202522	0.564702	0.919382	1.99078	2.04675	2.19624	3.46387	4.20967	3.24724	1.88335	2.94022	2.01776	2.07792	3.64026	2.28044	TRUE	FALSE	FALSE	FALSE
A_55_P1952842	ENSMUSG00000070777	Ceacam20	AGAACCCTTGTATGGAGACTTACCTATTCTAACTCCAGCTTCTAGGGATCCAATACCCTC	ENSMUST00000094753	chr7	19965411	NM_027839	2.27824	0.000103679	0.00787678	0.527093	0.190169	0.744531	3.70519	4.33986	2.95385	5.87124	6.05466	5.90772	3.55836	4.457	4.56481	3.6663	5.94454	4.19339	TRUE	FALSE	FALSE	FALSE
A_55_P2047718	ENSMUSG00000070777	Ceacam20	AGCTCCAGTGGCACCCCTCACACCAGCATACAGGCATATAAAAATAAAGATAAACTATTT	ENSMUST00000094753	chr7	19965411	NM_027839	1.41387	0.000634183	0.0263173	0.736899	0.0301644	0.504954	5.79316	6.33457	6.72524	7.95563	7.76262	7.37634	7.28133	6.98608	6.79626	6.28432	7.6982	7.02122	TRUE	FALSE	FALSE	FALSE
A_66_P110082	ENSMUSG00000070890	Gm12794	ATGAGTATGTGAGGCTATGCTGTCTGAAGATGAAGATTTTGGCCTTTCCAGTAGAGAATA	ENSMUST00000052027	chr4	101940406	NM_001085516	1.4127	0.000426398	0.0205603	0.554891	0.0731713	0.637107	5.2731	4.70807	4.40354	5.97965	6.3824	6.26075	5.54109	5.4349	5.07339	4.79491	6.2076	5.3498	TRUE	FALSE	FALSE	FALSE
A_55_P1983380	ENSMUSG00000071217	Gm2022	TGTTAAGGGACTGCCATTCCATTTGTGACCTTTCATTTGTAGCCCTTGTTGTATACCCTC	ENSMUST00000095510	chr12	87892833	NM_001177574	7.23557	4.54732e-11	6.85963e-07	4.46157	6.27455e-09	9.46517e-05	2.75715	2.95544	2.52803	10.1243	9.77042	10.0526	6.93384	7.0418	7.64967	2.74687	9.98244	7.20844	TRUE	TRUE	FALSE	FALSE
A_52_P350344	ENSMUSG00000071229	Timm8a2	GTCTATTGCCAGCAAGACTGAAAATCCTGAAATCGTCTGTGCCTGAAGGAAGGAAGCAAA	ENSMUST00000045976	chr14	122034673	NM_001037744	1.88031	2.65132e-05	0.00323847	0.66239	0.0304122	0.506837	5.44169	5.05699	4.91282	6.87189	6.76048	7.42007	5.57853	5.85979	5.96035	5.13717	7.01748	5.79956	TRUE	FALSE	FALSE	FALSE
A_55_P2124871	ENSMUSG00000071230	Npw	AGCTTGAAGCTCCAGTCAGGCCTCGTGGTCTGGTCAATAAAACCAACCTGATTCCTGCGC	ENSMUST00000095544	chr17	24658425	NM_001099664	1.63671	0.000242768	0.0140533	1.38725	0.000852475	0.119002	5.70267	5.74752	5.23418	6.86325	7.38428	7.34696	6.58908	6.76406	7.49296	5.56145	7.19816	6.9487	TRUE	FALSE	FALSE	FALSE
A_55_P2042161	ENSMUSG00000071471	Krtap26-1	CCATCGATCCCTGTGTTTGGCACTTGTCGTCCTTCTTGCTCTGCACAAGGAGGTCAGTAG	ENSMUST00000095934	chr16	88647796	NM_027105	1.15405	0.00178566	0.0479107	0.493855	0.104125	0.681388	3.25676	3.35286	2.83013	4.28683	4.30875	4.30631	4.15537	3.25583	3.51011	3.14658	4.30063	3.64044	TRUE	FALSE	FALSE	FALSE
A_51_P444447	ENSMUSG00000071637	Cebpd	GACATTTCCGACAGACTTTTGTAGATAAGAGGAAGAGACTGCGCATGCTTTTTATATTCA	ENSMUST00000096232	chr16	15887285	NM_007679	-1.35582	0.000163934	0.0107054	-0.407796	0.11444	0.688025	6.86105	6.88226	6.99109	5.25786	5.86258	5.54649	6.69575	6.48191	6.33334	6.91146	5.55564	6.50367	FALSE	FALSE	TRUE	FALSE
A_51_P391291	ENSMUSG00000071658	Gng3	CAAGCACCTTCTACTCTATCTATAAAGGGACCCCGCTAAACTGCCAAAATCCTGCCTGTT	ENSMUST00000096259	chr19	8839246	NM_010316	-2.28726	1.76609e-06	0.000579254	0.129087	0.600685	0.928723	10.9922	11.4665	11.0739	8.76727	8.97448	8.92915	11.0484	11.3242	11.5473	11.1776	8.8903	11.3066	FALSE	FALSE	TRUE	FALSE
A_55_P2115995	ENSMUSG00000071708	Sms	TGGTGGTTTTAGTGGGCTAGAACATTACTATCTGAATAAACAAATGTGCTGCTTCTTCCT	ENSMUST00000112529	chrX	157492287	NM_009214	-1.58683	3.81588e-05	0.00402536	-1.03166	0.00115406	0.135078	6.84469	6.94854	7.05232	5.25811	5.55301	5.27395	6.0691	5.59657	6.08491	6.94852	5.36169	5.91686	FALSE	FALSE	TRUE	FALSE
A_55_P2004248	ENSMUSG00000071847	Apcdd1	TTAAGTGCCACACAACTGACAAGGAGATCTGTGGAGTTTTTCTCCAAGTGAACCAATCCC	ENSMUST00000096554	chr18	62922326	NM_133237	1.22777	0.00114889	0.0363822	0.435692	0.14547	0.706686	4.04019	4.74283	4.09774	5.23372	5.55592	5.77445	4.81456	4.44377	4.92951	4.29359	5.52136	4.72928	TRUE	FALSE	FALSE	FALSE
A_55_P2100194	ENSMUSG00000072109	A530040E14Rik	TTTCAGAAGATCCCGGCTAAACTTCTTCTGTACATTGCTGAGGATGTCGTACACGACTCT	ENSMUST00000162353,ENSMUST00000093501,ENSMUST00000162453,ENSMUST00000161666,ENSMUST00000159087,ENSMUST00000161150	chr1,chr1,chr1,chr1,chr1,chr1	8.51059e+47	XR_387206	4.01037	6.1606e-08	7.078e-05	0.85484	0.015679	0.413493	2.66952	2.70793	3.02239	6.23698	7.051	7.14295	3.32187	3.72619	3.91629	2.79995	6.81031	3.65479	TRUE	FALSE	FALSE	FALSE
A_66_P126848	ENSMUSG00000072249	Gm5635	TGCGAGGATGCTGTCAACACACACATCCAGCTGTACCTCCAATCCTCCTATGAGTACATG	ENSMUST00000097029	chrX	9063089	NM_001038697	2.92188	1.86416e-07	0.000124982	2.48422	8.94246e-07	0.00281496	4.59742	4.67038	5.1152	7.98105	7.67445	7.49314	7.23317	7.21452	7.38797	4.79433	7.71621	7.27855	TRUE	TRUE	FALSE	FALSE
A_55_P2168296	ENSMUSG00000072772	Grcc10	TCGGTCGGAAAACCCCTCCCAATTTCACTGGTCTACAATGAAAGCAAAACAGTTCTCTTC	ENSMUST00000004389	chr6	124741374	ENSMUST00000004389	1.3285	0.000241912	0.014045	1.043	0.00146285	0.154518	6.24694	6.71108	6.38431	7.73258	7.78759	7.80766	7.13573	7.62069	7.71492	6.44744	7.77594	7.49045	TRUE	FALSE	FALSE	FALSE
A_66_P137410	ENSMUSG00000072774	Zfp951	ATACTGGTGGTCAAATGCATAGCAGAACACAGGCAGGGGATAAGCCCTGTGACTGTAACA	ENSMUST00000089906	chr5	104828957	NM_001039231	2.38957	1.75703e-06	0.000579254	0.763601	0.0115635	0.372326	6.17738	5.59115	6.08846	8.20664	8.56878	8.25029	6.74015	6.50489	6.90275	5.95233	8.3419	6.71593	TRUE	FALSE	FALSE	FALSE
A_66_P131645	ENSMUSG00000072812	Ahnak2	AGATTCTCCTGGCCAAAATTTCAAACCTTAAGGAGCAAGCAGAGGGCAGGCCCCCGACGC	ENSMUST00000124526	chr12	112802657	XM_006543025	-1.93368	6.82853e-05	0.0059715	-0.629659	0.0638209	0.613006	8.62435	8.45506	8.93404	7.0802	6.35264	6.77958	7.52931	8.44783	8.14734	8.67115	6.73747	8.04149	FALSE	FALSE	TRUE	FALSE
A_55_P1992976	ENSMUSG00000072822	BC061212	TGACATGGGGAGCAGACTTGTGGACTGACAAAGGCAACTTGGATGTTTTGAATTGACTCT	ENSMUST00000094587	chr5	94070545	NM_177913	2.4271	5.61648e-06	0.00128371	0.964793	0.00688436	0.297141	6.20811	6.26778	5.40393	8.23616	8.44113	8.48382	7.26395	6.76221	6.74804	5.95994	8.38704	6.92473	TRUE	FALSE	FALSE	FALSE
A_55_P2170256	ENSMUSG00000072946	Ptgr2	TGAATGAGAACAGCCACATCATCCTGTGTGGTCAGATTTCTCAGTACAGTAACGATGTGC	ENSMUST00000123614,ENSMUST00000147363,ENSMUST00000128541,ENSMUST00000135001,ENSMUST00000146377,ENSMUST00000123693	chr12,chr12,chr12,chr12,chr12,chr12	8.42852e+47	NM_001252626	1.82296	0.000878136	0.031615	0.326987	0.427432	0.868105	5.11914	5.85164	4.58682	7.589	6.29708	7.14039	5.2186	5.79193	5.52803	5.18587	7.00882	5.51285	TRUE	FALSE	FALSE	FALSE
A_52_P1128182	ENSMUSG00000073139	BC023829	TCATACCAGAAAATAACCTTCAGTCTAAATCAAATGATTCATTCATGGTCACCTGATCAG	ENSMUST00000101506	chrX	70477180	XM_006527981	1.87073	0.000112806	0.0082406	1.34392	0.00140785	0.152462	3.15818	3.22148	3.88843	5.05724	5.61032	5.21274	4.26061	4.89766	5.14158	3.4227	5.29343	4.76661	TRUE	FALSE	FALSE	FALSE
A_55_P2092399	ENSMUSG00000073207	Ccdc160	CCTTGGCACATCAATGTTTTCCCATCTGTGGTAATCAATGTGAACAATAAAAAATCTGTT	ENSMUST00000101588	chrX	52791199	NM_001034059	-1.84762	0.00137276	0.040804	-0.695748	0.133387	0.704087	6.70772	6.88568	6.47279	3.92328	5.07447	5.52558	5.52093	5.75469	6.70333	6.68873	4.84111	5.99298	FALSE	FALSE	TRUE	FALSE
A_52_P127206	ENSMUSG00000073243	Gm9	TTTCAGATTTGATACTCTTCCGGTTTCCCTGTGCATATGGTCCATCCACACAGGCAAGAA	ENSMUST00000101636	chrX	37211041	NM_001033234	5.85407	9.42514e-10	8.86045e-06	0.281022	0.347322	0.828159	3.17866	3.11061	2.73011	8.59688	8.7489	9.23582	3.37615	2.85225	3.63406	3.00646	8.86053	3.28748	TRUE	FALSE	FALSE	FALSE
A_55_P2138291	ENSMUSG00000073568	Arl14epl	GAAGTATTTAAACAGTGGGACTTAGTGACTTGGTACTATTTTAAACCACCAAGAATTCTG	ENSMUST00000097580	chr18	46925981	NM_001033446	3.15815	2.21393e-05	0.00291416	0.157293	0.725094	0.955428	4.15489	5.42343	4.41918	7.64174	8.14376	7.68646	4.4724	4.25415	5.74283	4.66583	7.82399	4.82313	TRUE	FALSE	FALSE	FALSE
A_55_P2170169	ENSMUSG00000074155	Klk5	AGCCTTTTCTTCAGCCGTCACCCAGATTTAGACCTCAAATAAAAAACGGGAAGAACCGTG	ENSMUST00000048444	chr7	43842268	NM_026806	-1.37685	0.000569575	0.0244738	-0.69614	0.0323213	0.515781	7.31765	7.2672	7.02197	5.27387	5.90462	6.29778	6.35728	6.64732	6.5138	7.20227	5.82543	6.50613	FALSE	FALSE	TRUE	FALSE
A_51_P125679	ENSMUSG00000074269	Rec114	CGCATGGACTGTCTTCTGTTTGGAACAACAATAAAGAACAAGAGCCGAATGTTTCGTGTC	ENSMUST00000098674	chr9	58741559	NM_028598	2.60519	1.34696e-07	9.45067e-05	0.801524	0.0030158	0.211597	5.01818	4.85946	5.00743	7.4754	7.71811	7.50712	5.67672	5.77907	5.83384	4.96169	7.56688	5.76321	TRUE	FALSE	FALSE	FALSE
A_30_P01033125	ENSMUSG00000074303	NA	GCCCCTTTTTTGGGTATTTTTTATTTTTGCCATGAGTCTCCTTTTTATCAGTGAACAGAA	ENSMUST00000148141,ENSMUST00000142822,ENSMUST00000124790	chr8,chr8,chr8	6.50371e+23	chr8:67550064-67560987_R	-1.76865	0.00027098	0.015196	-0.0166408	0.960597	0.993897	7.57338	7.10114	7.80691	5.16942	6.34844	5.65762	7.56141	7.21002	7.66008	7.49381	5.72516	7.47717	FALSE	FALSE	TRUE	FALSE
A_55_P2154307	ENSMUSG00000074305	Peak1	CTTTGCTGTGTATTCTGTGGCCTCACGTTACTGTGTAAATAAATTCTGTTTAATATACAC	ENSMUST00000061552	chr9	56418050	NM_172924	-2.03384	0.000867071	0.031333	-1.54309	0.00540281	0.269217	5.95165	5.84897	6.01999	2.84962	4.95141	3.91806	4.04723	4.6515	4.49259	5.9402	3.90637	4.39711	FALSE	FALSE	TRUE	FALSE
A_66_P123237	ENSMUSG00000074365	Crxos	CTGAGACAGGGATTGATGTTGTCAATTCAGTCAGGTGATGTTTCAATAAATTATTCAATG	ENSMUST00000125993,ENSMUST00000150050	chr7,chr7	1588261615896170	NM_001205274	1.52267	0.000182488	0.0115283	0.0804872	0.770977	0.964721	2.8504	2.91962	2.45769	3.82409	4.59659	4.37505	2.94782	2.92394	2.59741	2.74257	4.26524	2.82306	TRUE	FALSE	FALSE	FALSE
A_55_P1970329	ENSMUSG00000074424	Gm10696	CTGAGGAAATGCATGCTATATCCTTCAAAACAACTATCTTGTAGGCCATTCAACTAATAT	ENSMUST00000161475,ENSMUST00000167916	chr3,chr3	9417819394176610	NM_001146107	3.91607	4.5814e-07	0.000238312	0.0730134	0.841209	0.975575	2.19282	2.34256	2.24069	5.77582	7.01193	5.73652	2.25137	1.99559	2.74815	2.25869	6.17475	2.3317	TRUE	FALSE	FALSE	FALSE
A_52_P307739	ENSMUSG00000074637	Sox2	TGGCAATCAAATGTCCATTGTTTATAAGCTGAGAATTTGCCAATATTTTTCGAGGAAAGG	ENSMUST00000099151	chr3	34650004	NM_011443	-1.02439	0.00178732	0.0479107	-0.731495	0.0134572	0.396875	8.97448	9.02636	9.29222	8.24691	7.96853	8.00446	8.36557	8.0297	8.70331	9.09769	8.0733	8.36619	FALSE	FALSE	TRUE	FALSE
A_51_P470724	ENSMUSG00000074656	Eif2s2	ATGATGCCCAATGTTGGCTATAACTGCGTGAATAAAGCAAGGATCAGTGCCTCCTGTGTA	ENSMUST00000099173	chr2	154892935	NM_026030	1.31677	0.000666528	0.0269921	0.0590559	0.83437	0.974582	9.46729	9.1975	9.41111	10.1108	10.8614	11.0539	9.56254	9.35527	9.33525	9.35863	10.6754	9.41769	TRUE	FALSE	FALSE	FALSE
A_55_P2047812	ENSMUSG00000074734	4933416C03Rik	GGGCTGCGGAGAAGTGTTGTAAAGCTTTATTTACAGTCTATGTTCTTTAAGCAAAAATAA	ENSMUST00000099261	chr10	116113917	NM_001161855	1.60967	0.000569196	0.0244738	0.601315	0.0969372	0.678046	3.43301	3.16245	3.44638	4.96082	4.32973	5.58031	3.61977	3.90664	4.31938	3.34728	4.95695	3.94859	TRUE	FALSE	FALSE	FALSE
A_55_P2130735	ENSMUSG00000074734	4933416C03Rik	GCAGAAGTATGAACAGATCCTTTTTCTACAGGAACAACTGAAGTGTTTTTTGAAGAAGTA	ENSMUST00000099261	chr10	116113917	NM_001161855	1.45238	0.0015476	0.0439653	0.616394	0.100323	0.67859	2.90387	3.91459	2.84698	5.14623	4.51342	4.36293	3.5325	3.96913	4.01299	3.22181	4.67419	3.83821	TRUE	FALSE	FALSE	FALSE
A_55_P2105180	ENSMUSG00000074768	Bhmt	GACTGCTATTCTGTCTGCTTCTATTCCATTTCATTAATAAAAATGTGCTGGTTGAAAACC	ENSMUST00000099309	chr13	93637961	NM_016668	3.93128	5.54308e-09	2.0197e-05	0.00443158	0.984886	0.998308	2.82966	2.83988	2.84408	6.75934	6.69218	6.85593	2.60564	3.1855	2.73578	2.83787	6.76915	2.8423	TRUE	FALSE	FALSE	FALSE
A_30_P01026753	ENSMUSG00000074994	Qser1	GTGTGGCATCCTGTGTAAAAATGTCTTCAATTTAGAACATGAAGCTCAGCAGCTGCACCC	ENSMUST00000117237	chr2	104816696	chr2:104597982-104600748_R	-1.40985	0.00109647	0.0353425	-0.10317	0.750416	0.960625	5.79874	5.63899	5.96004	4.50624	4.75323	3.90875	5.99081	5.11115	5.98631	5.79926	4.38941	5.69609	FALSE	FALSE	TRUE	FALSE
A_66_P130432	ENSMUSG00000075122	Cd80	TTCAATACGACTCGCAACCACACCATTAAGTGTCTCATTAAATATGGAGATGCTCACGTG	ENSMUST00000099816	chr16	38458932	NM_009855	2.23191	0.000284775	0.0157357	0.990159	0.0382857	0.536212	4.46258	4.70287	3.0676	5.97154	6.14695	6.8103	5.36202	4.80687	5.03464	4.07769	6.3096	5.06784	TRUE	FALSE	FALSE	FALSE
A_55_P2072164	ENSMUSG00000075277	Haglr	TAGGCTGCTGCTTCCCTACCCATGCCAACTTCCCGGGTCTCGTCTTGAAACAAGAGCAGA	ENSMUST00000100000	chr2	74750506	NR_110445	1.48462	0.000215696	0.0129375	1.18901	0.00115019	0.135078	4.49809	4.87029	5.18281	6.22242	6.6888	6.09381	6.08106	5.82674	6.21041	4.85039	6.33501	6.0394	TRUE	FALSE	FALSE	FALSE
A_55_P2097983	ENSMUSG00000075297	H60b	TCCCAACATAATTCTGACACCCAGGGTCTGAGTTTCACCTGGATTGTGATTATATGTATA	ENSMUST00000105522,ENSMUST00000131558	chr10,chr10	2215858522273340	NM_001177775	-1.34989	0.00164486	0.0457376	-0.527048	0.129934	0.703047	5.53905	5.95526	6.03226	4.81577	4.70884	3.95228	4.92402	5.80628	5.21513	5.84219	4.4923	5.31514	FALSE	FALSE	TRUE	FALSE
A_51_P404193	ENSMUSG00000075304	Sp5	CAGAGCTACAGCATGGTACGTTTCTGTAAAGCGAACAGCAGTTGGCAGCGTGAAAATAAA	ENSMUST00000100043	chr2	70474922	NM_022435	-1.33805	0.000208859	0.0126349	-0.441259	0.0955327	0.678046	7.04653	6.80747	6.6992	5.24718	5.57284	5.71901	6.27387	6.27575	6.6798	6.85106	5.51301	6.4098	FALSE	FALSE	TRUE	FALSE
A_55_P2074688	ENSMUSG00000075394	Hoxc4	ATAAAGAATTTTAGTGTTGATGTGAAATGCCCCGTGATCAATAATAAACCAGTGGCTGTG	ENSMUST00000100164	chr15	103034394	NM_013553	1.52033	0.0010287	0.0342281	0.847238	0.0300902	0.504954	4.0843	2.89097	4.02465	4.94019	5.04293	5.57777	4.42887	4.47332	4.63945	3.66664	5.18697	4.51388	TRUE	FALSE	FALSE	FALSE
A_51_P265495	ENSMUSG00000075602	Ly6a	TATGAGTTATAGAAGCTCCAAGGTGGGAGTAGTGTGTGAAATACCATGTTTTGCCTTTAT	ENSMUST00000023248	chr15	74997634	NM_010738	2.94601	3.02543e-06	0.000822318	0.16212	0.62953	0.934628	5.60277	4.68869	5.54644	8.00346	8.48139	8.19107	5.00516	5.9038	5.4153	5.2793	8.22531	5.44142	TRUE	FALSE	FALSE	FALSE
A_65_P19881	ENSMUSG00000075610	Tmem92	CTGTCTTGTCAACCTACATTGTATCTGTCTTACCGGGAGAAAAGACTAGTGTTGTGAAAT	ENSMUST00000100554	chr11	94782703	NM_001163172	4.4116	7.50411e-08	7.55672e-05	0.751738	0.0464318	0.565645	3.04319	2.51833	3.67507	7.34345	7.53101	7.59694	4.05019	3.3118	4.12982	3.07886	7.49047	3.8306	TRUE	FALSE	FALSE	FALSE
A_52_P462657	ENSMUSG00000075611	Gm11545	GTCAGACATGCACATACACTGGACATCCATCAAATAAGGATGAAGGATCTGTCATGCCAA	ENSMUST00000100556	chr11	94761182	NM_001105561	2.47128	1.12973e-05	0.00192672	0.541955	0.115819	0.689125	5.11993	4.40844	3.82537	7.03364	6.70817	7.02577	5.00559	5.11446	4.85955	4.45125	6.92253	4.9932	TRUE	FALSE	FALSE	FALSE
A_55_P2091468	ENSMUSG00000075707	Dio3	CTTTTGTGTTTATTTCTTATCCCTGGGTTGGGGGAGGGGCTCGAGATAGGGAAAGGGTGG	ENSMUST00000173014,ENSMUST00000097228	chr12,chr12	1.10279e+17	NM_172119	1.78527	6.4411e-05	0.00571859	0.69723	0.0303891	0.506837	4.21433	5.08162	4.63055	6.37087	6.67048	6.24095	5.0557	5.46377	5.49872	4.64217	6.42743	5.3394	TRUE	FALSE	FALSE	FALSE
A_66_P139367	ENSMUSG00000076676	Ighv12-3	TCCGTCAGTCACCTGGGAAACCCCTAGAATGGATGGGGTACATCACTCATAGTGGGGAAA	ENSMUST00000103485	chr12	114366954	ENSMUST00000103485	-1.24756	0.000678005	0.0272739	-0.728042	0.0186686	0.433923	5.96906	5.74823	5.24264	4.45459	4.62217	4.1405	5.0862	4.93625	4.75335	5.65331	4.40575	4.92527	FALSE	FALSE	TRUE	FALSE
A_55_P2026639	ENSMUSG00000078258	Gm11564	ATCTCTAGTTGTTGCCGTCCTAGCTGCTGTGTGTCCAGCTGCTGCAGGCCCATCTGTTCT	ENSMUST00000105055	chr11	99815666	NM_001100614	1.75127	0.0010119	0.0339212	-0.312193	0.438977	0.874681	2.91621	3.61763	2.8671	5.38264	4.13943	5.13269	3.36466	2.35776	2.74194	3.13365	4.88492	2.82146	TRUE	FALSE	FALSE	FALSE
A_55_P2164503	ENSMUSG00000078275	NA	CCATGCTGCTGTCAGCCATGCTGCTGCCAGACCACCTGCTGCAGGACTACCTGCTGCCGC	ENSMUST00000105072	chr11	99696398	A_55_P2164503	1.41181	0.000918539	0.0323181	1.25029	0.00213609	0.187068	3.39981	4.38904	3.63646	5.02441	5.12129	5.51505	5.18097	4.69786	5.29735	3.80844	5.22025	5.05873	TRUE	FALSE	FALSE	FALSE
A_55_P2169371	ENSMUSG00000078384	Gm10935	TGCCTGTCTGTGCTAGGGATGTCATCTCTGATGGTTGCTGCAGCTGTGACCAGACCTTAG	ENSMUST00000098634	chr7	28102487	ENSMUST00000098634	1.68284	0.000645756	0.0266154	1.27877	0.00419231	0.240918	2.44871	2.62108	2.95166	4.54478	4.85431	3.67089	3.7475	4.47657	3.6337	2.67382	4.35666	3.95259	TRUE	FALSE	FALSE	FALSE
A_55_P2018776	ENSMUSG00000078510	Gm13101	TCTAGAGAGTGGACGTGTGAGGAGAAATGACTAATGGAATCATACAGTTGTGCATCAAAA	ENSMUST00000105763	chr4	143966950	ENSMUST00000105763	1.76067	1.5007e-05	0.00233382	0.478071	0.0655304	0.616463	5.72816	5.5175	5.81314	7.10747	7.64348	7.58986	6.20607	6.10018	6.18677	5.68627	7.44694	6.16434	TRUE	FALSE	FALSE	FALSE
A_66_P124958	ENSMUSG00000078622	Ccdc47	GACCAGTTCTCTGGTCCAAAGATTATGCAAGAGGAAGGCCAGCCTTTAAAGCTGCCTGAC	ENSMUST00000002043,ENSMUST00000106865,ENSMUST00000125383	chr11,chr11,chr11	1.06216e+26	NM_026009	1.31084	0.00102287	0.034175	0.590305	0.0687325	0.626862	6.87151	6.88725	6.74991	8.33556	7.71911	8.38652	7.00019	7.37059	7.90881	6.83623	8.14706	7.42653	TRUE	FALSE	FALSE	FALSE
A_55_P1963576	ENSMUSG00000078668	Gm11595	AAGCTGTTGCATTTCTAGCTGCTGCAGGCCTTCTTGCTGCCGCCCTAGCTGCTGTGTATC	ENSMUST00000107440	chr11	99772913	NM_001126322	1.753	0.000317345	0.0169697	-0.070857	0.835391	0.974601	2.7938	2.83997	2.38276	4.36358	3.96598	4.94596	3.07692	2.08154	2.6455	2.67218	4.42517	2.60132	TRUE	FALSE	FALSE	FALSE
A_65_P01643	ENSMUSG00000078671	Chd2	GAGGACGATTCTCGTCTGTTGCTTGGAATCTATGAACATGGCTATGGAAATTGGGAGCTA	ENSMUST00000169922,ENSMUST00000038366,ENSMUST00000181971	chr7,chr7,chr7	7.35417e+23	NM_001081345	-1.26327	0.00179138	0.047913	-0.187271	0.550761	0.915236	3.92545	4.91822	4.14445	3.22545	2.90283	3.07003	3.75262	4.31629	4.35739	4.32937	3.0661	4.1421	FALSE	FALSE	TRUE	FALSE
A_51_P125434	ENSMUSG00000078789	Dph1	ATTGCCAACCCTAATATACCTGCTTACCGGTATGACCCATATGGCAAAGTCCTATCCAGA	ENSMUST00000044949,ENSMUST00000156489,ENSMUST00000139958	chr11,chr11,chr11	7.51905e+23	NM_144491	1.15839	0.00184996	0.0488344	0.332472	0.261202	0.784513	6.51225	6.43492	6.04496	7.0303	7.60523	7.83177	6.69806	6.38284	6.90864	6.33071	7.4891	6.66318	TRUE	FALSE	FALSE	FALSE
A_51_P112355	ENSMUSG00000078853	Igtp	ATATTCAACTGTAATAGCCCGTTCCTTCAAAGTGCAAGTATTTGCCAGGATAATCAGCCA	ENSMUST00000035266,ENSMUST00000094169,ENSMUST00000168280	chr11,chr11,chr11	5.81996e+23	NM_018738	2.48095	1.81668e-06	0.000580432	0.650557	0.0305786	0.507698	5.06043	4.65078	4.55145	6.90534	7.34345	7.45672	5.32963	5.19999	5.68471	4.75422	7.23517	5.40478	TRUE	FALSE	FALSE	FALSE
A_30_P01029769	ENSMUSG00000078902	Gm14443	CAAAAAGCAGTCATGAACAAAATCATAAAAACATGTATAGGAGAGATTTTTGAATGTTAG	ENSMUST00000109054	chr2	175175871	chr2:174982600-175005825_R	-1.48136	0.000158895	0.0104899	-0.285075	0.293385	0.80205	4.88739	4.74323	4.72827	3.81256	3.07152	3.03074	4.60654	4.47171	4.42542	4.7863	3.30494	4.50122	FALSE	FALSE	TRUE	FALSE
A_66_P106744	ENSMUSG00000078938	Syce3	CCAGGGACATGGGTCCAGAAGCCCAGACGTGTAGCCATGTGCATGGTACTTGTTTCTCAA	ENSMUST00000109314,ENSMUST00000167959	chr15,chr15	8941025689410500	NM_001162880	1.59	0.00190346	0.0497117	1.85262	0.000643929	0.103889	6.49861	7.03815	6.32032	7.67739	8.82785	8.12184	8.68504	8.95064	7.77927	6.61903	8.20903	8.47165	TRUE	FALSE	FALSE	FALSE
A_55_P2064771	ENSMUSG00000079018	Ly6c1	TATTATAGTATCACCATCCACACATAAGTATCTGGGGTCCTGCAGGGTTCCCATGTATGC	ENSMUST00000065408,ENSMUST00000179762	chr15,chr15	7504883775048830	NM_001252055	3.63889	4.75972e-07	0.000243391	0.278455	0.41992	0.865429	5.55237	5.74011	5.17898	8.36885	9.48489	9.53439	5.5832	5.76926	5.95437	5.49049	9.12937	5.76894	TRUE	FALSE	FALSE	FALSE
A_55_P2055179	ENSMUSG00000079034	Gm8300	GTCTCTTGTGTTAATCTGTTTTCAAGAAGTTAGCTTCTGTATTGAGGGTTTGGAAAATGA	ENSMUST00000110152	chr12	87514315	NM_001177565	4.12883	6.71256e-07	0.000311566	1.49771	0.00303151	0.21162	2.77629	3.30096	2.94837	7.18758	7.00973	7.2148	4.03925	3.94512	5.53437	3.00854	7.13737	4.50624	TRUE	FALSE	FALSE	FALSE
A_55_P2087602	ENSMUSG00000079034	Gm8300	AATTGGCATCTTGACGTTCAGCTCTTAAGTAAAACTTCATTTGGCATGAGTGTGTTTTGT	ENSMUST00000110152	chr12	87514315	NM_001177565	5.36554	3.06522e-08	4.4037e-05	2.1295	0.000156762	0.0525501	2.87288	3.28333	2.80557	8.39644	8.28024	8.38171	4.60968	4.66651	6.07409	2.98726	8.3528	5.11676	TRUE	FALSE	FALSE	FALSE
A_65_P10737	ENSMUSG00000079042	Apela	TGGGATCTGAGGGATATAGTTCTGACAGACAATACTGGGAGGTTGATGTGGAACTCAAGA	ENSMUST00000078409	chr8	65018688	NM_153110	-1.00108	0.00183363	0.0486122	-0.379894	0.145616	0.706686	6.13789	6.36354	5.84239	4.97142	5.30005	5.0691	5.93984	5.49352	5.77078	6.11461	5.11353	5.73471	FALSE	FALSE	TRUE	FALSE
A_55_P2092717	ENSMUSG00000079162	Trim43b	GTAAAACCCTAACTAAGACATGTTAAAATGATATTAAGGGATGGAGAGATGGCTCAGAGG	ENSMUST00000167113	chr9	89092835	NM_001170884	1.25073	0.000862344	0.0312703	0.216045	0.44311	0.875926	5.50759	5.19738	5.09701	6.5511	6.73446	6.26861	5.92179	5.1214	5.40692	5.26733	6.51806	5.48337	TRUE	FALSE	FALSE	FALSE
A_55_P1999162	ENSMUSG00000079222	AC132444.1	GACAGATGACTACCAGTGAAACCACTGCTTGTGGATTTGTTATTATTCAAGAAAATGTTT	ENSMUST00000111423	chr1_GL456221_random	30203	ENSMUST00000111423	3.25932	7.13936e-06	0.00146527	-0.272526	0.506473	0.899531	3.51689	3.45356	4.36716	7.62314	7.19438	6.29806	3.99595	3.40253	3.12155	3.7792	7.03853	3.50668	TRUE	FALSE	FALSE	FALSE
A_55_P1993358	ENSMUSG00000079222	AC132444.1	TCAGCTAAGAGTTACTAATTATGTTGGAATGGCCTGTTTGCCTTGGTCATTAAGGAAAGC	ENSMUST00000111423	chr1_GL456221_random	30203	ENSMUST00000111423	2.83417	2.07135e-06	0.00061874	0.0158361	0.959088	0.993864	3.63532	2.88414	2.58752	5.89713	5.78108	5.93129	2.74234	3.0283	3.38385	3.03566	5.86983	3.0515	TRUE	FALSE	FALSE	FALSE
A_55_P2127971	ENSMUSG00000079479	Gm9112	AGCAATCACACAGGCTGTTGGGAGGATGAACTTAGTCCCCTACTTTCCGCCTTCTGGGCA	ENSMUST00000113610	chrX	102707635	NM_001177365	1.96557	2.43759e-05	0.00305154	0.329237	0.256028	0.783556	4.80486	5.16763	4.78503	6.67016	7.22291	6.76116	4.8729	5.24141	5.63092	4.91917	6.88474	5.24841	TRUE	FALSE	FALSE	FALSE
A_51_P425048	ENSMUSG00000079507	H2-Q1	AGATCCCCCAAAGGCACATGTGACTCATCACCCCAGATCTCAAGGTGATGTCACCCTGAG	ENSMUST00000172994,ENSMUST00000105041,ENSMUST00000073208	chr17,chr17,chr17	3.53204e+23	NM_010392	1.22205	0.000170962	0.0109427	0.590063	0.0197377	0.441755	8.3211	8.42999	8.10908	9.43843	9.41407	9.67381	8.8371	8.84329	8.94997	8.28672	9.50877	8.87678	TRUE	FALSE	FALSE	FALSE
A_51_P278868	ENSMUSG00000079547	H2-DMb1	TCCTTGTCACGAGGGCACCGTGTCTTAGGTGATCACTAAGAAATAAACTGGTGGACTTTT	ENSMUST00000114232	chr17	34153071	NM_010387	1.57212	0.000108272	0.00808556	0.457338	0.108955	0.683888	4.16168	3.78806	3.31306	5.30243	5.13661	5.54013	4.2433	4.16907	4.22244	3.75427	5.32639	4.21161	TRUE	FALSE	FALSE	FALSE
A_55_P1954384	ENSMUSG00000079566	Spin2d	CACTCACTTGGAGAAAGAGTTCTAATTATTTATCACGGCATTGTCACAACTGTAGAAATA	ENSMUST00000114517	chrX	73176989	NM_001243002	1.39184	0.00104509	0.0346106	0.464428	0.163457	0.722574	4.46009	5.18709	5.33788	6.4838	6.35539	6.32139	5.15382	5.23372	5.99081	4.99502	6.38686	5.45945	TRUE	FALSE	FALSE	FALSE
A_55_P2164619	ENSMUSG00000079598	Clec2l	GTGTCAACGGAATGTCTGACAACCCGTCCCTGGGTGTGCAGCAAGATGGCCTATACGTGA	ENSMUST00000114874	chr6	38663068	NM_001101507	1.71349	0.000265615	0.0149787	0.574821	0.0993992	0.67859	4.86861	4.4634	4.84957	7.13183	5.89359	6.29664	5.35885	5.43724	5.10996	4.72719	6.44069	5.30202	TRUE	FALSE	FALSE	FALSE
A_55_P2076273	ENSMUSG00000080152	Gm12260	TACGAACCTGTGCGCTATCCACGCCAAGCGGGTGACCATCATGCCCAAAGACATCCAGTT	ENSMUST00000122447	chr11	58961811	NAP070843-1	1.08543	0.00150803	0.0433569	0.300007	0.264706	0.785964	10.4434	10.31	10.5887	12.0029	11.3399	11.2556	10.6842	10.6903	10.8677	10.4474	11.5328	10.7474	TRUE	FALSE	FALSE	FALSE
A_66_P131931	ENSMUSG00000080916	Gm12463	GTGAGACATATAGACGCATCCGCCAGGTGGATTTTAAGTTTCCTTCATCAGTGCCTGCAG	ENSMUST00000118271	chr4	44753125	NM_001080966	2.82776	0.000101898	0.00782252	0.759064	0.133066	0.704087	5.77437	6.06154	5.6263	8.35274	8.57656	9.01619	6.76012	5.39488	7.58441	5.82074	8.6485	6.5798	TRUE	FALSE	FALSE	FALSE
A_30_P01021310	ENSMUSG00000081137	BC022960	TGCAATAGTGGTGAAAATGCTGCTTGACAAAGACCCCTCATTACAAAAGTCTATCCAGTT	ENSMUST00000119987	chrX	169368188	chrX:165792277-165807952_F	1.12119	0.00143439	0.0417315	0.01907	0.943135	0.99147	5.77073	6.03616	5.65729	7.11602	6.57017	7.14155	6.07114	5.52022	5.93002	5.82139	6.94258	5.84046	TRUE	FALSE	FALSE	FALSE
A_55_P2168254	ENSMUSG00000081443	Gm3880	TACGGAAGGTGTGGCCACTGCTCACACCATGCTCACATCCAGGGGCCCAAGAGACACCAG	ENSMUST00000122154	chrX	102687029	XR_387031	1.67588	0.00133184	0.0400239	-0.501281	0.222054	0.764331	4.58419	4.6566	4.47325	6.18508	6.01971	6.53687	4.03858	4.96663	3.20498	4.57134	6.24722	4.07006	TRUE	FALSE	FALSE	FALSE
A_66_P118936	ENSMUSG00000081586	Gm11544	TTGTTTGTCATCTGTGGCACAATAAGGCACTTCTATTTCAAACGGACATATCTACTGCAT	ENSMUST00000178187	chr11	94849593	NM_001205037	3.23413	1.53252e-05	0.00235902	-0.0172856	0.968528	0.995384	1.95448	2.18453	1.88792	4.36604	6.37936	4.98392	1.98453	1.81624	2.1743	2.00898	5.24311	1.99169	TRUE	FALSE	FALSE	FALSE
A_55_P1972517	ENSMUSG00000081586	Gm11544	ACTTTTTTAAGAACTGGGGTTGGCTGTCGTGGATGTAGAGAGATCATTGCTAGTGGACTG	ENSMUST00000178187	chr11	94849593	NM_001205037	2.02567	6.33017e-05	0.00568396	0.253264	0.439756	0.874684	6.33031	6.45358	6.26873	8.33244	8.58243	8.21475	5.929	7.22822	6.6552	6.35087	8.37654	6.60414	TRUE	FALSE	FALSE	FALSE
A_55_P2000595	ENSMUSG00000081940	Xlr3e-ps	TTGAGTAGGAAGTTAACTTCGGATGCATACAAACTCAAGAAACAGGCTTAGCTTTAAAGG	ENSMUST00000119644	chrX	74912416	A_55_P2000595	3.65036	7.09332e-06	0.00146527	-0.0498685	0.912571	0.986622	4.40754	3.01875	3.11499	7.44624	7.21119	6.83493	2.77471	3.3923	4.22466	3.51376	7.16412	3.46389	TRUE	FALSE	FALSE	FALSE
A_66_P114445	ENSMUSG00000082313	Gm11701	CTAAAGGAGATATCACGTGAGATATACCCTCACTGAAAAGTTCATCCCTCGACCCAAGGA	ENSMUST00000121277	chr2	144365627	A_66_P114445	4.70364	1.18931e-07	9.11801e-05	1.85137	0.000490528	0.0930629	5.28812	5.11934	5.8409	10.6123	10.0601	9.68692	7.41322	6.56571	7.82355	5.41612	10.1198	7.26749	TRUE	FALSE	FALSE	FALSE
A_51_P389506	ENSMUSG00000083012	Fam220a	AATGGAGCACAGCTTTCTTCCCTGCAAGAGTGGTGAAGGCTCATGGTATTTATAAGCAAT	ENSMUST00000118121	chr5	143548745	BC012231	1.93792	1.29916e-05	0.00206292	1.06637	0.00157521	0.157453	8.35641	7.98873	7.97211	10.3447	9.80348	9.98278	8.9063	9.40592	9.20412	8.10575	10.0437	9.17211	TRUE	FALSE	FALSE	FALSE
A_55_P2127254	ENSMUSG00000083123	Gm6826	AACTGCCTAGATCAGCAGGTCGATATTTTGAAGTAGATGAGCAGCTACCTGACCAATCTG	ENSMUST00000122268	chrX	9080043	NAP115065-1	1.36019	0.000136741	0.00948386	0.880652	0.00328855	0.218427	5.18829	4.92917	5.04883	6.59889	6.49426	6.1537	6.16985	5.78477	5.85362	5.05543	6.41562	5.93608	TRUE	FALSE	FALSE	FALSE
A_55_P2157463	ENSMUSG00000083218	Gm16425	ATAATAGCTCTGCAAATTCTGCCGTTTAGAAAATTTCTGAGTGGACCCCCTCCTTTGGGC	ENSMUST00000118143	chr8	19535903	A_55_P2157463	1.67618	0.000496585	0.0225632	1.1041	0.00793482	0.316658	2.93882	2.71942	2.96941	4.81706	4.53747	4.30165	3.83945	3.35806	4.74245	2.87588	4.55206	3.97998	TRUE	FALSE	FALSE	FALSE
A_55_P2376413	ENSMUSG00000084848	4933408N05Rik	AGATAGCACCCAGTGAAGCACCTTTCTGTTTTAGTTTGACAATAAATCTATTCTGTCTCT	ENSMUST00000139864	chr8	114351479	NR_045831	1.74719	0.000570272	0.0244738	-0.0394302	0.914367	0.986728	4.50135	3.33872	3.48636	5.3037	5.54229	5.72201	3.24491	4.23927	3.72396	3.77548	5.52267	3.73605	TRUE	FALSE	FALSE	FALSE
A_55_P1990221	ENSMUSG00000085152	Gm11496	CTGTGGGCACCACCCATGCACACACCCATGCACAGACATATATCCATACACATTAAAAAA	ENSMUST00000128078	chr11	88996544	CF969522	2.44761	3.74247e-06	0.000956868	0.218716	0.447847	0.878336	6.1017	6.39002	6.7256	8.95665	8.74383	8.85966	6.28895	6.47744	7.10708	6.40577	8.85338	6.62449	TRUE	FALSE	FALSE	FALSE
A_55_P2022504	ENSMUSG00000085757	1700019B21Rik	GGGAAAAAGGATTCAGTGAAATGTACCTTTATTTGCCAAGCTCATGCAAGAAAACAAAAA	ENSMUST00000129479,ENSMUST00000133350	chrX,chrX	6252701162516060	NR_045442	2.10679	1.7791e-05	0.00254847	0.331701	0.267821	0.788563	5.06324	4.12222	4.52843	6.60156	6.57889	6.85382	4.61222	5.14518	4.9516	4.5713	6.67809	4.903	TRUE	FALSE	FALSE	FALSE
A_55_P2140903	ENSMUSG00000085794	Vax2os	ACTAAGGGTGGCGAGGCACCCATGTTCCCAGAAGTAATTCCAAATAAACTCCTTTGTTCA	ENSMUST00000123402	chr6	83712201	NR_002871	1.46887	0.000436911	0.0207678	-0.721909	0.0313969	0.510919	6.03226	5.5176	5.0773	6.82442	7.0052	7.20417	4.83932	4.51787	5.10426	5.54239	7.01126	4.82048	TRUE	FALSE	FALSE	FALSE
A_55_P2252601	ENSMUSG00000085956	4930481B07Rik	CATCAGACAAATCGTTCTACCTCCCTAAACCTATTGTCTCATGAATAAAATGGTAACTAT	ENSMUST00000128160	chr3	95015624	XR_104791	1.06311	0.000962429	0.0329277	0.50913	0.0534941	0.580755	2.82323	2.69224	3.09714	4.01186	3.69847	4.09163	3.44306	3.52258	3.17437	2.87087	3.93398	3.38	TRUE	FALSE	FALSE	FALSE
A_51_P349192	ENSMUSG00000086316	2210013O21Rik	GCTTGTCATTGCACTCTTTTGTTGACACCCAGTCTTTGCTGTATTACATTAAAGTTGCAT	ENSMUST00000140575	chrX	153723589	NM_027327	-1.39019	0.000714741	0.0280037	-0.340977	0.271374	0.790818	7.735	8.02756	8.16738	6.14362	6.84921	6.76655	7.21119	8.02756	7.66825	7.97665	6.58646	7.63567	FALSE	FALSE	TRUE	FALSE
A_55_P1996431	ENSMUSG00000086936	Gm9697	AGAGTGGAAGACCACTCAGGAGTATTATACCTTCATGTGGGCTCTCTTGCCAAAAGACAA	ENSMUST00000147052	chr16	21079669	A_55_P1996431	4.45395	1.80481e-08	3.02506e-05	1.14373	0.00261351	0.202664	4.67964	4.75577	4.67952	9.06396	8.84636	9.56647	5.74742	5.44406	6.35466	4.70498	9.15893	5.84871	TRUE	FALSE	FALSE	FALSE
A_51_P494293	ENSMUSG00000087022	9130024F11Rik	TGCTAAGGATCTCTTCGCTAACCTCACTGGCGTGTGTCAACAGTATAATTATGAACTTCA	ENSMUST00000135238	chr1	56971490	NR_024325	2.54896	3.73739e-05	0.00398435	1.37172	0.003994	0.234141	2.07882	2.38322	2.89044	4.59547	5.35861	5.04529	3.07167	4.39882	3.99714	2.45083	4.99979	3.82254	TRUE	FALSE	FALSE	FALSE
A_55_P2028228	ENSMUSG00000087228	Gm12827	GTGCATGTATGTGTCTGTACAAGTATATGTTAGGGTATATAAGAGTGCATGTATGTATGT	ENSMUST00000132690	chr4	117496451	A_55_P2028228	-1.60453	6.96509e-05	0.00602111	-1.67396	4.85808e-05	0.0281862	5.31922	4.88482	4.64967	3.25979	3.27648	3.50385	3.18273	3.54702	3.10209	4.95124	3.34671	3.27728	FALSE	FALSE	TRUE	TRUE
A_52_P237652	ENSMUSG00000087259	2610035D17Rik	GTGTACAGTTGGAAATCCTTCCTAATCGTGCCTTGATTCCCCCTTTTCGACTACACTCAA	ENSMUST00000136438,ENSMUST00000127263,ENSMUST00000145206	chr11,chr11,chr11	1.13173e+26	NR_015556	1.82	0.00180548	0.048162	1.11342	0.0284725	0.500588	2.41504	4.33602	3.92184	5.64791	5.44008	5.04492	4.36966	4.74343	4.90007	3.55763	5.37763	4.67106	TRUE	FALSE	FALSE	FALSE
A_30_P01029563	ENSMUSG00000087332	Gm12690	AGAGCGGCAGCCATTGGCGTTCGGTGCGAGCCTGTCCAGCCGCCCTGTGCTCCATCACGC	ENSMUST00000132108	chr4	99569499	chr4:99236190-99239702_F	1.63906	0.000509856	0.0228564	-0.282261	0.412685	0.860617	5.36853	5.20691	4.35952	6.48894	6.70443	6.65877	4.82462	5.10845	4.15511	4.97832	6.61738	4.69606	TRUE	FALSE	FALSE	FALSE
A_55_P2085335	ENSMUSG00000089661	Mia	CTACCGCTATCCCTGCAGTTACCCTTCCGGCTCTATGCAAATACAGCAGCCAATGGCAAA	ENSMUST00000071986,ENSMUST00000127491,ENSMUST00000121848	chr7,chr7,chr7	2.71811e+23	NM_019394	-1.7866	1.16586e-05	0.00195412	-1.23471	0.000267539	0.0701882	8.77301	9.02346	8.84353	7.03752	7.02365	7.21902	7.76493	7.33456	7.83639	8.88	7.0934	7.64529	FALSE	FALSE	TRUE	FALSE
A_55_P1959788	ENSMUSG00000089696	Gm4778	TCATTGCACTTCATGCTTCTGAGGTCTCTGAGAACTCAGAGTGGAAGTCAATGATGGAGT	ENSMUST00000159517,ENSMUST00000098878	chr3,chr3	9426403594265680	NM_001163731	2.20218	1.97992e-06	0.000604694	0.014825	0.950483	0.992931	3.06635	2.8907	2.89708	5.3508	4.8739	5.23597	3.12071	3.05149	2.7264	2.95138	5.15356	2.9662	TRUE	FALSE	FALSE	FALSE
A_51_P391764	ENSMUSG00000089715	Cbx6	TTTTTTGTAAAGAAGTTGTGTTTTCAGAGGTGATTTTATGACAGGAAAGTGAAAGTTAGT	ENSMUST00000109627,ENSMUST00000109625	chr15,chr15	7983468879834230	NM_028763	-1.40967	0.000448875	0.0211272	-0.681564	0.0341883	0.521578	6.40843	6.24115	6.51478	4.96787	5.20148	4.76599	5.43059	5.42095	6.26812	6.38812	4.97845	5.70655	FALSE	FALSE	TRUE	FALSE
A_55_P2081540	ENSMUSG00000090268	Gm5286	TTCCACTTTCTGGGTCCTGCACAGTGTTTCTTGGAGCCCTCACTCAAACAACTAAAATGA	ENSMUST00000159524	chr3	94196713	A_55_P2081540	4.41725	3.29483e-07	0.000181029	1.31955	0.0063449	0.290167	5.93029	5.80335	5.12336	9.82553	10.1654	10.1178	6.53575	6.4186	7.8613	5.619	10.0363	6.93855	TRUE	FALSE	FALSE	FALSE
A_66_P115467	ENSMUSG00000090509	Sfta2	TGAACACGCCTTGATCTAGCAGGCTCCTGCCCTGCTGCAAGCTAATAAACGTGGAATTCA	ENSMUST00000174521,ENSMUST00000174534,ENSMUST00000171166	chr17,chr17,chr17	3.56015e+23	NM_001163194	1.94223	0.000665775	0.0269921	0.9792	0.0357538	0.524211	2.74882	2.98536	2.54985	4.03678	4.90529	5.16864	3.82056	2.94098	4.46009	2.76134	4.70357	3.74054	TRUE	FALSE	FALSE	FALSE
A_55_P2007016	ENSMUSG00000090714	Zscan4d	TCATCCCAAGTCTTAGGGTTGCAAGTTAAATGCATTGCCTCTTCAGACATCTCATATCAT	ENSMUST00000067210	chr7	11166148	NR_033707	4.74252	1.9327e-05	0.00263844	2.60462	0.00215753	0.188129	2.62912	5.75614	3.77303	8.64061	9.38146	8.36378	6.44866	6.42414	7.09934	4.05276	8.79528	6.65738	TRUE	FALSE	FALSE	FALSE
A_55_P2079500	ENSMUSG00000090987	Gm4781	ATCCACCTTGTCACCTCACAGTGTGATAGACAAGGAAGACCTGCACAAAGCAAAAATAGG	ENSMUST00000167995	chr10	100397072	ENSMUST00000167995	5.43566	1.63344e-09	8.86045e-06	2.88932	8.55e-07	0.00281496	5.32609	6.00311	5.50315	10.9229	10.8175	11.3989	8.4381	8.24576	8.81646	5.61078	11.0464	8.50011	TRUE	TRUE	FALSE	FALSE
A_55_P2078428	ENSMUSG00000091166	NA	GGCTAGGCAAATCCTTGTAGTGCTTCACACATGAAAAACTCAAATAAAAAGTACACTTAA	ENSMUST00000171362	chr1	171419032	NM_001164525	-1.0732	0.00170722	0.0466739	-0.247159	0.356591	0.832667	7.09786	7.27593	7.16167	6.09418	6.25599	5.96568	6.45862	7.07967	7.2557	7.17849	6.10528	6.93133	FALSE	FALSE	TRUE	FALSE
A_55_P2097017	ENSMUSG00000091337	Eid1	ATTAAAGAATGGGGGGAAATACATTCCAAGATGTCTTTAATTCGAACTGAAAGGCTATTG	ENSMUST00000164756	chr2	125673099	NM_025613	1.05	0.000811339	0.0299243	0.207509	0.378485	0.844321	4.86658	5.30654	5.07227	6.1732	6.14478	6.07739	5.39867	5.0624	5.40684	5.0818	6.13179	5.28931	TRUE	FALSE	FALSE	FALSE
A_55_P1973349	ENSMUSG00000091405	Hist2h4	ACACCGAGCACGCCAAGCGCAAGACCGTCACCGCTATGGATGTGGTGTACGCTCTCAAGC	ENSMUST00000171473	chr3	96263311	NM_033596	1.70814	0.000453887	0.0212967	0.975077	0.0159837	0.414286	8.43736	8.00843	7.47913	9.67381	9.88486	9.49068	8.92829	9.52841	8.39346	7.97497	9.68311	8.95005	TRUE	FALSE	FALSE	FALSE
A_55_P2181552	ENSMUSG00000091497	Gm44	GATAGGGCATTTTCATTTGTGATGTGTCCACGGCTTGCTTTCTCCAATGTTGAAGTTTAA	ENSMUST00000172155	chrX	90892141	NM_001101450	3.16061	0.000352085	0.0181579	1.04376	0.115426	0.688496	2.91488	2.60826	2.10006	4.81984	6.4224	5.8628	3.62227	2.24617	4.88605	2.54107	5.70168	3.58483	TRUE	FALSE	FALSE	FALSE
A_55_P2002019	ENSMUSG00000091569	Gm8232	TAGTACATCAGCAAAAACCCACCCCAATGAGGCATGCCTATATTCATCCTGAACAGATTA	ENSMUST00000164277	chr14	44433634	ENSMUST00000163566	2.04942	0.000167334	0.0108105	0.491263	0.19963	0.750697	4.47518	4.51991	4.48347	5.90567	6.84005	6.8811	5.5403	4.30672	5.10533	4.49285	6.54227	4.98411	TRUE	FALSE	FALSE	FALSE
A_55_P2144132	ENSMUSG00000091718	Gm16506	TACATCAAGATCTGCTAAGCATCCAGGAGGGCTCTGAGAATGCCAATTTTTGCTGGTACT	ENSMUST00000165553	chr14	43727485	A_55_P2144132	1.44953	0.000109953	0.00817042	1.05994	0.00121702	0.139081	3.44906	3.71376	3.86243	5.07963	4.85278	5.44141	4.8692	4.6584	4.67746	3.67508	5.12461	4.73502	TRUE	FALSE	FALSE	FALSE
A_55_P2091916	ENSMUSG00000092148	Gm8005	TAACATCTCTCATGCTCAGACTTGGAAGGACGAGTCCATCAGCAAAAAACCCACACCAAT	ENSMUST00000167326	chr14	42439673	XM_006519785	2.06137	0.00124869	0.0382078	1.22512	0.0255145	0.480744	3.51658	2.30286	2.11724	4.86752	4.46841	4.78486	2.90609	4.03784	4.66813	2.64556	4.70693	3.87069	TRUE	FALSE	FALSE	FALSE
A_51_P448127	ENSMUSG00000092622	Khdc3	GAAGAACAGAGTAGAGCTGTTTTTGTTTCCCCATTGTGTTAAATGTTTGCAGACACAATT	ENSMUST00000034737,ENSMUST00000173734	chr9,chr9	7310239773102390	NM_025890	2.23902	0.000178911	0.0113637	-0.963847	0.0340148	0.521578	7.6565	7.61444	7.84663	9.72749	9.74165	10.3655	6.50816	6.00939	7.70848	7.70586	9.94488	6.74201	TRUE	FALSE	FALSE	FALSE
A_30_P01021097	ENSMUSG00000092764	Gm23362	AAATAAATGCTTTTCGGCCTTTCCTGTCTCTGGAGTTTGGTATCTTGGGTGTAGGAGCTG	ENSMUST00000175023	chr5	149145723	chr5:149947200-149979950_F	2.24553	1.82627e-05	0.00256191	0.610969	0.0702097	0.631629	5.26382	4.49125	4.74959	6.78912	7.07284	7.37929	5.48053	5.02161	5.83543	4.83489	7.08042	5.44586	TRUE	FALSE	FALSE	FALSE
A_30_P01021359	ENSMUSG00000093622	Gm20703	AAATGAACCTTGGACTTTAAGAACGCTTGGAGTCATTGAACCACACCCAACTCCTATTCT	ENSMUST00000175668	chr17	70834663	chr17:71183978-71185384_F	-1.48424	0.000107295	0.00803251	-1.1924	0.000602112	0.101712	9.72833	9.86108	9.3909	7.9737	8.54974	8.00416	8.46932	8.4368	8.497	9.6601	8.17587	8.46771	FALSE	FALSE	TRUE	FALSE
A_51_P102106	ENSMUSG00000094104	Olfr495	CCTGAGGAATAATGAGATTAAGGGGGCTCTGAAGAGATATCTTGGTAAGAAAATATTTTC	ENSMUST00000071505	chr7	108395121	NM_146364	-1.1972	0.00163405	0.0455211	-0.437301	0.153431	0.714237	5.93711	5.4711	5.50672	4.74503	4.69231	3.886	5.36796	5.1594	5.07566	5.63831	4.44111	5.20101	FALSE	FALSE	TRUE	FALSE
A_55_P2196447	ENSMUSG00000094447	9430069I07Rik	TGGGCACAGTTGTGTTCCAAGACGCTGCACATGTGGACTGCTGCAAAGGAAGACAAAGAA	ENSMUST00000179647	chr15	34356421	NM_001256161	-1.3867	9.75989e-05	0.00756956	-0.736871	0.00839844	0.324431	7.95229	8.03291	8.34832	6.61396	6.89875	6.66073	7.53746	7.38371	7.20175	8.11117	6.72448	7.3743	FALSE	FALSE	TRUE	FALSE
A_55_P1993106	ENSMUSG00000094543	Gm8212	TGGAAGGACTAGTACATCAGCAAAAAACCCACCCCAATGAGCCATGCCTATATTCATCCT	ENSMUST00000166350	chr14	44197660	XM_006519843	1.3119	0.000535141	0.0234782	-0.0363415	0.894118	0.984437	6.58895	6.62438	6.17598	7.81422	8.03346	7.47734	6.78193	6.14325	6.3551	6.4631	7.77501	6.42676	TRUE	FALSE	FALSE	FALSE
A_55_P1957401	ENSMUSG00000094682	Gm6902	TTAGAGAAAGAGACCCTCATGGAAAAAAGAACCTCACCCAGGAAGAGGACATCAAACAAG	ENSMUST00000179072	chr7	23275243	NM_001037248	3.67781	1.02574e-07	8.59623e-05	0.408527	0.182918	0.740826	6.80717	6.01285	5.88781	9.89548	10.0287	9.81705	6.91166	6.37513	6.64662	6.23594	9.91375	6.64447	TRUE	FALSE	FALSE	FALSE
A_55_P2056275	ENSMUSG00000095724	Gm21319	AATTGGCATCTTGATGTTCAGCTGTTAAGTAAATCTTCATTTGGCATGCATGTGGCTTGT	ENSMUST00000164517	chr12	87775755	NM_001270722	4.80545	1.28726e-06	0.000479464	1.79648	0.00385899	0.230685	2.6504	2.68463	2.84577	8.18887	6.96878	7.43949	3.54264	4.36276	5.66484	2.72693	7.53238	4.52342	TRUE	FALSE	FALSE	FALSE
A_55_P1979721	ENSMUSG00000095996	Gm16513	GACTTTTTCCAACCTTACTACCAGGTTCAGTGTCAGGATGATAGAATAGGTCCAGGTTTG	ENSMUST00000101023	chr5	95190873	NM_001031622	2.10664	0.000248277	0.0142135	0.279624	0.486257	0.89228	3.75043	3.23267	3.69607	5.36048	5.98561	5.65298	4.24551	4.38508	2.88745	3.55972	5.66636	3.83935	TRUE	FALSE	FALSE	FALSE
A_30_P01031845	ENSMUSG00000096111	Gm21917	GACAGCATACAAGAACTCTGCTTTTTCTTCCCTCAAAACCTAAAACTGCTCTTTAAAAAA	ENSMUST00000177831	chr15	99934812	chr15:99765243-99783300_F	1.97989	9.29506e-06	0.00172806	0.92657	0.00358587	0.22843	3.63595	3.10347	3.468	5.52101	5.17953	5.44655	4.52417	4.04116	4.4218	3.40248	5.38236	4.32905	TRUE	FALSE	FALSE	FALSE
A_52_P96847	ENSMUSG00000096546	Smlr1	CAATGCACCAGGCGTATCTTGAGTTTCTTTGATTGTTGACTATGCTTATTTACTTTATGG	ENSMUST00000179685	chr10	25536272	NM_001195596	-3.11346	0.000347714	0.0181183	-1.47523	0.0323386	0.515781	5.42362	6.1526	6.42859	2.68953	1.90601	4.0689	3.37835	4.94992	5.25086	6.0016	2.88815	4.52638	FALSE	FALSE	TRUE	FALSE
A_55_P2160880	ENSMUSG00000096702	Gm5301	AAGAAAGACTTATGCTGCTGCAATCCTGGAGAAGTTTTGAAGGGGAGTTTGGAACCGTAG	ENSMUST00000096092	chr6	23167413	NAP113559-1	2.47276	1.26061e-06	0.000479464	0.703043	0.0175723	0.4272	5.77093	6.04462	5.70655	8.372	8.22697	8.34141	6.87365	6.13722	6.62036	5.8407	8.31346	6.54374	TRUE	FALSE	FALSE	FALSE
A_51_P369803	ENSMUSG00000096727	Psmb9	CAGCTGCTGGTGTGGACCATCGAGTCATCCTGGGAGATGAGCTGCCAAAATTCTACGATG	ENSMUST00000174576,ENSMUST00000178857,ENSMUST00000114230,ENSMUST00000171321	chr17,chr17,chr17,chr17	3.41878e+31	NM_013585	1.37087	0.000445421	0.0209974	1.01593	0.00360191	0.22843	7.2739	7.61115	7.06104	8.39346	8.86299	8.80226	8.55789	8.51476	7.92122	7.31536	8.68624	8.33129	TRUE	FALSE	FALSE	FALSE
A_55_P2010596	ENSMUSG00000096860	NA	CCCTGGCTTCTGCACAGTGTTTTCTTGGAGTCATCATTCAAACGCCTTAAGGGATTTTAG	ENSMUST00000178358	chr3	93652663	NM_001007222	2.88213	2.27256e-06	0.000659262	0.725352	0.0401622	0.546054	1.92265	1.85189	2.44871	5.36525	5.02123	4.48317	2.38068	3.07477	2.94386	2.07442	4.95655	2.79977	TRUE	FALSE	FALSE	FALSE
A_66_P104624	ENSMUSG00000096986	4930509E16Rik	TGTTTTCAGTCTTGTCAGAAATATCACAGGAGGTGGGCTTAAATTTTCTTTCTATGTTAG	ENSMUST00000181405	chr9	72531858	NR_045735	1.74183	0.000121317	0.0087146	0.403454	0.197503	0.749216	3.02712	2.19524	2.73641	4.33503	4.19806	4.65117	2.63989	3.28116	3.24808	2.65292	4.39475	3.05638	TRUE	FALSE	FALSE	FALSE
A_51_P301603	ENSMUSG00000097023	AI854517	GACTAATTTCACTTCAGATATACTGGAAAAGTTTGCTAAGAACATGGACAAAGACCTGTG	ENSMUST00000181511,ENSMUST00000180881	chr7,chr7	7950011679515230	NR_040311	1.28353	0.00190191	0.0497117	0.85687	0.0197145	0.441565	4.3348	3.75183	4.10973	4.69574	5.53596	5.81524	4.78558	4.89685	5.08454	4.06545	5.34898	4.92232	TRUE	FALSE	FALSE	FALSE
A_30_P01029453	ENSMUSG00000097248	Gm2694	TTGGTGATAAAATATTGATTATTTATCCACAGCCGCATGCAGAGGTCCAAAGCACGTAAA	ENSMUST00000181159,ENSMUST00000180806	chr8,chr8	8747281187472840	chr8:90048940-90049461_F	1.96756	1.11766e-05	0.00192672	0.479063	0.0844871	0.660752	5.87749	6.37522	5.94852	8.2508	8.09961	7.7535	6.46371	6.38169	6.79302	6.06708	8.03464	6.54614	TRUE	FALSE	FALSE	FALSE
A_55_P2004354	ENSMUSG00000097248	Gm2694	CTTCTACTTGGCCAACACAGCTGCCTCTACCACCTCGCGTGCCCGGTTCGTGGGCTTTCA	ENSMUST00000180700,ENSMUST00000182174,ENSMUST00000181159,ENSMUST00000180806	chr8,chr8,chr8,chr8	8.74728e+31	NR_033430	2.09894	1.16044e-05	0.00195412	0.472421	0.10852	0.683888	7.18452	7.47146	6.63315	9.22177	9.20117	9.16302	7.79531	7.64694	7.26413	7.09638	9.19532	7.5688	TRUE	FALSE	FALSE	FALSE
A_30_P01024798	ENSMUSG00000097248	Gm2694	CAGGATACCCACCCTGCATTATCTTATATTTTAAGTCAATATGAAGATGGACATTCTACC	ENSMUST00000182174,ENSMUST00000181159,ENSMUST00000180806,ENSMUST00000182758	chr8,chr8,chr8,chr8	8.74728e+31	chr8:90048940-90049461_F	2.51372	5.88692e-05	0.00541482	1.02427	0.0239602	0.469707	4.98949	4.24376	5.16408	7.66555	7.2855	6.98744	5.89359	5.07518	6.50134	4.79911	7.31283	5.82337	TRUE	FALSE	FALSE	FALSE
A_30_P01022123	ENSMUSG00000097248	Gm2694	TCCAAAGCACGTAAACAGGATACCCACCCTGCATTATCTTATATTTTAAGTCAATATGAA	ENSMUST00000182174,ENSMUST00000181159,ENSMUST00000180806,ENSMUST00000182758	chr8,chr8,chr8,chr8	8.74728e+31	chr8:89996710-90049453_F	2.53394	4.42527e-06	0.00110339	0.885519	0.0121578	0.380733	7.42406	7.62314	6.65859	9.76027	9.73723	9.81012	7.76833	8.36989	8.22414	7.23526	9.76921	8.12078	TRUE	FALSE	FALSE	FALSE
A_30_P01024770	ENSMUSG00000097248	Gm2694	GATGGACATTCTACCCCTGAGACCAATTTCGATCAAATACTTTTGTCAATAAAAAGATAC	ENSMUST00000182174,ENSMUST00000181159,ENSMUST00000180806,ENSMUST00000182758	chr8,chr8,chr8,chr8	8.74728e+31	chr8:89996710-90049453_F	2.31462	0.000222228	0.0132241	1.02278	0.0341498	0.521578	6.59142	6.78118	6.68497	9.0432	8.36222	9.596	6.75934	8.19332	8.17325	6.68585	9.00047	7.70863	TRUE	FALSE	FALSE	FALSE
A_55_P1953028	ENSMUSG00000097328	Tnfsf12	TGGGCTCATCTTAAGGCTGCCCCCTTCCTAACCTACTTTGGACTCTTTCAAGTTCACTGA	ENSMUST00000181810	chr11	69695849	NM_011614	1.16667	0.0019338	0.0499937	-0.381568	0.207198	0.753517	4.0359	4.86954	4.01204	5.58167	5.43898	5.39686	3.669	3.89793	4.20585	4.30583	5.4725	3.92426	TRUE	FALSE	FALSE	FALSE
A_30_P01032405	ENSMUSG00000097448	Gm16880	TTGCTTGGGTATACCGAGGGACTTTGGGCTGTCCATATTTGTCTACAAAAATCTATTGTG	ENSMUST00000181274	chr1	136696210	chr1:138592780-138622719_F	-2.12062	0.00069588	0.0277341	-0.444772	0.34145	0.82585	5.98323	5.76095	6.37225	2.90076	4.42258	4.43123	5.10834	5.39315	6.28062	6.03881	3.91819	5.59404	FALSE	FALSE	TRUE	FALSE
A_30_P01018170	ENSMUSG00000097536	2610037D02Rik	GAAGGTAATGTGTCAATATGTAACAGTTGTGCGTGCTTGGGTTATAGACATTTTTCTTTA	ENSMUST00000180852	chr15	96283608	chr15:95965249-96114921_R	-1.80522	0.000293694	0.0161988	-0.808192	0.037478	0.532257	6.18907	5.43432	5.50309	4.08994	3.7458	3.87509	5.37602	4.19841	5.12747	5.70883	3.90361	4.90063	FALSE	FALSE	TRUE	FALSE
A_55_P2013843	ENSMUSG00000097581	Gm21936	GCTGTTAAGTAAAACTTCATTTGGCATGCGTGTGTCTTGTTAATGCAAACTAATGACTTT	ENSMUST00000181313	chr12	87792579	NM_001122662	5.27961	7.03146e-09	2.0197e-05	2.48492	1.01902e-05	0.0118245	3.04227	2.8541	2.92649	8.54026	8.14286	7.97859	4.90249	5.28243	6.09273	2.94096	8.22057	5.42588	TRUE	TRUE	FALSE	FALSE
A_66_P106503	ENSMUSG00000097581	Gm21936	TGGAACATATTGTGGCTTGTGGATCTTCTATACTTATATCAGTTGCTTTCAGATCTACCA	ENSMUST00000181313	chr12	87792579	NM_001177574	6.5774	6.35275e-09	2.0197e-05	3.20785	6.7283e-06	0.00922694	2.2052	2.43871	2.12789	8.97141	8.62458	8.90799	4.83336	5.07147	6.49053	2.25727	8.83466	5.46512	TRUE	TRUE	FALSE	FALSE
A_30_P01030136	ENSMUSG00000097624	Gm5091	AATTCTACTCAGTTTGGAAGAACCGTCTGTCCTTTAAGTCCTTGGTCTGGACACCTGGTT	ENSMUST00000181658	chr17	15240783	chr17:15368546-15377747_R	2.26253	2.64308e-05	0.00323847	0.341531	0.307423	0.809309	2.79318	2.8857	3.3093	4.77542	5.17008	5.83027	3.73301	3.06499	3.21477	2.99606	5.25859	3.33759	TRUE	FALSE	FALSE	FALSE
A_55_P2070331	ENSMUSG00000097636	5830416P10Rik	CACCCATTACATCAATTTGTGAGAAAACTACGCAATAAATGGCATCTCTTACTGTTCCTG	ENSMUST00000180667	chr19	53447314	AK146072	2.09905	3.36149e-05	0.00376302	0.296378	0.350918	0.829328	2.88955	2.72346	3.01234	4.69804	4.71898	5.50546	2.684	3.41123	3.41925	2.87511	4.97416	3.17149	TRUE	FALSE	FALSE	FALSE
A_30_P01027833	ENSMUSG00000097971	Gm26917	TGCTACCGGTCATTCCCTCCCGCGTGGTTTGACTGTCTCGCCGGTGTCGCGCTTCTCTTT	ENSMUST00000183314,ENSMUST00000182520	chr17,chr17	3984301239845070	chr17:39982023-39983277_F	1.59373	0.000795526	0.0296681	0.744111	0.0533137	0.5805	7.40828	8.33748	7.3095	8.73281	9.56107	9.54259	8.1541	8.58562	8.54788	7.68509	9.27882	8.4292	TRUE	FALSE	FALSE	FALSE
